# Supplementary material for: Age, growth, and recruitment patterns of juvenile ladyfish (Elops sp) from the east coast of Florida (USA)
Source: PeerJ. 2015 Nov 3;3:e1392. doi: 10.7717/peerj.1392 (PMC4699790; doi:10.7717/peerj.1392)
Supplement: Data S1 [file peerj-03-1392-s001.zip › Indian River Lagoon.xls]

## Sheet: 1991
FIELD_NO	DATE	GEAR	REP	STTN	LAT	LONG	ZONE	GRID	MOON	B1	B2	PERIOD	SV1	SV2	BV1	BV2	BY1	BY2	QUANTITY	SFST_DO	BTST_DO	SFST_PH	BTST_PH	SFST_TEM	BTST_TEM	SFST_SAL	BTST_SAL	SFST_CON	BTST_CON	STTIDE	STDEPTH	P_COVER	BANK	CF	GR	AREA	SPECIES	SEX		L2	L3	L4	L5	L6	L7	L8	L9	L1	L11
IRF910076E	06/07/91	10	1	1	280758	803727	C	289	10	M	S	2	TG	.	N	.	NO	.	0	4.3	.	6.5	.	26.7	.	11.3	.	18.6	.	NG	1	.	.	1	23	68	873801010	.	17	94	67	8
IRF910077E	06/07/91	10	2	1	280758	803727	C	289	10	M	S	2	TG	.	N	.	NO	.	0	4.3	.	6.5	.	26.7	.	11.3	.	18.6	.	NG	1.2	.	.	1	23	68	873801010	.	13
IRF910073	04/12/91	10	1	1	280758	803727	C	289	13	S	.	2	TG	.	N	.	CT	.	1	5.2	.	7.9	.	26.1	.	20.2	.	31.7	.	NG	0.6	.	.	1	23	68	873801010	.
IRF910074	04/15/91	10	2	1	280758	803727	C	289	13	S	.	2	TG	.	N	.	CT	.	1	5.2	.	7.9	.	26.1	.	20.2	.	31.7	.	NG	0.6	.	.	1	23	68	873801010	.
IRF910075	04/15/91	10	3	1	280758	803727	C	289	13	S	.	2	TG	.	N	.	NO	.	0	5.2	.	7.9	.	26.1	.	20.2	.	31.7	.	NG	0.6	.	.	1	23	68	873801010	.
IRF910076E	06/07/91	10	1	1	280758	803727	C	289	10	M	S	2	TG	.	N	.	NO	.	0	4.3	.	6.5	.	26.7	.	11.3	.	18.6	.	NG	1	.	.	1	23	68	873801010	.
IRF910077	05/10/91	10	1	1	280758	803727	C	289	12	S	.	2	TV	.	N	.	NO	.	0	6.8	5.4	7.7	7.6	28.2	27.8	16.8	21.8	27.1	34.8	NG	2.1	.	.	1	23	68	873801010	.
IRF910078	05/10/91	10	2	1	280758	803727	C	289	12	S	.	2	TV	.	N	.	NO	.	0	6.8	5.4	7.7	7.6	28.2	27.8	16.8	21.8	27.1	34.8	NG	2.1	.	.	1	23	68	873801010	.
IRF910078E	06/07/91	10	3	1	280758	803727	C	289	10	M	S	2	TG	.	N	.	NO	.	0	4.3	.	6.5	.	26.7	.	11.3	.	18.6	.	NG	1.5	.	.	1	23	68	873801010	.
IRF910079	05/10/91	10	3	1	280758	803727	C	289	12	S	.	2	TV	.	N	.	NO	.	0	6.8	5.4	7.7	7.6	28.2	27.8	16.8	21.8	27.1	34.8	NG	2.1	.	.	1	23	68	873801010	.
IRF910104	07/09/91	10	1	1	280758	803727	C	289	11	M	S	2	TG	.	N	.	NO	.	0		.	.	.		.		.		.	NG	1.2	.	.	1	23	68	873801010	.
IRF910105	07/09/91	10	2	1	280758	803727	C	289	11	M	S	2	TG	.	N	.	NO	.	0		.	.	.		.		.		.	NG	1.5	.	.	1	23	68	873801010	.
IRF910106	07/09/91	10	3	1	280758	803727	C	289	11	S	.	2	TG	.	N	.	NO	.	0		.	.	.		.		.		.	NG	1	.	.	1	23	68	873801010	.
IRF910136	08/07/91	10	1	1	280758	803727	C	289	27	S	.	2	CS	.	N	.	NO	.	0	4.8	.	7.1	.	31.8	.	10.7	.	18.4	.	NG	0.9	.	.	1	23	68	873801010	.
IRF910137	08/07/91	10	2	1	280758	803727	C	289	27	S	.	2	CS	.	N	.	NO	.	0	4.8	.	7.1	.	31.8	.	10.7	.	18.4	.	NG	1	.	.	1	23	68	873801010	.
IRF910138	08/07/91	10	3	1	280758	803727	C	289	27	S	.	2	CS	.	N	.	NO	.	0	4.8	.	7.1	.	31.8	.	10.7	.	18.4	.	NG	0.7	.	.	1	23	68	873801010	.
IRF910212	10/24/91	10	1	1	280758	803727	C	289	2	S	.	2	TV	.	N	.	NO	.	0	5.3	.	6.8	.	26.8	.	16.2	.	26.7	.	NG	1.5	.	.	1	23	68	873801010	.
IRF910213	10/24/91	10	2	1	280758	803727	C	289	2	S	.	2	TV	.	N	.	NO	.	0	5.3	.	6.8	.	26.8	.	16.2	.	26.7	.	NG	1.5	.	.	1	23	68	873801010	.
IRF910214	10/24/91	10	3	1	280758	803727	C	289	2	S	.	2	TV	.	N	.	NO	.	0	5.3	.	6.8	.	26.8	.	16.2	.	26.7	.	NG	2.5	.	.	1	23	68	873801010	.
IRF910243	11/22/91	10	1	1	280758	803727	C	289	1	M	S	2	TG	.	N	.	NO	.	0		.	.	.		.		.		.	NG	1	.	.	1	23	68	873801010	.
IRF910244	11/22/91	10	2	1	280758	803727	C	289	1	M	S	2	TG	.	N	.	NO	.	0		.	.	.		.		.		.	NG	1	.	.	1	23	68	873801010	.
IRF910245	11/22/91	10	3	1	280758	803727	C	289	1	M	S	2	TG	.	N	.	NO	.	0		.	.	.		.		.		.	NG	1	.	.	1	23	68	873801010	.
IRF910158	09/05/91	23	1	1	280758	803727	C	289	11	M	.	2	TG	.	N	.	NO	.	0	5.6	0.9	6.8	6.6	30.1	29.8	12	19.1	24.4	30.8	NG	1.1	.	.	1	23	68	873801010	.
IRF910159	09/05/91	23	2	1	280758	803727	C	289	11	M	.	2	TG	.	N	.	NO	.	0	5.6	0.9	6.8	6.6	30.1	29.8	12	19.1	24.4	30.8	NG	1.1	.	.	1	23	68	873801010	.
IRF910160	09/05/91	23	3	1	280758	803727	C	289	11	M	.	2	TG	.	N	.	NO	.	0	5.6	0.9	6.8	6.6	30.1	29.8	12	19.1	24.4	30.8	NG	1.1	.	.	1	23	68	873801010	.
IRF910274	12/17/91	23	1	1	280758	803727	C	289	26	M	S	2	TG	.	N	.	NO	.	0	5.8	6.5	8.6	8.7	19.4	18.9	19.7	21.3	31.7	34.2	NG	1	.	.	1	23	68	873801010	.
IRF910275	12/17/91	23	2	1	280758	803727	C	289	26	M	S	2	TG	.	N	.	NO	.	0	5.8	6.5	8.6	8.7	19.4	18.9	19.7	21.3	31.7	34.2	NG	1	.	.	1	23	68	873801010	.
IRF910276	12/17/91	23	3	1	280758	803727	C	289	26	M	S	2	TG	.	N	.	NO	.	0	5.8	6.5	8.6	8.7	19.4	18.9	19.7	21.3	31.7	34.2	NG	1	.	.	1	23	68	873801010	.
IRF910242	11/22/91	10	1	2	280760	803851	C	288	1	M	.	2	TG	.	N	.	NO	.	0		.	.	.		.		.		.	NG	1	.	.	1	23	68	873801010	.	52
IRF910157	09/05/91	10	1	2	280760	803851	C	288	11	M	.	2	TG	.	N	.	NO	.	0	5	.	7.2	.	28.9	.	0.5	.	1.8	.	NG	1.1	.	.	1	23	68	873801010	.	161	134
IRF910076	05/10/91	10	1	2	280760	803851	C	288	12	M	.	2	TG	.	N	.	NO	.	0	6.2	.	7.5	.	27.6	.	0.3	.	1.6	.	NG	1	.	.	1	23	68	873801010	.
IRF910079E	06/07/91	10	1	2	280760	803851	C	288	10	M	S	2	TG	.	N	.	AF	.	1	5.8	.	6.3	.	25.4	.	0.7	.	2.3	.	NG	1	.	.	1	23	68	873801010	.
IRF910107	07/09/91	10	1	2	280760	803851	C	288	11	M	.	2	TG	.	N	.	LL	.	0.5		.	.	.		.		.		.	NG	1	.	.	1	23	68	873801010	.
IRF910135E	08/07/91	10	1	2	280760	803851	C	288	27	M	.	2	TV	.	N	.	NO	.	0	5.7	.	6.8	.	29.9	.	1.2	.	3.1	.	NG		.	.	1	23	68	873801010	.
IRF910157	09/05/91	10	1	2	280760	803851	C	288	11	M	.	2	TG	.	N	.	NO	.	0	5	.	7.2	.	28.9	.	0.5	.	1.8	.	NG	1.1	.	.	1	23	68	873801010	.
IRF910211	10/24/91	10	1	2	280760	803851	C	288	2	M	S	2	TV	.	N	.	NO	.	0	5.9	.	7.6	.	26.1	.	0.2	.	1.4	.	NG	0.6	.	.	1	23	68	873801010	.
IRF910242	11/22/91	10	1	2	280760	803851	C	288	1	M	.	2	TG	.	N	.	NO	.	0		.	.	.		.		.		.	NG	1	.	.	1	23	68	873801010	.
IRF910273	12/17/91	23	1	2	280760	803851	C	288	26	M	.	2	TG	.	N	.	LL	.	1	6.2	.	8.6	.	19.8	.	10.2	.	20.5	.	NG	0.9	.	.	1	23	68	873801010	.
IRF910139	08/07/91	300	1	3	280751	803717	C	289	27	M	S	2	.	.	.	.	NO	.	0	6.2	3.8	7.5	7.3	31.1	30.8	20.4	20.9	33	33.6	NG	2.2	.	.	1	300	889	873801010	.
IRF910140	08/07/91	300	2	3	280753	803717	C	289	27	M	S	2	.	.	.	.	AM	.	2	6.2	3.8	7.5	7.3	31.1	30.8	20.4	20.9	33	33.6	NG	2.2	.	.	1	300	1557	873801010	.
IRF910141	08/07/91	300	3	3	280755	803720	C	289	27	M	.	2	.	.	.	.	AM	SH	3	6.2	3.8	7.5	7.3	31.1	30.8	20.4	20.9	33	33.6	NG	2.2	.	.	1	300	1779	873801010	.
IRF910161	09/05/91	300	1	3	280748	803691	C	289	11	M	.	2	.	.	.	.	NO	.	0	5.5	5.7	6.9	6.9	29.5	29.2	18.1	18.3	29.4	29.4	NG	3	.	.	1	300	1631	873801010	.
IRF910162	09/05/91	300	2	3	280751	803713	C	289	11	M	.	2	.	.	.	.	NO	.	0	5.5	5.7	6.9	6.9	29.5	29.2	18.1	18.3	29.4	29.7	NG	2.2	.	.	1	300	1705	873801010	.
IRF910163	09/05/91	300	3	3	280752	803714	C	289	11	M	.	2	.	.	.	.	NO	.	0	5.5	5.7	6.9	6.9	29.5	29.2	18.1	18.3	29.4	29.7	NG	3	.	.	1	300	1705	873801010	.
IRF910215	10/24/91	300	1	3	280747	803728	C	290	2	M	S	2	.	.	.	.	AM	.	3	6.1	5.7	6.9	6.8	25.9	25.9	19	21.5	30.7	34.5	NG	2.2	.	.	1	300	1186	873801010	.
IRF910216	10/24/91	300	2	3	280746	803727	C	290	2	M	S	2	.	.	.	.	AM	.	3	6.1	5.7	6.9	6.8	25.9	25.9	19	21.5	30.7	34.5	NG	2.1	.	.	1	300	1112	873801010	.
IRF910217	10/24/91	300	3	3	280746	803726	C	290	2	M	S	2	.	.	.	.	AM	.	5	6.1	5.7	6.9	6.8	25.9	25.9	19	21.5	30.7	34.5	NG	2.7	.	.	1	300	1334	873801010	.
IRF910246	11/22/91	300	1	3	280754	803716	C	290	1	.	.	2	.	.	.	.	AM	.	2		.	.	.		.		.		.	NG	3	.	.	1	300	1705	873801010	.
IRF910247	11/22/91	300	2	3	280750	803718	C	290	1	.	.	2	.	.	.	.	NO	.	0		.	.	.		.		.		.	NG	3	.	.	1	300	1853	873801010	.
IRF910248	11/22/91	300	3	3	280753	803721	C	290	1	.	.	2	.	.	.	.	NO	.	0		.	.	.		.		.		.	NG	3	.	.	1	300	1482	873801010	.
IRF910277	12/17/91	300	1	3	280751	803716	C	290	26	M	.	2	.	.	.	.	NO	.	0	7	6.3	8.6	8.6	18.8	18.6	21.5	21.6	34.2	34.5	NG	2	.	.	1	300	148	873801010	.
IRF910278	12/17/91	300	2	3	280753	803718	C	290	26	M	.	2	.	.	.	.	CT	.	0.1	7	6.3	8.6	8.6	18.8	18.6	21.5	21.6	34.2	34.5	NG	2	.	.	1	300	1705	873801010	.
IRF910279	12/17/91	300	3	3	280750	803715	C	290	26	M	.	2	.	.	.	.	NO	.	0	7	6.3	8.6	8.6	18.8	18.6	21.5	21.6	34.2	34.5	NG	2	.	.	1	300	1408	873801010	.
IRF910239	11/22/91	22	1	4	280209	803680	C	364	1	S	.	2	TV	.	N	.	NO	.	0		.	.	.		.		.		.	NG	0.4	.	.	1	22	338	873801010	.	52
IRF910272	12/17/91	22	3	4	280209	803680	C	364	26	S	.	2	TV	.	N	.	NO	.	0	7.8	.	7.9	.	18.6	.	20.4	.	32.6	.	NG	0.6	.	.	1	22	338	873801010	L	34
IRF910209	10/24/91	10	1	4	280209	803680	C	364	2	S	.	2	TV	.	N	.	NO	.	0	7.2	.	6.8	.	25.5	.	4.9	.	9.3	.	NG	0.6	.	.	1	23	68	873801010	.
IRF910210	10/24/91	10	2	4	280209	803680	C	364	2	S	.	2	TV	.	N	.	NO	.	0	7.2	.	6.8	.	25.5	.	4.9	.	9.3	.	NG	0.6	.	.	1	23	68	873801010	.
IRF910239	11/22/91	22	1	4	280209	803680	C	364	1	S	.	2	TV	.	N	.	NO	.	0		.	.	.		.		.		.	NG	0.4	.	.	1	22	338	873801010	.
IRF910240	11/22/91	22	2	4	280209	803680	C	364	1	S	.	2	TV	.	N	.	NO	.	0		.	.	.		.		.		.	NG	0.4	.	.	1	22	338	873801010	.
IRF910241	11/22/91	22	3	4	280209	803680	C	364	1	S	.	2	TV	.	N	.	LL	.	5		.	.	.		.		.		.	NG	0.4	.	.	1	22	338	873801010	.
IRF910270	12/17/91	22	1	4	280209	803680	C	364	26	S	.	2	TV	.	N	.	NO	.	0	7.8	.	7.9	.	18.6	.	20.4	.	32.6	.	NG	0.6	.	.	1	22	338	873801010	.
IRF910271	12/17/91	22	2	4	280209	803680	C	364	26	S	.	2	TV	.	N	.	NO	.	0	7.8	.	7.9	.	18.6	.	20.4	.	32.6	.	NG	0.6	.	.	1	22	338	873801010	.
IRF910272	12/17/91	22	3	4	280209	803680	C	364	26	S	.	2	TV	.	N	.	NO	.	0	7.8	.	7.9	.	18.6	.	20.4	.	32.6	.	NG	0.6	.	.	1	22	338	873801010	.
IRF910108	07/18/91	12	1	5	281230	803960	C	264	21	S	H	2	TV	.	N	.	NO	.	0	7.6	.	7.0	.	31.8	.	23.8	.	37.7	.	NG	0.4	.	.	1	22	338	873801010	.	12
IRF910142	08/14/91	10	1	5	281230	803960	C	264	11	S	H	2	TV	.	N	.	NO	.	0	6.3	.	6.9	.	31.9	.	23	.	36.5	.	NG	0.6	.	.	1	23	68	873801010	.
IRF910143	08/14/91	10	2	5	281230	803960	C	264	11	S	H	2	TV	.	N	.	NO	.	0	6.3	.	6.9	.	31.9	.	23	.	36.5	.	NG	0.6	.	.	1	23	68	873801010	.
IRF910144	08/14/91	10	3	5	281230	803960	C	264	11	S	H	2	TV	.	N	.	NO	.	0	6.3	.	6.9	.	31.9	.	23	.	36.5	.	NG	0.6	.	.	1	23	68	873801010	.
IRF910068	03/08/91	12	1	5	281230	803960	C	264	8	S	.	2	TG	.	N	.	NO	.	0	8.8	.	6.7	.	21.9	.	28.1	.	43.6	.	NG		.	.	1	22	338	873801010	.
IRF910108	07/18/91	12	1	5	281230	803960	C	264	21	S	H	2	TV	.	N	.	NO	.	0	7.6	.	7.0	.	31.8	.	23.8	.	37.7	.	NG	0.4	.	.	1	22	338	873801010	.
IRF910109	07/18/91	12	2	5	281230	803960	C	264	21	S	H	2	TV	.	N	.	NO	.	0	7.6	.	7.0	.	31.8	.	23.8	.	37.7	.	NG	0.8	.	.	1	22	338	873801010	.
IRF910110	07/18/91	12	3	5	281230	803960	C	264	21	S	H	2	TV	.	N	.	NO	.	0	7.6	.	7.0	.	31.8	.	23.8	.	37.7	.	NG	0.8	.	.	1	22	338	873801010	.
IRF910164	09/18/91	12	1	5	281230	803960	C	264	24	S	H	2	TV	.	N	.	NO	.	0	6.4	.	8.3	.	29.8	.	21.2	.	33.9	.	NG	0.7	.	.	1	22	338	873801010	.
IRF910165	09/18/91	12	2	5	281230	803960	C	264	24	S	H	2	TV	.	N	.	NO	.	0	6.4	.	8.3	.	29.8	.	21.2	.	33.9	.	NG	0.7	.	.	1	22	338	873801010	.
IRF910166	09/18/91	12	3	5	281230	803960	C	264	24	S	H	2	TV	.	N	.	NO	.	0	6.4	.	8.3	.	29.8	.	21.2	.	33.9	.	NG	0.7	.	.	1	22	338	873801010	.
IRF910188	10/10/91	22	1	5	281230	803960	C	264	17	S	H	2	.	.	N	.	NO	.	0	6.1	.	5.2	.	27.4	.	21.8	.	34.8	.	NG	1	.	.	1	22	338	873801010	.
IRF910189	10/10/91	22	2	5	281230	803960	C	264	17	S	H	2	.	.	N	.	NO	.	0	6.1	.	5.2	.	27.4	.	21.8	.	34.8	.	NG	1	.	.	1	22	338	873801010	.
IRF910190	10/10/91	22	3	5	281230	803960	C	264	17	S	H	2	.	.	N	.	NO	.	0	6.1	.	5.2	.	27.4	.	21.8	.	34.8	.	NG	1	.	.	1	22	338	873801010	.
IRF910218	11/07/91	22	1	5	281230	803960	C	264	15	S	.	2	TV	.	N	.	NO	.	0	7.6	.	8.2	.	22.4	.	22.3	.	35.4	.	NG	0.8	.	.	1	22	338	873801010	.
IRF910219	11/07/91	22	2	5	281230	803960	C	264	15	S	.	2	TV	.	N	.	NO	.	0	7.6	.	8.2	.	22.4	.	22.3	.	35.4	.	NG	0.8	.	.	1	22	338	873801010	.
IRF910220	11/07/91	22	3	5	281230	803960	C	264	15	S	.	2	TV	.	N	.	NO	.	0	7.6	.	8.2	.	22.4	.	22.3	.	35.4	.	NG	0.8	.	.	1	22	338	873801010	.
IRF910258	12/04/91	22	1	5	281230	803960	C	264	14	S	H	2	BP	.	H	.	NO	.	0	6.8	.	7.2	.	20	.	20.3	.	32.4	.	NG	0.3	0	.	1	22	338	873801010	.
IRF910259	12/04/91	22	2	5	281230	803960	C	264	14	S	H	2	BP	.	H	.	NO	.	0	6.8	.	7.2	.	20	.	20.3	.	32.4	.	NG	0.3	0	.	1	22	338	873801010	.
IRF910260	12/04/91	22	3	5	281230	803960	C	264	14	S	H	2	BP	.	H	.	NO	.	0	6.8	.	7.2	.	20	.	20.3	.	32.4	.	NG	0.3	0	.	1	22	338	873801010	.
IRF910020	01/22/91	12	1	6	283912	804788	A	48	22	S	.	2	TV	.	H	.	NO	.	0	9.4	.	.	.	16.3	.	40.2	.	60	.	NG	0.4	.	.	1	22	338	873801010	.
IRF910021	01/22/91	12	2	6	283912	804788	A	48	22	S	.	2	TV	.	H	.	NO	.	0	9.4	.	.	.	16.3	.	40.2	.	60	.	NG	0.4	.	.	1	22	338	873801010	.
IRF910022	01/22/91	12	3	6	283912	804788	A	48	22	S	.	2	TV	.	H	.	NO	.	0	9.4	.	.	.	16.3	.	40.2	.	60	.	NG	0.4	.	.	1	22	338	873801010	.
IRF910167	09/18/91	20	1	6	283912	804788	A	48	24	M	S	2	TV	.	4	2	AM	GM	5	7.7	.	8.2	.	29.9	.	22.8	.	36.2	.	NG	0.4	75	.	1	20	140	873801010	.
IRF910168	09/18/91	20	2	6	283912	804788	A	48	24	M	S	2	TV	.	4	2	AM	GM	15	7.7	.	8.2	.	29.9	.	22.8	.	36.2	.	NG	0.5	75	.	1	20	140	873801010	.
IRF910169	09/18/91	20	3	6	283912	804788	A	48	24	M	S	2	TV	.	4	2	AM	GM	10	7.7	.	8.2	.	29.9	.	22.8	.	36.2	.	NG	0.5	75	.	1	20	140	873801010	.
IRF910191	10/10/91	20	1	6	283912	804788	A	48	17	S	.	3	TV	.	S	.	SY	.	2	6.8	.	7.1	.	26.1	.	14.3	.	23.9	.	NG	0.6	.	.	1	20	140	873801010	.
IRF910192	10/10/91	20	2	6	283912	804788	A	48	17	S	.	3	TV	.	S	.	SY	.	2	6.8	.	7.1	.	26.1	.	14.3	.	23.9	.	NG	0.6	.	.	1	20	140	873801010	.
IRF910193	10/10/91	20	3	6	283912	804788	A	48	17	S	.	3	TV	.	S	.	SY	.	2	6.8	.	7.1	.	26.1	.	14.3	.	23.9	.	NG	0.6	.	.	1	20	140	873801010	.
IRF910221	11/07/91	20	1	6	283912	804788	A	48	15	M	S	2	TV	.	H	S	HA	SY	5	9.3	.	8.4	.	20.6	.	21.1	.	33.7	.	NG	0.5	100	.	1	20	140	873801010	.
IRF910222	11/07/91	20	2	6	283912	804788	A	48	15	M	S	2	TV	.	H	S	HA	SY	5	9.3	.	8.4	.	20.6	.	21.1	.	33.7	.	NG	0.5	100	.	1	20	140	873801010	.
IRF910223	11/07/91	20	3	6	283912	804788	A	48	15	M	S	2	TV	.	H	S	HA	SY	7	9.3	.	8.4	.	20.6	.	21.1	.	33.7	.	NG	0.5	100	.	1	20	140	873801010	.
IRF910261	12/04/91	20	1	6	283912	804788	A	48	14	M	S	2	TV	.	H	.	HA	AD	0.1	7.4	.	8.0	.	17.7	.	22.7	.	35.9	.	NG	0.5	100	.	1	20	140	873801010	.
IRF910262	12/04/91	20	2	6	283912	804788	A	48	14	M	S	2	TV	.	H	.	HA	AD	0.2	7.4	.	8.0	.	17.7	.	22.7	.	35.9	.	NG	0.5	100	.	1	20	140	873801010	.
IRF910263	12/04/91	20	3	6	283912	804788	A	48	14	M	S	2	TV	.	H	.	HA	AD	0.2	7.4	.	8.0	.	17.7	.	22.7	.	35.9	.	NG	0.3	100	.	1	20	140	873801010	.
IRF910171C	09/18/91	204	2	7	283784	804670	A	58	24	M	.	3	MA	.	H	S	NO	.	0	5.3	5.5	7.7	7.8	30.3	30.3	18.5	18.5	30	30.1	NG		.	.	1	207	2	873801010	.	25	261
IRF910084C	06/12/91	204	2	7	283783	804662	A	58	15	M	.	3	TG	.	H	.	.	.		5.9	.	7.2	.	30.6	.	20.1	.	32.4	.	NG		.	.	1	207	2	873801010	.	243
IRF910145B	08/14/91	204	1	7	283775	804662	A	58	11	M	.	3	TG	.	H	.	AM	GM	10	6	.	7.5	.	32.7	.	7.2	.	13.1	.	NG		.	.	1	207	2	873801010	.	365
IRF910170B	09/18/91	204	1	7	283786	804639	A	58	24	M	.	3	MA	.	H	S	NO	.	0	5.3	5.5	7.7	7.8	30.3	30.3	18.5	18.5	30	30.1	NG		.	.	1	207	2	873801010	.	25
IRF910172A	09/18/91	204	3	7	283751	804689	A	58	24	M	.	3	MA	.	H	S	NO	.	0	6	.	8.1	.	30.3	.	21.4	.	34.2	.	NG	0.5	.	.	1	207	3	873801010	.	242
IRF910172D	09/18/91	204	3	7	283751	804689	A	58	24	M	.	3	MA	.	H	S	NO	.	0	6	.	8.1	.	30.3	.	21.4	.	34.2	.	NG	0.9	.	.	1	207	2	873801010	.	269
IRF910194C	10/10/91	204	1	7	283795	804651	A	58	17	M	.	3	TV	.	H	.	.	.		6.4	.	7.3	.	26.1	.	14.2	.	24.2	.	NG		.	.	1	207	1	873801010	.	27
IRF910195C	10/10/91	204	2	7	283776	804666	A	58	17	M	.	3	TV	.	H	.	.	.		6.4	.	7.3	.	26.1	.	14.2	.	24.2	.	NG		.	.	1	207	2	873801010	.	315
IRF910195D	10/10/91	204	2	7	283776	804666	A	58	17	M	.	3	TV	.	H	.	.	.		6.4	.	7.3	.	26.1	.	14.2	.	24.2	.	NG	1	.	.	1	207	1	873801010	.	25
IRF910083A	06/12/91	204	1	7	283795	804636	A	58	15	M	.	3	TG	.	H	.	.	.		5.9	.	7.2	.	30.6	.	20.1	.	32.4	.	NG	1	.	.	1	207	2	873801010	.
IRF910083B	06/12/91	204	1	7	283795	804636	A	58	15	M	.	3	TG	.	H	.	.	.		5.9	.	7.2	.	30.6	.	20.1	.	32.4	.	NG		.	.	1	207	2	873801010	.
IRF910083C	06/12/91	204	1	7	283795	804636	A	58	15	M	.	3	TG	.	H	.	.	.		5.9	.	7.2	.	30.6	.	20.1	.	32.4	.	NG		.	.	1	207	2	873801010	.
IRF910083D	06/12/91	204	1	7	283795	804636	A	58	15	M	.	3	TG	.	H	.	.	.		5.9	.	7.2	.	30.6	.	20.1	.	32.4	.	NG	1	.	.	1	207	2	873801010	.
IRF910084A	06/12/91	204	2	7	283783	804662	A	58	15	M	.	3	TG	.	H	.	.	.		5.9	.	7.2	.	30.6	.	20.1	.	32.4	.	NG	0	.	.	1	207	2	873801010	.
IRF910084B	06/12/91	204	2	7	283783	804662	A	58	15	M	.	3	TG	.	H	.	.	.		5.9	.	7.2	.	30.6	.	20.1	.	32.4	.	NG		.	.	1	207	2	873801010	.
IRF910084C	06/12/91	204	2	7	283783	804662	A	58	15	M	.	3	TG	.	H	.	.	.		5.9	.	7.2	.	30.6	.	20.1	.	32.4	.	NG		.	.	1	207	2	873801010	.
IRF910084D	06/12/91	204	2	7	283783	804662	A	58	15	M	.	3	TG	.	H	.	.	.		5.9	.	7.2	.	30.6	.	20.1	.	32.4	.	NG	0.6	.	.	1	207	2	873801010	.
IRF910085A	06/12/91	204	3	7	283763	804707	A	58	15	M	.	3	TG	.	H	.	RU	.	4	5.9	.	7.2	.	30.6	.	20.1	.	32.4	.	NG	0	.	.	1	207	3	873801010	.
IRF910085B	06/12/91	204	3	7	283763	804707	A	58	15	M	.	3	TG	.	H	.	RU	.	4	5.9	.	7.2	.	30.6	.	20.1	.	32.4	.	NG		.	.	1	207	3	873801010	.
IRF910085C	06/12/91	204	3	7	283763	804707	A	58	15	M	.	3	TG	.	H	.	RU	.	4	5.9	.	7.2	.	30.6	.	20.1	.	32.4	.	NG		.	.	1	207	3	873801010	.
IRF910085D	06/12/91	204	3	7	283763	804707	A	57	15	M	.	3	TG	.	H	.	RU	.	4	5.9	.	7.2	.	30.6	.	20.1	.	32.4	.	NG	0.5	.	.	1	207	3	873801010	.
IRF910145A	08/14/91	204	1	7	283775	804662	A	58	11	M	.	3	TG	.	H	.	NO	.	0	6	.	7.5	.	32.7	.	7.2	.	13.1	.	NG	1	.	.	1	207	2	873801010	.
IRF910145B	08/14/91	204	1	7	283775	804662	A	58	11	M	.	3	TG	.	H	.	AM	GM	10	6	.	7.5	.	32.7	.	7.2	.	13.1	.	NG		.	.	1	207	2	873801010	.
IRF910145C	08/14/91	204	1	7	283775	804662	A	58	11	M	.	3	TG	.	H	.	AM	GM	10	6	.	7.5	.	32.7	.	7.2	.	13.1	.	NG		.	.	1	207	1	873801010	.
IRF910145D	08/14/91	204	1	7	283775	804662	A	58	11	M	.	3	TG	.	H	.	AM	GM	10	6	.	7.5	.	32.7	.	7.2	.	13.1	.	NG	0.1	.	.	1	207	1	873801010	.
IRF910146A	08/14/91	204	2	7	283775	804662	A	58	11	M	.	3	MA	.	H	.	NO	.	0	6	.	7.5	.	32.7	.	7.2	.	13.1	.	NG	0.1	.	.	1	207	2	873801010	.
IRF910146B	08/14/91	204	2	7	283775	804662	A	58	11	M	.	3	MA	.	H	.	AM	.	10	6	.	7.5	.	32.7	.	7.2	.	13.1	.	NG		.	.	1	207	2	873801010	.
IRF910146C	08/14/91	204	2	7	283775	804662	A	58	11	M	.	3	MA	.	H	.	AM	.	10	6	.	7.5	.	32.7	.	7.2	.	13.1	.	NG		.	.	1	207	2	873801010	.
IRF910146D	08/14/91	204	2	7	283775	804662	A	58	11	M	.	3	MA	.	H	.	AM	GM	15	6	.	7.5	.	32.7	.	7.2	.	13.1	.	NG	0.4	.	.	1	207	2	873801010	.
IRF910147A	08/14/91	204	3	7	283775	804662	A	58	11	M	.	3	MA	.	H	.	NO	.	0	7.7	.	7.7	.	32.7	.	16	.	26.5	.	NG	0	.	.	1	207	2	873801010	.
IRF910147B	08/14/91	204	3	7	283775	804662	A	58	11	M	.	3	MA	.	H	.	NO	.	0	7.7	.	7.7	.	32.7	.	16	.	26.5	.	NG		.	.	1	207	2	873801010	.
IRF910147C	08/14/91	204	3	7	283775	804662	A	58	11	M	.	3	MA	.	H	.	NO	.	0	7.7	.	7.7	.	32.7	.	16	.	26.5	.	NG		.	.	1	207	2	873801010	.
IRF910147D	08/14/91	204	3	7	283775	804662	A	58	11	M	.	3	MA	.	H	.	NO	.	0	7.7	.	7.7	.	32.7	.	16	.	26.5	.	NG	0.9	.	.	1	207	2	873801010	.
IRF910170A	09/18/91	204	1	7	283786	804639	A	58	24	M	.	3	MA	.	H	S	NO	.	0	5.3	5.5	7.7	7.8	30.3	30.3	18.5	18.5	30	30.1	NG	0.3	.	.	1	207	2	873801010	.
IRF910170B	09/18/91	204	1	7	283786	804639	A	58	24	M	.	3	MA	.	H	S	NO	.	0	5.3	5.5	7.7	7.8	30.3	30.3	18.5	18.5	30	30.1	NG		.	.	1	207	2	873801010	.
IRF910170C	09/18/91	204	1	7	283786	804639	A	58	24	M	.	3	MA	.	H	S	NO	.	0	5.3	5.5	7.7	7.8	30.3	30.3	18.5	18.5	30	30.1	NG		.	.	1	207	2	873801010	.
IRF910170D	09/18/91	204	1	7	283786	804639	A	58	24	M	.	3	MA	.	H	S	NO	.	0	5.3	5.5	7.7	7.8	30.3	30.3	18.5	18.5	30	30.1	NG	1	.	.	1	207	2	873801010	.
IRF910171A	09/18/91	204	2	7	283784	804670	A	58	24	M	.	3	MA	.	H	S	NO	.	0	5.3	5.5	7.7	7.8	30.3	30.3	18.5	18.5	30	30.1	NG	0.3	.	.	1	207	2	873801010	.
IRF910171B	09/18/91	204	2	7	283784	804670	A	58	24	M	.	3	MA	.	H	S	NO	.	0	5.3	5.5	7.7	7.8	30.3	30.3	18.5	18.5	30	30.1	NG		.	.	1	207	2	873801010	.
IRF910171D	09/18/91	204	2	7	283784	804670	A	58	24	M	.	3	MA	.	H	S	NO	.	0	5.3	5.5	7.7	7.8	30.3	30.3	18.5	18.5	30	30.1	NG	0.9	.	.	1	207	2	873801010	.
IRF910172A	09/18/91	204	3	7	283751	804689	A	58	24	M	.	3	MA	.	H	S	NO	.	0	6	.	8.1	.	30.3	.	21.4	.	34.2	.	NG	0.5	.	.	1	207	3	873801010	.
IRF910172B	09/18/91	204	3	7	283751	804689	A	58	24	M	.	3	MA	.	H	S	NO	.	0	6	.	8.1	.	30.3	.	21.4	.	34.2	.	NG		.	.	1	207	3	873801010	.
IRF910172C	09/18/91	204	3	7	283751	804689	A	58	24	M	.	3	MA	.	H	S	NO	.	0	6	.	8.1	.	30.3	.	21.4	.	34.2	.	NG		.	.	1	207	2	873801010	.
IRF910194A	10/10/91	204	1	7	283795	804651	A	58	17	M	.	3	TV	.	H	.	.	.		6.4	.	7.3	.	26.1	.	14.2	.	24.2	.	NG	0	.	.	1	207	1	873801010	.
IRF910194B	10/10/91	204	1	7	283795	804651	A	58	17	M	.	3	TV	.	H	.	.	.		6.4	.	7.3	.	26.1	.	14.2	.	24.2	.	NG		.	.	1	207	1	873801010	.
IRF910194D	10/10/91	204	1	7	283795	804651	A	58	17	M	.	3	TV	.	H	.	.	.		6.4	.	7.3	.	26.1	.	14.2	.	24.2	.	NG	1	.	.	1	207	1	873801010	.
IRF910195A	10/10/91	204	2	7	283776	804666	A	58	17	M	.	3	TV	.	H	.	.	.		6.4	.	7.3	.	26.1	.	14.2	.	24.2	.	NG	0	.	.	1	207	2	873801010	.
IRF910195B	10/10/91	204	2	7	283776	804666	A	58	17	M	.	3	TV	.	H	.	.	.		6.4	.	7.3	.	26.1	.	14.2	.	24.2	.	NG		.	.	1	207	2	873801010	.
IRF910195D	10/10/91	204	2	7	283776	804666	A	58	17	M	.	3	TV	.	H	.	.	.		6.4	.	7.3	.	26.1	.	14.2	.	24.2	.	NG	1	.	.	1	207	1	873801010	.
IRF910196A	10/10/91	204	3	7	283753	804677	A	58	17	M	.	3	TV	.	H	.	.	.		6.4	.	7.3	.	26.1	.	14.2	.	24.2	.	NG	0	.	.	1	207	3	873801010	.
IRF910196B	10/10/91	204	3	7	283753	804677	A	58	17	M	.	3	TV	.	H	.	.	.		6.4	.	7.3	.	26.1	.	14.2	.	24.2	.	NG		.	.	1	207	2	873801010	.
IRF910196C	10/10/91	204	3	7	283753	804677	A	58	17	M	.	3	TV	.	H	.	.	.		6.4	.	7.3	.	26.1	.	14.2	.	24.2	.	NG		.	.	1	207	2	873801010	.
IRF910196D	10/10/91	204	3	7	283753	804677	A	58	17	M	.	3	TV	.	H	.	.	.		6.4	.	7.3	.	26.1	.	14.2	.	24.2	.	NG	1	.	.	1	207	2	873801010	.
IRF910227A	11/07/91	204	1	7	283775	804662	A	58	15	M	.	3	MA	.	H	S	NO	.	0	8.2	.	8.7	.	20.4	.	17.1	.	28	.	NG	0	.	.	1	207	1	873801010	.
IRF910227B	11/07/91	204	1	7	283775	804662	A	58	15	M	.	3	MA	.	H	S	NO	.	0	8.2	.	8.7	.	20.4	.	17.1	.	28	.	NG		.	.	1	207	1	873801010	.
IRF910227C	11/07/91	204	1	7	283775	804662	A	58	15	M	.	3	MA	.	H	S	NO	.	0	8.2	.	8.7	.	20.4	.	17.1	.	28	.	NG		.	.	1	207	1	873801010	.
IRF910227D	11/07/91	204	1	7	283775	804662	A	58	15	M	.	3	MA	.	H	S	NO	.	0	8.2	.	8.7	.	20.4	.	17.1	.	28	.	NG	0.9	.	.	1	207	1	873801010	.
IRF910228A	11/07/91	204	2	7	283789	804671	A	58	15	M	.	3	MA	.	H	S	NO	.	0	8.2	.	8.7	.	20.4	.	17.1	.	28	.	NG	0	.	.	1	207	2	873801010	.
IRF910228B	11/07/91	204	2	7	283789	804671	A	58	15	M	.	3	MA	.	H	S	NO	.	0	8.2	.	8.7	.	20.4	.	17.1	.	28	.	NG		.	.	1	207	2	873801010	.
IRF910228C	11/07/91	204	2	7	283789	804671	A	58	15	M	.	3	MA	.	H	S	NO	.	0	8.2	.	8.7	.	20.4	.	17.1	.	28	.	NG		.	.	1	207	2	873801010	.
IRF910228D	11/07/91	204	2	7	283789	804671	A	58	15	M	.	3	MA	.	H	S	NO	.	0	8.2	.	8.7	.	20.4	.	17.1	.	28	.	NG	0.9	.	.	1	207	2	873801010	.
IRF910229A	11/07/91	204	3	7	283797	804644	A	58	15	M	.	3	MA	.	H	S	NO	.	0	8.2	.	8.7	.	20.4	.	17.1	.	28	.	NG	0	.	.	1	207	2	873801010	.
IRF910229B	11/07/91	204	3	7	283797	804644	A	58	15	M	.	3	MA	.	H	S	NO	.	0	8.2	.	8.7	.	20.4	.	17.1	.	28	.	NG		.	.	1	207	2	873801010	.
IRF910229C	11/07/91	204	3	7	283797	804644	A	58	15	M	.	3	MA	.	H	S	NO	.	0	8.2	.	8.7	.	20.4	.	17.1	.	28	.	NG		.	.	1	207	2	873801010	.
IRF910229D	11/07/91	204	3	7	283797	804644	A	58	15	M	.	3	MA	.	H	S	NO	.	0	8.2	.	8.7	.	20.4	.	17.1	.	28	.	NG	0.9	.	.	1	207	2	873801010	.
IRF910264A	12/04/91	204	1	7	283775	804662	A	58	14	M	.	3	TV	.	H	.	NO	.	0	10.5	.	8.2	.	16.7	.	21.3	.	34	.	NG	0	.	.	1	207	1	873801010	.
IRF910264B	12/04/91	204	1	7	283775	804662	A	58	14	M	.	3	TV	.	H	.	NO	.	0	10.5	.	8.2	.	16.7	.	21.3	.	34	.	NG		.	.	1	207	1	873801010	.
IRF910264C	12/04/91	204	1	7	283775	804662	A	58	14	M	.	3	TV	.	H	.	NO	.	0	10.5	.	8.2	.	16.7	.	21.3	.	34	.	NG		.	.	1	207	1	873801010	.
IRF910264D	12/04/91	204	1	7	283775	804662	A	58	14	M	.	3	TV	.	H	.	NO	.	0	10.5	.	8.2	.	16.7	.	21.3	.	34	.	NG	1	.	.	1	207	1	873801010	.
IRF910265A	12/04/91	204	2	7	283775	804662	A	58	14	M	.	3	TV	.	H	.	NO	.	0	10.5	.	8.2	.	16.7	.	21.3	.	34	.	NG	0	.	.	1	207	2	873801010	.
IRF910265B	12/04/91	204	2	7	283775	804662	A	58	14	M	.	3	TV	.	H	.	NO	.	0	10.5	.	8.2	.	16.7	.	21.3	.	34	.	NG		.	.	1	207	2	873801010	.
IRF910265C	12/04/91	204	2	7	283775	804662	A	58	14	M	.	3	TV	.	H	.	NO	.	0	10.5	.	8.2	.	16.7	.	21.3	.	34	.	NG		.	.	1	207	1	873801010	.
IRF910265D	12/04/91	204	2	7	283775	804662	A	58	14	M	.	3	TV	.	H	.	NO	.	0	10.5	.	8.2	.	16.7	.	21.3	.	34	.	NG	0.8	.	.	1	207	1	873801010	.
IRF910266A	12/04/91	204	3	7	283775	804662	A	58	14	M	.	3	TV	.	H	.	NO	.	0	10.5	.	8.2	.	16.7	.	21.3	.	34	.	NG	0	.	.	1	207	2	873801010	.
IRF910266B	12/04/91	204	3	7	283775	804662	A	58	14	M	.	3	TV	.	H	.	NO	.	0	10.5	.	8.2	.	16.7	.	21.3	.	34	.	NG		.	.	1	207	2	873801010	.
IRF910266C	12/04/91	204	3	7	283775	804662	A	58	14	M	.	3	TV	.	H	.	NO	.	0	10.5	.	8.2	.	16.7	.	21.3	.	34	.	NG		.	.	1	207	2	873801010	.
IRF910266D	12/04/91	204	3	7	283775	804662	A	58	14	M	.	3	TV	.	H	.	NO	.	0	10.5	.	8.2	.	16.7	.	21.3	.	34	.	NG	0.8	.	.	1	207	2	873801010	.
IRF910173	09/18/91	20	1	8	283745	806994	A	57	24	M	.	3	MA	.	H	2	HA	AD	5	6.1	.	8.0	.	30.3	.	21.4	.	34.2	.	NG	0.5	100	.	1	20	140	873801010	.
IRF910174	09/18/91	20	2	8	283745	806994	A	57	24	M	.	3	MA	.	H	2	HA	AD	7	6.1	.	8.0	.	30.3	.	21.4	.	34.2	.	NG	0.5	75	.	1	20	140	873801010	.
IRF910175	09/18/91	20	3	8	283745	806994	A	57	24	M	.	3	MA	.	H	2	HA	AD	5	6.1	.	8.0	.	30.3	.	21.4	.	34.2	.	NG	0.5	75	.	1	20	140	873801010	.
IRF910197	10/10/91	20	1	8	283745	806994	A	57	17	M	.	3	TV	.	H	.	NO	.	0	6.4	.	7.3	.	26.1	.	14.2	.	24.2	.	NG	0.8	.	.	1	20	140	873801010	.
IRF910198	10/10/91	20	2	8	283745	806994	A	57	17	M	.	3	TV	.	H	.	NO	.	0	6.4	.	7.3	.	26.1	.	14.2	.	24.2	.	NG	0.8	.	.	1	20	140	873801010	.
IRF910199	10/10/91	20	3	8	283745	806994	A	57	17	M	.	3	TV	.	H	.	NO	.	0	6.4	.	7.3	.	26.1	.	14.2	.	24.2	.	NG	0.8	.	.	1	20	140	873801010	.
IRF910224	11/07/91	20	1	8	283745	806994	A	57	15	M	.	3	.	.	H	.	HA	.	1	9.3	.	8.5	.	20.7	.	21.1	.	33.7	.	NG	0.7	100	.	1	20	140	873801010	.
IRF910225	11/07/91	20	2	8	283745	806994	A	57	15	M	.	3	.	.	H	.	NO	.	0	9.3	.	8.5	.	20.7	.	21.1	.	33.7	.	NG	0.7	100	.	1	20	140	873801010	.
IRF910226	11/07/91	20	3	8	283745	806994	A	57	15	M	.	3	.	.	H	.	NO	.	0	9.3	.	8.5	.	20.7	.	21.1	.	33.7	.	NG	0.7	100	.	1	20	140	873801010	.
IRF910267	12/04/91	20	1	8	283745	806994	A	57	14	M	.	3	TV	.	H	.	HA	.	0.2	10.5	.	8.2	.	16.7	.	21.3	.	34	.	NG	0.4	100	.	1	20	140	873801010	.
IRF910268	12/04/91	20	2	8	283745	806994	A	57	14	M	.	3	TV	.	H	.	HA	.	0.1	10.5	.	8.2	.	16.7	.	21.3	.	34	.	NG	0.4	100	.	1	20	140	873801010	.
IRF910269	12/04/91	20	3	8	283745	806994	A	57	14	M	.	3	TV	.	H	.	HA	.	0.2	10.5	.	8.2	.	16.7	.	21.3	.	34	.	NG	0.4	100	.	1	20	140	873801010	.
IRF910176	09/19/91	20	1	9	281835	803669	E	234	25	M	.	2	.	.	H	.	HA	.	1	7	.	8.0	.	32	.	23	.	36	.	NG	1	100	.	1	20	140	873801010	.
IRF910177	09/19/91	20	2	9	281835	803669	E	234	25	M	.	2	.	.	H	.	HA	.	1	7	.	8.0	.	32	.	23	.	36	.	NG	1	100	.	1	20	140	873801010	.
IRF910200	10/11/91	20	1	9	281830	803681	E	235	18	M	.	2	MA	.	H	.	CT	.	10	5.5	.	5.9	.	27.2	.	21.6	.	34.5	.	NG	0.7	50	.	1	20	140	873801010	.
IRF910201	10/11/91	20	2	9	281830	803681	E	235	18	M	.	2	MA	.	H	.	CT	.	10	5.5	.	5.9	.	27.2	.	21.6	.	34.5	.	NG	0.7	50	.	1	20	140	873801010	.
IRF910202	10/11/91	20	3	9	281830	803681	E	235	18	M	.	2	MA	.	H	.	CT	.	10	5.5	.	5.9	.	27.2	.	21.6	.	34.5	.	NG	0.8	50	.	1	20	140	873801010	.
IRF910230	11/13/91	20	1	9	281849	803677	E	241	21	M	.	2	MA	.	H	.	AM	.	1	10.4	.	8.3	.	19.4	.	23.8	.	37.6	.	NG	0.6	25	.	1	20	140	873801010	.
IRF910231	11/13/91	20	2	9	281849	803677	E	241	21	M	.	2	MA	.	H	.	CT	.	2	10.4	.	8.3	.	19.4	.	23.8	.	37.6	.	NG	0.6	25	.	1	20	140	873801010	.
IRF910232	11/13/91	20	3	9	281849	803677	E	241	21	M	.	2	MA	.	H	.	CT	.	1.5	10.4	.	8.3	.	19.4	.	23.8	.	37.6	.	NG	0.6	50	.	1	20	140	873801010	.
IRF910249	12/03/91	20	1	9	281817	803676	E	235	13	M	.	2	.	.	H	.	HA	.	1	5.8	.	7.5	.	25.6	.	22.8	.	36.1	.	NG	0.6	75	.	1	20	140	873801010	.
IRF910250	12/03/91	20	2	9	281817	803676	E	235	13	M	.	2	.	.	H	.	NO	.	0	5.8	.	7.5	.	25.6	.	22.8	.	36.1	.	NG	0.6	75	.	1	20	140	873801010	.
IRF910251	12/03/91	20	3	9	281817	803676	E	235	13	M	.	2	.	.	H	.	NO	.	0	5.8	.	7.5	.	25.6	.	22.8	.	36.1	.	NG	0.6	75	.	1	20	140	873801010	.
IRF910205	10/11/91	20	3	11	283149	803547	D	123	18	S	.	2	TV	.	H	.	CT	.	5	8.5	.	6.2	.	25.3	.	28.7	.	44.4	.	NG	0.7	75	.	1	20	140	873801010	.	253
IRF910097	07/02/91	12	1	11	283149	803547	D	123	4	S	.	2	TV	.	H	.	AM	.	10	7	.	7.4	.	28.6	.	29.1	.	45	.	NG	0.6	.	.	1	22	338	873801010	.
IRF910098	07/02/91	12	2	11	283149	803547	D	123	4	S	.	2	TV	.	H	.	AM	.	7	7	.	7.4	.	28.6	.	29.1	.	45	.	NG	0.6	.	.	1	22	338	873801010	.
IRF910099	07/02/91	12	3	11	283149	803547	D	123	4	S	.	2	TV	.	H	.	AM	.	10	7	.	7.4	.	28.6	.	29.1	.	45	.	NG	0.6	.	.	1	22	338	873801010	.
IRF910126	07/26/91	12	1	11	283149	803547	D	123	0	S	.	2	TV	.	H	.	AM	.	5	4.5	.	8.0	.	29.8	.	28.7	.	44.8	.	NG	0.7	.	.	1	22	338	873801010	.
IRF910127	07/26/91	12	2	11	283149	803547	D	123	0	S	.	2	TV	.	H	.	TH	SY	8	4.5	.	8.0	.	29.8	.	28.7	.	44.8	.	NG	0.7	.	.	1	22	338	873801010	.
IRF910128	07/26/91	12	3	11	283149	803547	D	123	0	S	.	2	TV	.	H	.	AM	.	5	4.5	.	8.0	.	29.8	.	28.7	.	44.8	.	NG	0.7	.	.	1	22	338	873801010	.
IRF910148	08/22/91	12	1	11	283149	803547	D	123	27	S	.	2	TV	.	H	.	AM	.	5	9.2	.	7.5	.	32.2	.	30.1	.	46.4	.	NG	0.5	.	.	1	22	338	873801010	.
IRF910149	08/22/91	12	2	11	283149	803547	D	123	27	S	.	2	TV	.	H	.	AM	.	5	9.2	.	7.5	.	32.2	.	30.1	.	46.4	.	NG	0.5	.	.	1	22	338	873801010	.
IRF910150	08/22/91	12	3	11	283149	803547	D	123	27	S	.	2	TV	.	H	.	AM	.	5	9.2	.	7.5	.	32.2	.	30.1	.	46.4	.	NG	0.5	.	.	1	22	338	873801010	.
IRF910048	02/12/91	13	1	11	283149	803547	D	123	13	S	.	2	.	.	4	2	AM	.	2	9.5	.	7.1	.	17.2	.	32	.	49.4	.	NG	1	50	.	4	20	140	873801010	.
IRF910049	02/12/91	13	2	11	283149	803547	D	123	13	S	.	2	.	.	4	2	AM	.	2	9.5	.	7.1	.	17.2	.	32	.	49.4	.	NG	1	50	.	4	20	140	873801010	.
IRF910050	02/12/91	13	3	11	283149	803547	D	123	13	S	.	2	.	.	4	2	AM	.	2	9.5	.	7.1	.	17.2	.	32	.	49.4	.	NG	1	75	.	4	20	140	873801010	.
IRF910203	10/11/91	20	1	11	283149	803547	D	123	18	S	.	2	TV	.	H	.	AM	.	15	8.5	.	6.2	.	25.3	.	28.7	.	44.4	.	NG	0.7	75	.	1	20	140	873801010	.
IRF910204	10/11/91	20	2	11	283149	803547	D	123	18	S	.	2	TV	.	H	.	CT	.	15	8.5	.	6.2	.	25.3	.	28.7	.	44.4	.	NG	0.7	75	.	1	20	140	873801010	.
IRF910205	10/11/91	20	3	11	283149	803547	D	123	18	S	.	2	TV	.	H	.	CT	.	5	8.5	.	6.2	.	25.3	.	28.7	.	44.4	.	NG	0.7	75	.	1	20	140	873801010	.
IRF910182	09/19/91	22	1	11	283149	803547	D	123	25	S	.	2	TV	.	4	2	GM	AD	3	7.8	.	8.0	.	30.6	.	29.9	.	46.1	.	NG	0.5	.	.	1	22	338	873801010	.
IRF910183	09/19/91	22	2	11	283149	803547	D	123	25	S	.	2	TV	.	4	2	GM	AD	2	7.8	.	8.0	.	30.6	.	29.9	.	46.1	.	NG	0.6	.	.	1	22	338	873801010	.
IRF910184	09/19/91	22	3	11	283149	803547	D	123	25	S	.	2	TV	.	4	2	GM	AD	2	7.8	.	8.0	.	30.6	.	29.9	.	46.1	.	NG	0.6	.	.	1	22	338	873801010	.
IRF910233	11/13/91	22	1	11	283149	803547	D	123	21	M	S	3	TV	.	H	.	AM	.	20		.	.	.		.		.		.	NG	0.7	50	.	1	22	338	873801010	.
IRF910234	11/13/91	22	2	11	283149	803547	D	123	21	M	S	3	TV	.	H	.	AM	.	15		.	.	.		.		.		.	NG	0.7	50	.	1	22	338	873801010	.
IRF910235	11/13/91	22	3	11	283149	803547	D	123	21	M	S	3	TV	.	H	.	AM	.	15		.	.	.		.		.		.	NG	0.7	50	.	1	22	338	873801010	.
IRF910252	12/03/91	22	1	11	283149	803547	D	123	13	M	S	3	TV	.	H	.	AM	.	3	8.1	.	8.1	.	24.7	.	26.8	.	41.8	.	NG	0.7	100	.	1	22	338	873801010	.
IRF910253	12/03/91	22	2	11	283149	803547	D	123	13	M	S	3	TV	.	H	.	AM	.	5	8.1	.	8.1	.	24.7	.	26.8	.	41.8	.	NG	0.7	100	.	1	22	338	873801010	.
IRF910254	12/03/91	22	3	11	283149	803547	D	123	13	M	S	3	TV	.	H	.	AM	.	5	8.1	.	8.1	.	24.7	.	26.8	.	41.8	.	NG	0.7	100	.	1	22	338	873801010	.
IRF910207A	10/11/91	204	2	12	283117	803532	D	123	18	M	S	3	TG	.	H	.	HA	.	5	8.8	8.4	6.2	6.3	25.3	25.1	28.7	28.8	44.5	44.5	NG	0.2	.	.	1	207	2	873801010	.	37	38
IRF910129A	07/26/91	204	1	12	283125	803543	D	123	0	S	.	3	TG	.	4	2	NO	.	0	7.1	6.6	8.2	8.2	29.7	29.5	29.1	29.1	45	44.9	NG	1.4	.	.	1	207	2	873801010	.	325
IRF910129D	07/26/91	204	1	12	283125	803543	D	123	0	S	.	3	TG	.	4	2	NO	.	0	7.1	6.6	8.2	8.2	29.7	29.5	29.1	29.1	45	44.9	NG	0	.	.	1	207	2	873801010	.	237
IRF910131C	07/26/91	204	3	12	283085	803525	D	133	0	S	.	3	TG	.	4	2	NO	.	0	7.1	6.6	8.2	8.2	29.7	29.5	29.1	29.1	45	44.9	NG		.	.	1	207	3	873801010	.	382
IRF910153C	08/22/91	204	3	12	283061	803503	D	133	27	S	.	3	TG	.	4	2	NO	.	0	6.5	6.5	7.6	7.5	30.5	30.5	29	29.1	44.9	45.0	NG		.	.	1	207	2	873801010	.	3
IRF910185A	09/19/91	204	1	12	283130	803539	D	123	25	S	.	3	TG	.	H	S	NO	.	0	4.8	4.8	7.9	7.9	29.8	29.8	29.9	30.0	46.2	46.1	NG	0	.	.	1	207	2	873801010	.	345
IRF910185B	09/19/91	204	1	12	283130	803539	D	123	25	S	.	3	TG	.	H	S	NO	.	0	4.8	4.8	7.9	7.9	29.8	29.8	29.9	30.0	46.2	46.1	NG		.	.	1	207	2	873801010	.	38
IRF910186B	09/19/91	204	2	12	283110	803518	D	123	25	S	.	3	TG	.	H	S	NO	.	0	4.8	4.8	7.9	7.9	29.8	29.8	29.9	30.0	46.2	46.1	NG		.	.	1	207	3	873801010	.	368
IRF910186D	09/19/91	204	2	12	283110	803518	D	123	25	S	.	3	TG	.	H	S	NO	.	0	4.8	4.8	7.9	7.9	29.8	29.8	29.9	30.0	46.2	46.1	NG	1	.	.	1	207	2	873801010	.	341
IRF910256A	12/03/91	204	2	12	283110	803538	D	123	13	M	S	3	TG	.	S	2	NO	.	0	8.1	7.9	8.1	8.1	24.7	24.8	26.8	26.8	41.8	41.8	NG	0	.	.	1	207	2	873801010	.	49
IRF910257A	12/03/91	204	3	12	283104	803516	D	123	13	M	S	3	TG	.	S	2	NO	.	0	8.1	7.9	8.1	8.1	24.7	24.8	26.8	26.8	41.8	41.8	NG	0	.	.	1	207	2	873801010	.	346
IRF910257C	12/03/91	204	3	12	283104	803516	D	123	13	M	S	3	TG	.	S	2	NO	.	0	8.1	7.9	8.1	8.1	24.7	24.8	26.8	26.8	41.8	41.8	NG		.	.	1	207	2	873801010	.	325
IRF910257D	12/03/91	204	3	12	283104	803516	D	123	13	M	S	3	TG	.	S	2	NO	.	0	8.1	7.9	8.1	8.1	24.7	24.8	26.8	26.8	41.8	41.8	NG	1.2	.	.	1	207	2	873801010	.	43
IRF910100A	07/02/91	204	1	12	283125	803543	D	123	4	S	.	3	TG	.	H	.	NO	.	0	7.9	7.8	7.5	7.5	28.4	28.3	28.7	28.7	44.5	44.5	NG	1.2	.	.	1	207	2	873801010	.
IRF910100B	07/02/91	204	1	12	283125	803543	D	123	4	S	.	3	TG	.	H	.	NO	.	0	7.9	7.8	7.5	7.5	28.4	28.3	28.7	28.7	44.5	44.5	NG		.	.	1	207	2	873801010	.
IRF910100C	07/02/91	204	1	12	283125	803543	D	123	4	S	.	3	TG	.	H	.	NO	.	0	7.9	7.8	7.5	7.5	28.4	28.3	28.7	28.7	44.5	44.5	NG		.	.	1	207	2	873801010	.
IRF910100D	07/02/91	204	1	12	283125	803543	D	123	4	S	.	3	TG	.	H	.	NO	.	0	7.9	7.8	7.5	7.5	28.4	28.3	28.7	28.7	44.5	44.5	NG	0	.	.	1	207	2	873801010	.
IRF910101A	07/02/91	204	2	12	283112	803547	D	123	4	S	.	3	TG	.	H	.	NO	.	0	7.9	7.8	7.5	7.5	28.4	28.3	28.7	28.7	44.5	44.5	NG	0	.	.	1	207	3	873801010	.
IRF910101B	07/02/91	204	2	12	283112	803547	D	123	4	S	.	3	TG	.	H	.	NO	.	0	7.9	7.8	7.5	7.5	28.4	28.3	28.7	28.7	44.5	44.5	NG		.	.	1	207	3	873801010	.
IRF910101C	07/02/91	204	2	12	283112	803547	D	123	4	S	.	3	TG	.	H	.	NO	.	0	7.9	7.8	7.5	7.5	28.4	28.3	28.7	28.7	44.5	44.5	NG		.	.	1	207	3	873801010	.
IRF910101D	07/02/91	204	2	12	283112	803547	D	123	4	S	.	3	TG	.	H	.	NO	.	0	7.9	7.8	7.5	7.5	28.4	28.3	28.7	28.7	44.5	44.5	NG	1.2	.	.	1	207	3	873801010	.
IRF910102A	07/02/91	204	3	12	283098	803535	D	133	4	S	.	3	TG	.	H	.	NO	.	0	7.9	7.8	7.5	7.5	28.4	28.3	28.7	28.7	44.5	44.5	NG	0	.	.	1	207	4	873801010	.
IRF910102B	07/02/91	204	3	12	283098	803535	D	133	4	S	.	3	TG	.	H	.	NO	.	0	7.9	7.8	7.5	7.5	28.4	28.3	28.7	28.7	44.5	44.5	NG		.	.	1	207	4	873801010	.
IRF910102C	07/02/91	204	3	12	283098	803535	D	133	4	S	.	3	TG	.	H	.	NO	.	0	7.9	7.8	7.5	7.5	28.4	28.3	28.7	28.7	44.5	44.5	NG		.	.	1	207	4	873801010	.
IRF910102D	07/02/91	204	3	12	283098	803535	D	133	4	S	.	3	TG	.	H	.	NO	.	0	7.9	7.8	7.5	7.5	28.4	28.3	28.7	28.7	44.5	44.5	NG	1.3	.	.	1	207	3	873801010	.
IRF910103A	07/02/91	204	4	12	283074	803592	D	124	4	S	.	3	TG	.	H	.	NO	.	0	7.9	7.8	7.5	7.5	28.4	28.3	28.7	28.7	44.5	44.5	NG	0.9	.	.	1	207	4	873801010	.
IRF910103B	07/02/91	204	4	12	283074	803592	D	124	4	S	.	3	TG	.	H	.	NO	.	0	7.9	7.8	7.5	7.5	28.4	28.3	28.7	28.7	44.5	44.5	NG		.	.	1	207	5	873801010	.
IRF910103C	07/02/91	204	4	12	283074	803592	D	124	4	S	.	3	TG	.	H	.	NO	.	0	7.9	7.8	7.5	7.5	28.4	28.3	28.7	28.7	44.5	44.5	NG		.	.	1	207	5	873801010	.
IRF910103D	07/02/91	204	4	12	283074	803592	D	124	4	S	.	3	TG	.	H	.	NO	.	0	7.9	7.8	7.5	7.5	28.4	28.3	28.7	28.7	44.5	44.5	NG	0	.	.	1	207	5	873801010	.
IRF910129A	07/26/91	204	1	12	283125	803543	D	123	0	S	.	3	TG	.	4	2	NO	.	0	7.1	6.6	8.2	8.2	29.7	29.5	29.1	29.1	45	44.9	NG	1.4	.	.	1	207	2	873801010	.
IRF910129B	07/26/91	204	1	12	283125	803543	D	123	0	S	.	3	TG	.	4	2	NO	.	0	7.1	6.6	8.2	8.2	29.7	29.5	29.1	29.1	45	44.9	NG		.	.	1	207	2	873801010	.
IRF910129C	07/26/91	204	1	12	283125	803543	D	123	0	S	.	3	TG	.	4	2	NO	.	0	7.1	6.6	8.2	8.2	29.7	29.5	29.1	29.1	45	44.9	NG		.	.	1	207	2	873801010	.
IRF910129D	07/26/91	204	1	12	283125	803543	D	123	0	S	.	3	TG	.	4	2	NO	.	0	7.1	6.6	8.2	8.2	29.7	29.5	29.1	29.1	45	44.9	NG	0	.	.	1	207	2	873801010	.
IRF910130A	07/26/91	204	2	12	283105	803522	D	123	0	S	.	3	TG	.	4	2	NO	.	0	7.1	6.6	8.2	8.2	29.7	29.5	29.1	29.1	45	44.9	NG	0	.	.	1	207	3	873801010	.
IRF910130B	07/26/91	204	2	12	283105	803522	D	123	0	S	.	3	TG	.	4	2	NO	.	0	7.1	6.6	8.2	8.2	29.7	29.5	29.1	29.1	45	44.9	NG		.	.	1	207	3	873801010	.
IRF910130C	07/26/91	204	2	12	283105	803522	D	123	0	S	.	3	TG	.	4	2	NO	.	0	7.1	6.6	8.2	8.2	29.7	29.5	29.1	29.1	45	44.9	NG		.	.	1	207	2	873801010	.
IRF910130D	07/26/91	204	2	12	283105	803522	D	123	0	S	.	3	TG	.	4	2	NO	.	0	7.1	6.6	8.2	8.2	29.7	29.5	29.1	29.1	45	44.9	NG	1	.	.	1	207	2	873801010	.
IRF910131A	07/26/91	204	3	12	283085	803525	D	133	0	S	.	3	TG	.	4	2	NO	.	0	7.1	6.6	8.2	8.2	29.7	29.5	29.1	29.1	45	44.9	NG	0	.	.	1	207	3	873801010	.
IRF910131B	07/26/91	204	3	12	283085	803525	D	133	0	S	.	3	TG	.	4	2	NO	.	0	7.1	6.6	8.2	8.2	29.7	29.5	29.1	29.1	45	44.9	NG		.	.	1	207	3	873801010	.
IRF910131D	07/26/91	204	3	12	283085	803525	D	133	0	S	.	3	TG	.	4	2	NO	.	0	7.1	6.6	8.2	8.2	29.7	29.5	29.1	29.1	45	44.9	NG	0.8	.	.	1	207	3	873801010	.
IRF910151A	08/22/91	204	1	12	283124	803541	D	123	27	S	.	3	TG	.	4	2	NO	.	0	6.5	6.5	7.6	7.5	30.5	30.5	29	29.1	44.9	45.0	NG	0	.	.	1	207	2	873801010	.
IRF910151B	08/22/91	204	1	12	283124	803541	D	123	27	S	.	3	TG	.	4	2	NO	.	0	6.5	6.5	7.6	7.5	30.5	30.5	29	29.1	44.9	45.0	NG		.	.	1	207	1	873801010	.
IRF910151C	08/22/91	204	1	12	283124	803541	D	123	27	S	.	3	TG	.	4	2	NO	.	0	6.5	6.5	7.6	7.5	30.5	30.5	29	29.1	44.9	45.0	NG		.	.	1	207	1	873801010	.
IRF910151D	08/22/91	204	1	12	283124	803541	D	123	27	S	.	3	TG	.	4	2	NO	.	0	6.5	6.5	7.6	7.5	30.5	30.5	29	29.1	44.9	45.0	NG	1	.	.	1	207	1	873801010	.
IRF910152A	08/22/91	204	2	12	283097	803511	D	133	27	S	.	3	TG	.	4	2	NO	.	0	6.5	6.5	7.6	7.5	30.5	30.5	29	29.1	44.9	45.0	NG	0	.	.	1	207	2	873801010	.
IRF910152B	08/22/91	204	2	12	283097	803511	D	133	27	S	.	3	TG	.	4	2	NO	.	0	6.5	6.5	7.6	7.5	30.5	30.5	29	29.1	44.9	45.0	NG		.	.	1	207	2	873801010	.
IRF910152C	08/22/91	204	2	12	283097	803511	D	133	27	S	.	3	TG	.	4	2	NO	.	0	6.5	6.5	7.6	7.5	30.5	30.5	29	29.1	44.9	45.0	NG		.	.	1	207	2	873801010	.
IRF910152D	08/22/91	204	2	12	283097	803511	D	133	27	S	.	3	TG	.	4	2	NO	.	0	6.5	6.5	7.6	7.5	30.5	30.5	29	29.1	44.9	45.0	NG	1.1	.	.	1	207	2	873801010	.
IRF910153A	08/22/91	204	3	12	283061	803503	D	133	27	S	.	3	TG	.	4	2	NO	.	0	6.5	6.5	7.6	7.5	30.5	30.5	29	29.1	44.9	45.0	NG	0	.	.	1	207	3	873801010	.
IRF910153B	08/22/91	204	3	12	283061	803503	D	133	27	S	.	3	TG	.	4	2	NO	.	0	6.5	6.5	7.6	7.5	30.5	30.5	29	29.1	44.9	45.0	NG		.	.	1	207	3	873801010	.
IRF910153C	08/22/91	204	3	12	283061	803503	D	133	27	S	.	3	TG	.	4	2	NO	.	0	6.5	6.5	7.6	7.5	30.5	30.5	29	29.1	44.9	45.0	NG		.	.	1	207	2	873801010	.
IRF910153D	08/22/91	204	3	12	283061	803503	D	133	27	S	.	3	TG	.	4	2	NO	.	0	6.5	6.5	7.6	7.5	30.5	30.5	29	29.1	44.9	45.0	NG	2	.	.	1	207	2	873801010	.
IRF910185A	09/19/91	204	1	12	283130	803539	D	123	25	S	.	3	TG	.	H	S	NO	.	0	4.8	4.8	7.9	7.9	29.8	29.8	29.9	30.0	46.2	46.1	NG	0	.	.	1	207	2	873801010	.
IRF910185B	09/19/91	204	1	12	283130	803539	D	123	25	S	.	3	TG	.	H	S	NO	.	0	4.8	4.8	7.9	7.9	29.8	29.8	29.9	30.0	46.2	46.1	NG		.	.	1	207	2	873801010	.
IRF910185C	09/19/91	204	1	12	283130	803539	D	123	25	S	.	3	TG	.	H	S	NO	.	0	4.8	4.8	7.9	7.9	29.8	29.8	29.9	30.0	46.2	46.1	NG		.	.	1	207	2	873801010	.
IRF910185D	09/19/91	204	1	12	283130	803539	D	123	25	S	.	3	TG	.	H	S	NO	.	0	4.8	4.8	7.9	7.9	29.8	29.8	29.9	30.0	46.2	46.1	NG	1.2	.	.	1	207	2	873801010	.
IRF910186A	09/19/91	204	2	12	283110	803518	D	123	25	S	.	3	TG	.	H	S	NO	.	0	4.8	4.8	7.9	7.9	29.8	29.8	29.9	30.0	46.2	46.1	NG	0	.	.	1	207	3	873801010	.
IRF910186C	09/19/91	204	2	12	283110	803518	D	123	25	S	.	3	TG	.	H	S	NO	.	0	4.8	4.8	7.9	7.9	29.8	29.8	29.9	30.0	46.2	46.1	NG		.	.	1	207	3	873801010	.
IRF910186D	09/19/91	204	2	12	283110	803518	D	123	25	S	.	3	TG	.	H	S	NO	.	0	4.8	4.8	7.9	7.9	29.8	29.8	29.9	30.0	46.2	46.1	NG	1	.	.	1	207	2	873801010	.
IRF910187A	09/19/91	204	3	12	283017	803480	D	133	25	S	.	3	TG	.	H	S	NO	.	0	4.8	4.8	7.9	7.9	29.8	29.8	29.9	30.0	46.2	46.1	NG	0	.	.	1	207	3	873801010	.
IRF910187B	09/19/91	204	3	12	283017	803480	D	133	25	S	.	3	TG	.	H	S	NO	.	0	4.8	4.8	7.9	7.9	29.8	29.8	29.9	30.0	46.2	46.1	NG		.	.	1	207	3	873801010	.
IRF910187C	09/19/91	204	3	12	283017	803480	D	133	25	S	.	3	TG	.	H	S	NO	.	0	4.8	4.8	7.9	7.9	29.8	29.8	29.9	30.0	46.2	46.1	NG		.	.	1	207	3	873801010	.
IRF910187D	09/19/91	204	3	12	283017	803480	D	133	25	S	.	3	TG	.	H	S	NO	.	0	4.8	4.8	7.9	7.9	29.8	29.8	29.9	30.0	46.2	46.1	NG	1	.	.	1	207	3	873801010	.
IRF910206A	10/11/91	204	1	12	283134	803550	D	123	18	M	S	3	TG	.	H	.	NO	.	0	8.8	8.4	6.2	6.3	25.3	25.1	28.7	28.8	44.5	44.5	NG	0.3	.	.	1	207	2	873801010	.
IRF910206B	10/11/91	204	1	12	283134	803550	D	123	18	M	S	3	TG	.	H	.	NO	.	0	8.8	8.4	6.2	6.3	25.3	25.1	28.7	28.8	44.5	44.5	NG		.	.	1	207	1	873801010	.
IRF910206C	10/11/91	204	1	12	283134	803550	D	123	18	M	S	3	TG	.	S	.	NO	.	0	8.8	8.4	6.2	6.3	25.3	25.1	28.7	28.8	44.5	44.5	NG		.	.	1	207	1	873801010	.
IRF910206D	10/11/91	204	1	12	283134	803550	D	123	18	M	S	3	TG	.	S	.	SY	.	5	8.8	8.4	6.2	6.3	25.3	25.1	28.7	28.8	44.5	44.5	NG	2	.	.	1	207	1	873801010	.
IRF910207A	10/11/91	204	2	12	283117	803532	D	123	18	M	S	3	TG	.	H	.	HA	.	5	8.8	8.4	6.2	6.3	25.3	25.1	28.7	28.8	44.5	44.5	NG	0.2	.	.	1	207	2	873801010	.
IRF910207B	10/11/91	204	2	12	283117	803532	D	123	18	M	S	3	TG	.	H	.	HA	.	5	8.8	8.4	6.2	6.3	25.3	25.1	28.7	28.8	44.5	44.5	NG		.	.	1	207	2	873801010	.
IRF910207C	10/11/91	204	2	12	283117	803532	D	123	18	M	S	3	TG	.	S	.	NO	.	0	8.8	8.4	6.2	6.3	25.3	25.1	28.7	28.8	44.5	44.5	NG		.	.	1	207	2	873801010	.
IRF910207D	10/11/91	204	2	12	283117	803532	D	123	18	M	S	3	TG	.	S	.	NO	.	0	8.8	8.4	6.2	6.3	25.3	25.1	28.7	28.8	44.5	44.5	NG	2.1	.	.	1	207	2	873801010	.
IRF910208A	10/11/91	204	3	12	283087	803499	D	123	18	M	S	3	MA	.	H	.	NO	.	0	8.8	8.4	6.2	6.3	25.3	25.1	28.7	28.8	44.5	44.5	NG	0.3	.	.	1	207	2	873801010	.
IRF910208B	10/11/91	204	3	12	283087	803499	D	123	18	M	S	3	MA	.	H	.	NO	.	0	8.8	8.4	6.2	6.3	25.3	25.1	28.7	28.8	44.5	44.5	NG		.	.	1	207	2	873801010	.
IRF910208C	10/11/91	204	3	12	283087	803499	D	123	18	M	S	3	MA	.	S	.	NO	.	0	8.8	8.4	6.2	6.3	25.3	25.1	28.7	28.8	44.5	44.5	NG		.	.	1	207	2	873801010	.
IRF910208D	10/11/91	204	3	12	283087	803499	D	123	18	M	S	3	MA	.	S	.	NO	.	0	8.8	8.4	6.2	6.3	25.3	25.1	28.7	28.8	44.5	44.5	NG	2	.	.	1	207	2	873801010	.
IRF910236A	11/13/91	204	1	12	283134	803544	D	123	21	M	S	3	TG	.	4	2	NO	.	0		.	.	.		.		.		.	NG	0	.	.	1	207	1	873801010	.
IRF910236B	11/13/91	204	1	12	283134	803544	D	123	21	M	S	3	TG	.	4	2	NO	.	0		.	.	.		.		.		.	NG		.	.	1	207	1	873801010	.
IRF910236C	11/13/91	204	1	12	283134	803544	D	123	21	M	S	3	TG	.	4	2	NO	.	0		.	.	.		.		.		.	NG		.	.	1	207	1	873801010	.
IRF910236D	11/13/91	204	1	12	283134	803544	D	123	21	M	S	3	TG	.	4	2	NO	.	0		.	.	.		.		.		.	NG	1.8	.	.	1	207	1	873801010	.
IRF910237A	11/13/91	204	2	12	283115	803532	D	123	21	M	S	3	TG	.	4	2	NO	.	0		.	.	.		.		.		.	NG	0	.	.	1	207	3	873801010	.
IRF910237B	11/13/91	204	2	12	283115	803532	D	123	21	M	S	3	TG	.	4	2	NO	.	0		.	.	.		.		.		.	NG		.	.	1	207	2	873801010	.
IRF910237C	11/13/91	204	2	12	283115	803532	D	123	21	M	S	3	TG	.	4	2	NO	.	0		.	.	.		.		.		.	NG		.	.	1	207	2	873801010	.
IRF910237D	11/13/91	204	2	12	283115	803532	D	123	21	M	S	3	TG	.	4	2	NO	.	0		.	.	.		.		.		.	NG	2	.	.	1	207	2	873801010	.
IRF910238A	11/13/91	204	3	12	283096	803513	D	132	21	M	S	3	TG	.	4	2	NO	.	0		.	.	.		.		.		.	NG	0	.	.	1	207	5	873801010	.
IRF910238B	11/13/91	204	3	12	283096	803513	D	132	21	M	S	3	TG	.	4	2	NO	.	0		.	.	.		.		.		.	NG		.	.	1	207	4	873801010	.
IRF910238C	11/13/91	204	3	12	283096	803513	D	132	21	M	S	3	TG	.	4	2	NO	.	0		.	.	.		.		.		.	NG		.	.	1	207	4	873801010	.
IRF910238D	11/13/91	204	3	12	283096	803513	D	132	21	M	S	3	TG	.	4	2	NO	.	0		.	.	.		.		.		.	NG	2	.	.	1	207	3	873801010	.
IRF910255A	12/03/91	204	1	12	283134	803538	D	123	13	M	S	3	TG	.	S	2	NO	.	0	8.1	7.9	8.1	8.1	24.7	24.8	26.8	26.8	41.8	41.8	NG	0	.	.	1	207	2	873801010	.
IRF910255B	12/03/91	204	1	12	283134	803538	D	123	13	M	S	3	TG	.	S	2	NO	.	0	8.1	7.9	8.1	8.1	24.7	24.8	26.8	26.8	41.8	41.8	NG		.	.	1	207	1	873801010	.
IRF910255C	12/03/91	204	1	12	283134	803538	D	123	13	M	S	3	TG	.	S	2	NO	.	0	8.1	7.9	8.1	8.1	24.7	24.8	26.8	26.8	41.8	41.8	NG		.	.	1	207	1	873801010	.
IRF910255D	12/03/91	204	1	12	283134	803538	D	123	13	M	S	3	TG	.	S	2	NO	.	0	8.1	7.9	8.1	8.1	24.7	24.8	26.8	26.8	41.8	41.8	NG	1.2	.	.	1	207	1	873801010	.
IRF910256A	12/03/91	204	2	12	283110	803538	D	123	13	M	S	3	TG	.	S	2	NO	.	0	8.1	7.9	8.1	8.1	24.7	24.8	26.8	26.8	41.8	41.8	NG	0	.	.	1	207	2	873801010	.
IRF910256B	12/03/91	204	2	12	283110	803538	D	123	13	M	S	3	TG	.	S	2	NO	.	0	8.1	7.9	8.1	8.1	24.7	24.8	26.8	26.8	41.8	41.8	NG		.	.	1	207	2	873801010	.
IRF910256C	12/03/91	204	2	12	283110	803538	D	123	13	M	S	3	TG	.	S	2	NO	.	0	8.1	7.9	8.1	8.1	24.7	24.8	26.8	26.8	41.8	41.8	NG		.	.	1	207	2	873801010	.
IRF910256D	12/03/91	204	2	12	283110	803538	D	123	13	M	S	3	TG	.	S	2	NO	.	0	8.1	7.9	8.1	8.1	24.7	24.8	26.8	26.8	41.8	41.8	NG	1.2	.	.	1	207	2	873801010	.
IRF910257A	12/03/91	204	3	12	283104	803516	D	123	13	M	S	3	TG	.	S	2	NO	.	0	8.1	7.9	8.1	8.1	24.7	24.8	26.8	26.8	41.8	41.8	NG	0	.	.	1	207	2	873801010	.
IRF910257B	12/03/91	204	3	12	283104	803516	D	123	13	M	S	3	TG	.	S	2	NO	.	0	8.1	7.9	8.1	8.1	24.7	24.8	26.8	26.8	41.8	41.8	NG		.	.	1	207	2	873801010	.
IRF910257C	12/03/91	204	3	12	283104	803516	D	123	13	M	S	3	TG	.	S	2	NO	.	0	8.1	7.9	8.1	8.1	24.7	24.8	26.8	26.8	41.8	41.8	NG		.	.	1	207	2	873801010	.
[truncated: 10 more columns]

## Sheet: 1992
FIELD_NO	DATE	GEAR	REP	STTN	LAT	LONG	ZONE	GRID	MOON	B1	B2	PERIOD	SV1	SV2	BV1	BV2	BY1	BY2	QUANTITY	SFST_DO	BTST_DO	SFST_PH	BTST_PH	SFST_TEM	BTST_TEM	SFST_SAL	BTST_SAL	SFST_CON	BTST_CON	STTIDE	STDEPTH	P_COVER	BANK	CF	GR	AREA	SPECIES	SEX	L1	L2	L3	L4	L5	L6	L7	L8	L9	L10	L11
IRF920269	06/23/92	23	2	1	280758	803727	C	289	8	M	S	2	TG	.	N	.	NO	.	0	7	.	8.0	.	31	.	17	.	27.8	.	NG	1	0	.	1	23	68	873801010	.	81	65	72	66	71
IRF920391	08/19/92	23	2	1	280760	803851	C	288	6	M	.	2	TG	.	N	.	NO	.	0	6.4	.	8.3	.	33.3	.	11.9	.	20.3	.	NG	1.2	0	C	1	23	68	873801010	.	91	12	98
IRF920268	06/23/92	23	1	1	280758	803727	C	289	8	M	S	2	TG	.	N	.	NO	.	0	7	.	8.0	.	31	.	17	.	27.8	.	NG	1	0	.	1	23	68	873801010	.	64	8
IRF920026	01/22/92	23	1	1	280758	803727	C	289	3	M	S	2	TG	.	N	.	NO	.	0	11	.	8.4	8.4	17.3	15.2	18.9	21.7	30.7	34.6	NG	0.6	0	.	1	23	68	873801010	.
IRF920027	01/22/92	23	2	1	280758	803727	C	289	3	M	S	2	TG	.	N	.	NO	.	0	11	.	8.4	8.4	17.3	15.2	18.9	21.7	30.7	34.6	NG	0.6	0	.	1	23	68	873801010	.
IRF920028	01/22/92	23	3	1	280758	803727	C	289	3	M	S	2	TG	.	N	.	NO	.	0	11	.	8.4	8.4	17.3	15.2	18.9	21.7	30.7	34.6	NG	0.6	0	.	1	23	68	873801010	.
IRF920078	02/20/92	23	1	1	280758	803727	C	289	17	M	S	2	TG	.	N	.	CT	.	0.5	5	.	7.8	.	22.9	.	12.8	.	21.6	.	NG	1.5	.	.	1	23	68	873801010	.
IRF920079	02/20/92	23	2	1	280758	803727	C	289	17	M	S	2	TG	.	N	.	NO	.	0	5	.	7.8	.	22.9	.	12.8	.	21.6	.	NG	1.5	.	.	1	23	68	873801010	.
IRF920080	02/20/92	23	3	1	280758	803727	C	289	17	M	S	2	TG	.	N	.	NO	.	0	6.4	.	8.1	.	21.2	.	20.7	.	33.5	.	NG	1	.	.	1	23	68	873801010	.
IRF920148	03/20/92	23	1	1	280758	803727	C	289	2	S	.	2	TG	.	N	.	NO	.	0	7.2	.	8.0	8.0	22.1	22.1	18.9	18.9	30.8	30.8	NG	1	0	.	1	23	68	873801010	.
IRF920149	03/20/92	23	2	1	280758	803727	C	289	2	S	.	2	TG	.	N	.	NO	.	0	7.2	.	8.0	8.0	22.1	22.1	18.9	18.9	30.8	30.8	NG	1	0	.	1	23	68	873801010	.
IRF920150	03/20/92	23	3	1	280758	803727	C	289	2	S	.	2	TG	.	N	.	NO	.	0	7.2	.	8.0	8.0	22.1	22.1	18.9	18.9	30.8	30.8	NG	1.7	0	.	1	23	68	873801010	.
IRF920191	04/23/92	23	1	1	280758	803727	C	289	6	S	.	2	TV	.	N	.	NO	.	0	9.1	.	8.2	.	27.6	.	17.3	.	24.4	.	NG	0.6	0	.	1	23	68	873801010	.
IRF920192	04/23/92	23	2	1	280758	803727	C	289	6	S	.	2	TV	.	N	.	NO	.	0	9.1	.	8.2	.	27.6	.	17.3	.	24.4	.	NG	0.6	0	.	1	23	68	873801010	.
IRF920193	04/23/92	23	3	1	280758	803727	C	289	6	S	.	2	TV	.	N	.	NO	.	0	9.1	.	8.2	.	27.6	.	17.3	.	24.4	.	NG	1.2	0	.	1	23	68	873801010	.
IRF920231	05/22/92	23	1	1	280758	803727	C	289	6	M	S	2	TG	.	N	.	NO	.	0	7.1	.	8.2	.	26.5	.	18.6	.	30.2	.	NG	1	0	.	1	23	68	873801010	.
IRF920232	05/22/92	23	2	1	280758	803727	C	289	6	M	S	2	TG	.	N	.	NO	.	0	7.1	.	8.2	.	26.5	.	18.6	.	30.2	.	NG	1	0	.	1	23	68	873801010	.
IRF920233	05/22/92	23	3	1	280758	803727	C	289	6	M	S	2	TG	.	N	.	NO	.	0	7.1	.	8.2	.	26.5	.	18.6	.	30.2	.	NG	1	0	.	1	23	68	873801010	.
IRF920268	06/23/92	23	1	1	280758	803727	C	289	8	M	S	2	TG	.	N	.	NO	.	0	7	.	8.0	.	31	.	17	.	27.8	.	NG	1	0	.	1	23	68	873801010	.
IRF920269	06/23/92	23	2	1	280758	803727	C	289	8	M	S	2	TG	.	N	.	NO	.	0	7	.	8.0	.	31	.	17	.	27.8	.	NG	1	0	.	1	23	68	873801010	.
IRF920270	06/23/92	23	3	1	280758	803727	C	289	8	M	S	2	TG	.	N	.	NO	.	0	7	.	8.0	.	31	.	17	.	27.8	.	NG	1	0	.	1	23	68	873801010	.
IRF920323	07/21/92	23	1	1	280758	803727	C	289	7	S	.	2	TG	.	N	.	NO	.	0	3	.	7.7	7.8	30.5	30.5	14.6	19.7	24.1	31.7	NG	1.2	0	B	1	23	68	873801010	.
IRF920324	07/21/92	23	2	1	280758	803727	C	289	7	S	.	2	TG	.	N	.	NO	.	0	3	.	7.7	7.8	30.5	30.5	14.6	19.7	24.1	31.7	NG	1.2	0	B	1	23	68	873801010	.
IRF920325	07/21/92	23	3	1	280758	803727	C	289	7	S	.	2	TG	.	N	.	NO	.	0	3	.	7.7	7.8	30.5	30.5	14.6	19.7	24.1	31.7	NG	1.2	0	B	1	23	68	873801010	.
IRF920390	08/19/92	23	1	1	280760	803851	C	288	6	M	.	2	TG	.	N	.	NO	.	0	6.4	.	8.3	.	33.3	.	11.9	.	20.3	.	NG	1.2	0	C	1	23	68	873801010	.
IRF920391	08/19/92	23	2	1	280760	803851	C	288	6	M	.	2	TG	.	N	.	NO	.	0	6.4	.	8.3	.	33.3	.	11.9	.	20.3	.	NG	1.2	0	C	1	23	68	873801010	.
IRF920392	08/19/92	23	3	1	280760	803851	C	288	6	M	.	2	TG	.	N	.	NO	.	0	6.4	.	8.3	.	33.3	.	11.9	.	20.3	.	NG	1.2	0	C	1	23	68	873801010	.
IRF920454	09/25/92	23	1	1	280758	803727	C	289		S	.	2	.	.	N	.	NO	.	0	7.1	.	7.9	.	30.6	.	12.6	.	21.3	.	NG		0	.	1	23	68	873801010	.
IRF920455	09/25/92	23	2	1	280758	803727	C	289		S	.	2	.	.	N	.	NO	.	0	7.1	.	7.9	.	30.6	.	12.6	.	21.3	.	NG		0	.	1	23	68	873801010	.
IRF920456	09/25/92	23	3	1	280758	803727	C	289		S	.	2	.	.	N	.	NO	.	0	7.1	.	7.9	.	30.6	.	12.6	.	21.3	.	NG		0	.	1	23	68	873801010	.
IRF920485	10/23/92	23	1	1	280758	803727	C	289	12	M	.	2	TG	.	N	.	NO	.	0	7.2	.	8.5	.	22.8	.	15.7	.	25.9	.	NG	1	0	C	1	23	68	873801010	.
IRF920486	10/23/92	23	2	1	280758	803727	C	289	12	M	.	2	TG	.	N	.	NO	.	0	7.2	.	8.5	.	22.8	.	15.7	.	25.9	.	NG	1	0	C	1	23	68	873801010	.
IRF920487	10/23/92	23	3	1	280758	803727	C	289	12	M	.	2	TG	.	N	.	NO	.	0	7.2	.	8.5	.	22.8	.	15.7	.	25.9	.	NG	1	0	C	1	23	68	873801010	.
IRF920528	11/19/92	23	1	1	280758	803727	C	289	9	M	.	2	TG	.	N	.	NO	.	0	7.8	.	7.5	.	20.8	.	19.4	.	31.3	.	NG	1	0	C	1	23	68	873801010	.
IRF920529	11/19/92	23	2	1	280758	803727	C	289	9	M	.	2	TG	.	N	.	NO	.	0	7.8	.	7.5	.	20.8	.	19.4	.	31.3	.	NG	1	0	C	1	23	68	873801010	.
IRF920530	11/19/92	23	3	1	280758	803727	C	289	9	M	.	2	TG	.	N	.	NO	.	0	7.8	.	7.5	.	20.8	.	19.4	.	31.3	.	NG	1	0	C	1	23	68	873801010	.
IRF920586	12/22/92	23	1	1	280758	803727	C	289	13	M	.	2	TG	.	U	.	NO	.	0	6.2	.	7.5	7.7	21.4	20.6	17.8	21.9	26.1	34.9	NG	1.5	.	C	1	23	68	873801010	.
IRF920587	12/22/92	23	2	1	280758	803727	C	289	13	M	.	2	TG	.	U	.	NO	.	0	6.2	.	7.5	7.7	21.4	20.6	17.8	21.9	26.1	34.9	NG	1.5	.	C	1	23	68	873801010	.
IRF920588	12/22/92	23	3	1	280758	803727	C	289	13	S	.	2	TG	.	U	.	NO	.	0	6.2	.	7.5	7.7	21.4	20.6	17.8	21.9	26.1	34.9	NG	1.5	.	C	1	23	68	873801010	.
IRF920527	11/19/92	23	1	2	280760	803851	C	288	9	M	.	2	TG	.	N	.	NO	.	0	6.6	.	7.0	.	21.3	.	3.6	.	7.3	.	NG	1	0	C	1	23	68	873801010	.	42
IRF920025	01/22/92	23	1	2	280760	803851	C	288	3	M	.	2	TG	.	N	.	NO	.	0	10.2	.	8.3	.	17.5	.	8.4	.	14.7	.	NG	0.6	0	.	1	23	68	873801010	.
IRF920077	02/20/92	23	1	2	280760	803851	C	288	17	M	.	2	TG	.	N	.	NO	.	0	5	.	7.8	.	22.9	.	12.8	.	21.6	.	NG	3.5	.	.	1	23	68	873801010	.
IRF920147	03/20/92	23	1	2	280760	803851	C	288	2	M	.	2	TG	.	N	.	NO	.	0	6.8	.	7.7	.	23.6	.	4.1	.	8	.	NG	1	0	.	1	23	68	873801010	.
IRF920190	04/23/92	23	1	2	280760	803851	C	288	6	M	.	2	TV	.	N	.	.	.		6.3	.	7.5	.	26.1	.	2.5	.	5.4	.	NG	1	0	.	1	23	68	873801010	.
IRF920230	05/22/92	23	1	2	280760	803851	C	288	6	M	.	2	TG	.	N	.	AF	.	0.5	4.8	.	8.2	.	26.6	.	4.2	.	8.2	.	NG	1	0	.	1	23	68	873801010	.
IRF920267	06/23/92	23	1	2	280760	803851	C	288	8	M	S	2	TG	.	N	.	NO	.	0	9.6	.	7.9	.	31.9	.	9.7	.	17	.	NG	1	0	.	1	23	68	873801010	.
IRF920322	07/21/92	23	1	2	280760	803851	C	288	7	M	.	2	TG	.	N	.	NO	.	0	4.7	.	7.1	.	27.2	.	0	.	0.9	.	NG	0.7	0	D	1	23	68	873801010	.
IRF920389	08/19/92	23	1	2	280758	803727	C	289	6	M	.	2	TG	.	N	.	NO	.	0	5	.	7.7	.	29.9	.	1.6	.	3.8	.	NG	0.3	.	C	1	23	68	873801010	.
IRF920453	09/25/92	23	1	2	280760	803851	C	288		M	.	2	TG	.	N	.	NO	.	0	6	.	7.8	.	28.5	.	0.3	.	1.5	.	NG		0	C	1	23	68	873801010	.
IRF920484	10/23/92	23	1	2	280760	803851	C	288	12	M	.	2	TG	.	N	.	NO	.	0	6.7	.	7.5	.	23.3	.	4.2	.	8.1	.	NG	1	0	C	1	23	68	873801010	.
IRF920527	11/19/92	23	1	2	280760	803851	C	288	9	M	.	2	TG	.	N	.	NO	.	0	6.6	.	7.0	.	21.3	.	3.6	.	7.3	.	NG	1	0	C	1	23	68	873801010	.
IRF920585	12/22/92	23	1	2	280760	803851	C	288	13	M	.	2	TG	.	U	.	TG	.	25	5.1	.	6.9	.	21.9	.	9.5	.	16.5	.	NG	1	.	C	1	23	68	873801010	.
IRF920029	01/22/92	300	1	3	280754	803717	C	289	3	M	.	2	.	.	N	.	AM	TU	50	11	.	8.4	8.4	17.3	15.2	18.9	21.7	30.7	34.6	NG	0.6	.	.	1	300	1408	873801010	.
IRF920030	01/22/92	300	2	3	280752	803714	C	289	3	M	.	2	.	.	N	.	AM	SP	6	11	.	8.4	8.4	17.3	15.2	18.9	21.7	30.7	34.6	NG	0.6	.	.	1	300	889	873801010	.
IRF920031	01/22/92	300	3	3	280752	803709	C	289	3	M	.	2	.	.	N	.	AM	SP	5	11.7	.	8.8	8.5	16.3	15.4	21.7	21.7	34.4	34.7	NG	0.6	.	.	1	300	519	873801010	.
IRF920081	02/20/92	300	1	3	280758	803727	C	289	17	M	S	2	.	.	N	.	TU	.	0.5	6.4	.	8.1	.	21.2	.	20.7	.	33.5	.	NG	2.7	.	.	1	300	2224	873801010	.
IRF920082	02/20/92	300	2	3	280758	803727	C	289	17	M	S	2	.	.	N	.	TU	.	30	6.4	.	8.1	.	21.2	.	20.7	.	33.5	.	NG	2.2	.	.	1	300	1038	873801010	.
IRF920083	02/20/92	300	3	3	280758	803727	C	289	17	M	S	2	.	.	N	.	WT	.	9	7.5	.	8.2	8.2	20.7	20.7	21.4	21.4	34.2	34.2	NG	2.7	.	.	1	300	2075	873801010	.
IRF920144	03/20/92	300	1	3	280747	803728	C	290	2	.	.	2	.	.	.	.	AM	.	5	7	.	8.0	8.0	21	20.6	20.7	21.4	33	34.2	NG	2	.	.	1	300	1705	873801010	.
IRF920145	03/20/92	300	2	3	280747	803730	C	290	2	.	.	2	.	.	.	.	AM	MU	5	7	.	8.0	8.0	21	20.6	20.7	21.4	33	34.2	NG	2.1	.	.	1	300	1853	873801010	.
IRF920146	03/20/92	300	3	3	280747	803732	C	290	2	.	.	2	.	.	.	.	AM	.	7	7	.	8.0	8.0	21	20.6	20.7	21.4	33	34.2	NG	2	.	.	1	300	1408	873801010	.
IRF920187	04/23/92	300	1	3	280746	803722	C	289	6	.	.	2	.	.	.	.	AM	GM	15	6.8	.	8.0	8.0	25.8	25.7	21.6	21.7	34.4	34.6	NG	2.8	.	.	1	300	1779	873801010	.
IRF920188	04/23/92	300	2	3	280750	803720	C	289	6	.	.	2	.	.	.	.	AM	GM	3	6.8	.	8.0	8.0	25.8	25.7	21.6	21.7	34.4	34.6	NG	3.7	.	.	1	300	1631	873801010	.
IRF920189	04/23/92	300	3	3	280748	803721	C	289	6	.	.	2	.	.	.	.	AM	GM	15	6.8	.	8.0	8.0	25.8	25.7	21.6	21.7	34.4	34.6	NG	2.2	.	.	1	300	1557	873801010	.
IRF920234	05/22/92	300	1	3	280753	803715	C	289	6	.	.	2	.	.	.	.	AM	.	8	7	.	8.2	8.0	25.9	26.0	22.6	22.7	36	36.0	NG	2.1	.	.	1	300	889	873801010	.
IRF920235	05/22/92	300	2	3	280757	803714	C	289	6	.	.	2	.	.	.	.	AM	SP	7	7	.	8.2	8.0	25.9	26.0	22.6	22.7	36	36.0	NG	2.1	.	.	1	300	889	873801010	.
IRF920236	05/22/92	300	3	3	280753	803712	C	289	6	.	.	2	.	.	.	.	AM	.	10	7	.	8.2	8.0	25.9	26.0	22.6	22.7	36	36.0	NG	2.1	.	.	1	300	741	873801010	.
IRF920271	06/24/92	300	1	3	280751	803717	C	289	9	M	.	2	.	.	.	.	AM	.	70	5.2	.	7.9	7.9	28.6	28.6	21.8	22.0	34.8	35.1	NG	2.2	.	.	1	300	1112	873801010	.
IRF920272	06/24/92	300	2	3	280753	803715	C	289	9	M	.	2	.	.	.	.	AM	.	20	5.2	.	7.9	7.9	28.6	28.6	21.8	22.0	34.8	35.1	NG	2.2	.	.	1	300	964	873801010	.
IRF920273	06/24/92	300	3	3	280756	803711	C	289	9	M	.	2	.	.	.	.	AM	.	15	5.2	.	7.9	7.9	28.6	28.6	21.8	22.0	34.8	35.1	NG	2.2	.	.	1	300	815	873801010	.
IRF920326	07/21/92	300	1	3	280748	803726	C	290	7	M	.	2	.	.	U	.	AD	SP	5	5.7	.	8.2	7.7	31.2	30.7	19.7	20.2	31.8	32.4	NG	1.6	.	.	1	300	889	873801010	.
IRF920327	07/21/92	300	2	3	280746	803726	C	290	7	M	.	2	.	.	U	.	AD	SP	5	5.7	.	8.2	7.7	31.2	30.7	19.7	20.2	31.8	32.4	NG	1.6	.	.	1	300	889	873801010	.
IRF920328	07/21/92	300	3	3	280745	803727	C	290	7	M	.	2	.	.	U	.	AD	SP	2	5.7	.	8.2	7.7	31.2	30.7	19.7	20.2	31.8	32.4	NG	1.6	.	.	1	300	889	873801010	.
IRF920386	08/19/92	300	1	3	280243	803727	C	290	6	M	.	2	.	.	U	.	AM	MU	8	5.7	.	8.2	8.2	31.8	29.9	17.9	19.0	29.1	31.0	NG	2.5	.	.	1	300	667	873801010	.
IRF920387	08/19/92	300	2	3	280744	703714	C	290	6	M	.	2	.	.	U	.	MS	SP	4	5.7	.	8.2	8.2	31.8	29.9	17.9	19.0	29.1	31.0	NG	2.5	.	.	1	300	667	873801010	.
IRF920388	08/19/92	300	3	3	280747	803705	C	290	6	M	.	2	.	.	U	.	MS	SP	4	5.7	.	8.2	8.2	31.8	29.9	17.9	19.0	29.1	31.0	NG	2.5	.	.	1	300	667	873801010	.
IRF920450	09/25/92	300	1	3	280746	803725	C	290		U	.	2	.	.	U	.	AD	.	10	5.8	.	7.9	8.0	29.6	29.5	16.5	16.6	27.2	27.1	NG	2.2	.	.	1	300	667	873801010	.
IRF920451	09/25/92	300	2	3	280746	803724	C	290		U	.	2	.	.	U	.	AD	.	5	5.8	.	7.9	8.0	29.6	29.5	16.5	16.6	27.2	27.1	NG	1.8	.	.	1	300	741	873801010	.
IRF920452	09/25/92	300	3	3	280746	803726	C	290		U	.	2	.	.	U	.	AD	SP	5	5.8	.	7.9	8.0	29.6	29.5	16.5	16.6	27.2	27.1	NG	1.9	.	.	1	300	667	873801010	.
IRF920488	10/23/92	300	1	3	280748	803725	C	290	12	M	.	2	.	.	U	.	AD	SP	3	8	.	8.2	8.7	22.7	22.7	19	19.0	30.8	30.8	NG	3.1	.	.	1	300	889	873801010	.
IRF920489	10/23/92	300	2	3	280746	803727	C	290	12	M	.	2	.	.	U	.	AD	.	3	8	.	8.2	8.7	22.7	22.7	19	19.0	30.8	30.8	NG	3.1	.	.	1	300	815	873801010	.
IRF920490	10/23/92	300	3	3	280745	803723	C	290	12	M	.	2	.	.	U	.	AD	.	25	8	.	8.2	8.7	22.7	22.7	19	19.0	30.8	30.8	NG	3.1	.	.	1	300	741	873801010	.
IRF920531	11/19/92	300	1	3	280750	803724	C	289	9	M	.	2	.	.	U	.	SP	.	2	8.8	.	7.6	7.7	20.5	20.5	21.4	21.4	34.2	34.3	NG	3.1	.	.	1	300	741	873801010	.
IRF920532	11/19/92	300	2	3	280748	803722	C	289	9	M	.	2	.	.	U	.	AD	.	1	8.8	.	7.6	7.7	20.5	20.5	21.4	21.4	34.2	34.3	NG	3.1	.	.	1	300	815	873801010	.
IRF920533	11/19/92	300	3	3	280749	803719	C	289	9	M	.	2	.	.	U	.	AD	.	1	8.8	.	7.6	7.7	20.5	20.5	21.4	21.4	34.2	34.3	NG	3.1	.	.	1	300	815	873801010	.
IRF920589	12/22/92	300	1	3	280748	803691	C	290	13	U	.	2	.	.	U	.	AD	TU	15	7.9	.	7.7	7.8	21.1	20.7	22.1	22.2	35.2	35.5	NG	3.5	.	.	1	300	964	873801010	.
IRF920590	12/22/92	300	2	3	280754	803720	C	290	13	U	.	2	.	.	U	.	SP	TU	10	7.9	.	7.7	7.8	21.1	20.7	22.1	22.2	35.2	35.5	NG	4.6	.	.	1	300	445	873801010	.
IRF920591	12/22/92	300	3	3	280750	803721	C	290	13	U	.	2	.	.	U	.	UN	.		7.9	.	7.7	7.8	21.1	20.7	22.1	22.2	35.2	35.5	NG	4.3	.	.	1	300	964	873801010	.
IRF920332	07/21/92	22	1	4	280269	803680	C	364	7	S	.	2	NO	.	N	.	NO	.	0	5.1	.	8.1	.	31.6	.	15.7	.	26	.	NG	0.5	0	B	1	22	338	873801010	.	92	12	14	95	82	14	66	64	92	67	83
IRF920333	07/21/92	22	2	4	280269	803680	C	364	7	S	.	2	NO	.	N	.	NO	.	0	5.1	.	8.1	.	31.6	.	15.7	.	26	.	NG	0.5	0	B	1	22	338	873801010	.	115	88	9	99	117	1	82	92	79	1	77
IRF920124	03/18/92	22	2	4	280209	803680	C	364	0	S	.	2	TV	.	N	.	NO	.	0	7.9	.	7.5	.	21.7	.	19.5	.	31.5	.	NG	0.3	0	.	1	22	338	873801010	L	32	32
IRF920279	06/24/92	22	3	4	280253	803460	C	364	9	M	S	2	TV	.	N	.	AM	.	0.5	4.2	.	8.0	.	28.4	.	19.6	.	31.7	.	NG	0.7	0	.	1	22	338	873801010	.	87	81	78	95	64	54	59	58
IRF920334	07/21/92	22	3	4	280269	803680	C	364	7	S	.	2	NO	.	N	.	NO	.	0	5.1	.	8.1	.	31.6	.	15.7	.	26	.	NG	0.5	0	B	1	22	338	873801010	.	12	7	85	69	61	87	87
IRF920380	08/19/92	22	1	4	280209	803680	C	364	6	U	.	2	.	.	N	.	NO	.	0	4.6	.	8.1	.	31.1	.	10.9	.	18.1	.	NG	0.2	0	.	1	22	338	873801010	.	95	73	94	82
IRF920088	02/20/92	22	2	4	280209	803680	C	364	17	S	.	2	TV	.	N	.	AM	.	10	8.2	.	8.2	.	21.7	.	20.4	.	32.7	.	NG	0.4	0	.	1	22	338	873801010	L	44	42	41
IRF920089	02/20/92	22	3	4	280209	803680	C	364	17	S	.	2	TV	.	N	.	AM	.	20	8.2	.	8.2	.	21.7	.	20.4	.	32.7	.	NG	0.4	0	.	1	22	338	873801010	L	4	34
IRF920181	04/23/92	22	1	4	280269	803480	C	364	6	S	.	2	NO	.	N	.	AM	.	10	7.5	.	8.2	.	26.3	.	22.5	.	35.5	.	NG	0.6	0	.	1	22	338	873801010	.	265
IRF920277	06/24/92	22	1	4	280253	803460	C	364	9	M	S	2	TV	.	N	.	AM	.	1	4.2	.	8.0	.	28.4	.	19.6	.	31.7	.	NG	0.7	0	.	1	22	338	873801010	.	95
IRF920382	08/19/92	22	3	4	280209	803680	C	364	6	U	.	2	.	.	N	.	NO	.	0	4.6	.	8.1	.	31.1	.	10.9	.	18.1	.	NG	0.2	0	.	1	22	338	873801010	.	79
IRF920022	01/22/92	22	1	4	280210	803480	C	364	3	S	.	2	TV	.	N	.	NO	.	0	10.1	.	7.2	.	16.7	.	21.1	.	33.9	.	NG	0.4	0	.	1	22	338	873801010	.
IRF920023	01/22/92	22	2	4	280210	803480	C	364	3	S	.	2	TV	.	N	.	NO	.	0	10.1	.	7.2	.	16.7	.	21.1	.	33.9	.	NG	0.4	0	.	1	22	338	873801010	.
IRF920024	01/22/92	22	3	4	280210	803480	C	364	3	S	.	2	TV	.	N	.	NO	.	0	10.1	.	7.2	.	16.7	.	21.1	.	33.9	.	NG	0.4	0	.	1	22	338	873801010	.
IRF920087	02/20/92	22	1	4	280209	803680	C	364	17	S	.	2	TV	.	N	.	AM	.	15	8.2	.	8.2	.	21.7	.	20.4	.	32.7	.	NG	0.4	0	.	1	22	338	873801010	.
IRF920088	02/20/92	22	2	4	280209	803680	C	364	17	S	.	2	TV	.	N	.	AM	.	10	8.2	.	8.2	.	21.7	.	20.4	.	32.7	.	NG	0.4	0	.	1	22	338	873801010	.
IRF920089	02/20/92	22	3	4	280209	803680	C	364	17	S	.	2	TV	.	N	.	AM	.	20	8.2	.	8.2	.	21.7	.	20.4	.	32.7	.	NG	0.4	0	.	1	22	338	873801010	.
IRF920123	03/18/92	22	1	4	280209	803680	C	364	0	S	.	2	TV	.	N	.	NO	.	0	7.9	.	7.5	.	21.7	.	19.5	.	31.5	.	NG	0.3	0	.	1	22	338	873801010	.
IRF920124	03/18/92	22	2	4	280209	803680	C	364	0	S	.	2	TV	.	N	.	NO	.	0	7.9	.	7.5	.	21.7	.	19.5	.	31.5	.	NG	0.3	0	.	1	22	338	873801010	.
IRF920125	03/18/92	22	3	4	280209	803680	C	364	0	S	.	2	TV	.	N	.	NO	.	0	7.9	.	7.5	.	21.7	.	19.5	.	31.5	.	NG	0.3	0	.	1	22	338	873801010	.
IRF920182	04/23/92	22	2	4	280269	803480	C	364	6	S	.	2	NO	.	N	.	AM	.	10	7.5	.	8.2	.	26.3	.	22.5	.	35.5	.	NG	0.6	0	.	1	22	338	873801010	.
IRF920183	04/23/92	22	3	4	280269	803480	C	364	6	S	.	2	NO	.	N	.	AM	.	5	7.5	.	8.2	.	26.3	.	22.5	.	35.5	.	NG	0.6	0	.	1	22	338	873801010	.
IRF920227	05/21/92	22	1	4	280242	803472	C	364	5	S	.	2	TV	.	N	.	AM	.	2	8.1	.	7.6	.	28.7	.	24.9	.	39.4	.	NG	0.6	0	.	1	22	338	873801010	.
IRF920228	05/21/92	22	2	4	280242	803472	C	364	5	S	.	2	TV	.	N	.	AM	.	2	8.1	.	7.6	.	28.7	.	24.9	.	39.4	.	NG	0.6	0	.	1	22	338	873801010	.
IRF920229	05/21/92	22	3	4	280242	803472	C	364	5	S	.	2	TV	.	N	.	.	.		8.1	.	7.6	.	28.7	.	24.9	.	39.4	.	NG	0.6	0	.	1	22	338	873801010	.
IRF920277	06/24/92	22	1	4	280253	803460	C	364	9	M	S	2	TV	.	N	.	AM	.	1	4.2	.	8.0	.	28.4	.	19.6	.	31.7	.	NG	0.7	0	.	1	22	338	873801010	.
IRF920278	06/24/92	22	2	4	280253	803460	C	364	9	M	S	2	TV	.	N	.	AM	.	1	4.2	.	8.0	.	28.4	.	19.6	.	31.7	.	NG	0.7	0	.	1	22	338	873801010	.
IRF920279	06/24/92	22	3	4	280253	803460	C	364	9	M	S	2	TV	.	N	.	AM	.	0.5	4.2	.	8.0	.	28.4	.	19.6	.	31.7	.	NG	0.7	0	.	1	22	338	873801010	.
IRF920334	07/21/92	22	3	4	280269	803680	C	364	7	S	.	2	NO	.	N	.	NO	.	0	5.1	.	8.1	.	31.6	.	15.7	.	26	.	NG	0.5	0	B	1	22	338	873801010	.
IRF920380	08/19/92	22	1	4	280209	803680	C	364	6	U	.	2	.	.	N	.	NO	.	0	4.6	.	8.1	.	31.1	.	10.9	.	18.1	.	NG	0.2	0	.	1	22	338	873801010	.
IRF920381	08/19/92	22	2	4	280209	803680	C	364	6	U	.	2	.	.	N	.	NO	.	0	4.6	.	8.1	.	31.1	.	10.9	.	18.1	.	NG	0.2	0	.	1	22	338	873801010	.
IRF920382	08/19/92	22	3	4	280209	803680	C	364	6	U	.	2	.	.	N	.	NO	.	0	4.6	.	8.1	.	31.1	.	10.9	.	18.1	.	NG	0.2	0	.	1	22	338	873801010	.
IRF920447	09/25/92	22	1	4	280246	803476	C	364		S	.	2	.	.	N	.	NO	.	0	5.2	.	8.1	.	30.3	.	17.5	.	28.5	.	NG	0.5	0	.	1	22	338	873801010	.
IRF920448	09/25/92	22	2	4	280246	803476	C	364		S	.	2	.	.	N	.	AD	.	1	5.2	.	8.1	.	30.3	.	17.5	.	28.5	.	NG	0.5	0	.	1	22	338	873801010	.
IRF920449	09/25/92	22	3	4	280246	803476	C	364		S	.	2	.	.	N	.	AD	.	5	5.2	.	8.1	.	30.3	.	17.5	.	28.5	.	NG	0.5	0	.	1	22	338	873801010	.
IRF920494	10/23/92	22	1	4	280235	803447	C	364	12	S	.	2	MP	OS	N	.	NO	.	0	8.3	.	8.5	.	23.2	.	14.1	.	23.2	.	NG	0.7	0	B	1	22	338	873801010	.
IRF920495	10/23/92	22	2	4	280235	803447	C	364	12	S	.	2	MP	OS	N	.	ST	LL	3	8.3	.	8.5	.	23.2	.	14.1	.	23.2	.	NG	0.7	0	B	1	22	338	873801010	.
IRF920496	10/23/92	22	3	4	280235	803447	C	364	12	S	.	2	MP	OS	N	.	DT	LL	2	8.3	.	8.5	.	23.2	.	14.1	.	23.2	.	NG	0.7	0	B	1	22	338	873801010	.
IRF920540	11/30/92	22	1	4	280242	803472	C	364	21	S	.	2	OS	.	N	.	NO	.	0	11.6	.	7.4	.	18	.	20.6	.	33.1	.	NG	0.2	0	B	1	22	338	873801010	.
IRF920541	11/30/92	22	2	4	280242	803472	C	364	21	S	.	2	OS	.	N	.	NO	.	0	11.6	.	7.4	.	18	.	20.6	.	33.1	.	NG	0.2	0	B	1	22	338	873801010	.
IRF920542	11/30/92	22	3	4	280242	803472	C	364	21	S	.	2	OS	.	N	.	NO	.	0	11.6	.	7.4	.	18	.	20.6	.	33.1	.	NG	0.2	0	B	1	22	338	873801010	.
IRF920595	12/22/92	22	1	4	280269	803680	C	364	13	S	.	2	OS	.	U	.	AD	.	5	6.9	.	7.6	.	23.9	.	20.3	.	32.7	.	NG	0.6	.	B	1	22	338	873801010	.
IRF920596	12/22/92	22	2	4	280269	803680	C	364	13	S	.	2	OS	.	U	.	AD	.	3	6.9	.	7.6	.	23.9	.	20.3	.	32.7	.	NG	0.6	.	B	1	22	338	873801010	.
IRF920597	12/22/92	22	3	4	280269	803680	C	364	13	S	.	2	OS	.	U	.	AD	.	2	6.9	.	7.6	.	23.9	.	20.3	.	32.7	.	NG	0.6	.	B	1	22	338	873801010	.
IRF920348	08/04/92	22	2	5	281230	803960	C	264	21	S	.	2	TV	.	H	.	NO	.	0	5.6	.	8.1	.	31.2	.	20.4	.	32.8	.	NG	0.5	25	B	1	22	338	873801010	.	114	82
IRF920163	04/10/92	22	1	5	281230	803960	C	264	23	S	H	2	NO	.	H	.	NO	.	0	10.5	.	7.5	.	25.3	.	22.2	.	35.4	.	NG	0.6	30	.	1	22	338	873801010	L	36
IRF920309	07/09/92	22	3	5	281230	803960	C	264	25	S	.	2	.	.	H	.	AM	.	5	9.1	.	7.9	.	32.8	.	19.8	.	31.9	.	NG	0.5	20	B	1	22	338	873801010	.	74
IRF920473	10/12/92	22	2	5	281230	803960	C	264	1	S	.	2	TU	.	N	.	AD	.	60	7.3	.	7.4	.	27	.	17.8	.	29.1	.	NG	0.6	0	A	1	22	338	873801010	.	197
IRF920001	01/08/92	22	1	5	281230	803960	C	264	18	S	H	2	TV	.	N	.	NO	.	0	11.1	.	7.5	.	20.3	.	21.1	.	33.8	.	NG	0.5	0	.	1	22	338	873801010	.
IRF920002	01/08/92	22	2	5	281230	803960	C	264	18	S	H	2	TV	.	N	.	HA	.	0.5	11.1	.	7.5	.	20.3	.	21.1	.	33.8	.	NG	0.5	0	.	1	22	338	873801010	.
IRF920003	01/08/92	22	3	5	281230	803960	C	264	18	S	H	2	TV	.	N	.	NO	.	0	11.1	.	7.5	.	20.3	.	21.1	.	33.8	.	NG	0.5	0	.	1	22	338	873801010	.
IRF920032	02/04/92	22	1	5	281230	803960	C	264	16	S	.	2	BP	.	H	.	CT	.	2	10.3	.	7.2	.	19.8	.	21.4	.	34.2	.	NG	0.3	0	.	1	22	338	873801010	.
IRF920033	02/04/92	22	2	5	281230	803960	C	264	16	S	.	2	BP	.	H	.	CT	.	3	10.3	.	7.2	.	19.8	.	21.4	.	34.2	.	NG	0.2	0	.	1	22	338	873801010	.
IRF920034	02/04/92	22	3	5	281230	803960	C	264	16	S	.	2	BP	.	H	.	CT	.	2	10.3	.	7.2	.	19.8	.	21.4	.	34.2	.	NG	0.3	0	.	1	22	338	873801010	.
IRF920096	03/05/92	22	1	5	281230	803960	C	264	16	S	.	2	TV	.	H	.	AM	.	1	7.5	.	7.8	.	23.8	.	22	.	35	.	NG	0.3	50	.	1	22	338	873801010	.
IRF920097	03/05/92	22	2	5	281230	803960	C	264	16	S	.	2	TV	.	H	.	AM	.	2	7.5	.	7.8	.	23.8	.	22	.	35	.	NG	0.3	100	.	1	22	338	873801010	.
IRF920098	03/05/92	22	3	5	281230	803960	C	264	16	S	.	2	TV	.	H	.	AM	.	1	7.5	.	7.8	.	23.8	.	22	.	35	.	NG	0.3	100	.	1	22	338	873801010	.
IRF920163	04/10/92	22	1	5	281230	803960	C	264	23	S	H	2	NO	.	H	.	NO	.	0	10.5	.	7.5	.	25.3	.	22.2	.	35.4	.	NG	0.6	30	.	1	22	338	873801010	.
IRF920164	04/10/92	22	2	5	281230	803960	C	264	23	S	H	2	NO	.	H	.	AM	.	20	10.5	.	7.5	.	25.3	.	22.2	.	35.4	.	NG	0.6	30	.	1	22	338	873801010	.
IRF920165	04/10/92	22	3	5	281230	803960	C	264	23	S	H	2	NO	.	H	.	AM	CT	10	10.5	.	7.5	.	25.3	.	22.2	.	35.4	.	NG	0.6	30	.	1	22	338	873801010	.
IRF920194	05/07/92	22	1	5	281230	803960	C	264	5	S	H	2	BP	.	H	.	NO	.	0	7.8	.	7.8	.	24.8	.	22	.	35.1	.	NG	0.3	70	.	1	22	338	873801010	.
IRF920195	05/07/92	22	2	5	281230	803960	C	264	5	S	H	2	BP	.	H	.	AM	.	0.5	7.8	.	7.8	.	24.8	.	22	.	35.1	.	NG	0.3	50	.	1	22	338	873801010	.
IRF920196	05/07/92	22	3	5	281230	803960	C	264	5	S	H	2	BP	.	H	.	NO	.	0	7.8	.	7.8	.	24.8	.	22	.	35.1	.	NG	0.3	35	.	1	22	338	873801010	.
IRF920252	06/11/92	22	1	5	281230	803960	C	264	26	S	H	2	BP	.	N	.	NO	.	0	8	.	7.6	.	31.7	.	21.9	.	34.9	.	NG	0.6	0	.	1	22	338	873801010	.
IRF920253	06/11/92	22	2	5	281230	803960	C	264	26	S	H	2	BP	.	N	.	.	.		8	.	7.6	.	31.7	.	21.9	.	34.9	.	NG	0.6	0	.	1	22	338	873801010	.
IRF920254	06/11/92	22	3	5	281230	803960	C	264	26	S	H	2	BP	.	N	.	.	.		8	.	7.6	.	31.7	.	21.9	.	34.9	.	NG	0.6	0	.	1	22	338	873801010	.
IRF920307	07/09/92	22	1	5	281230	803960	C	264	25	S	.	2	.	.	H	.	NO	.	0	9.1	.	7.9	.	32.8	.	19.8	.	31.9	.	NG	0.5	20	B	1	22	338	873801010	.
IRF920308	07/09/92	22	2	5	281230	803960	C	264	25	S	.	2	.	.	H	.	AM	.	3	9.1	.	7.9	.	32.8	.	19.8	.	31.9	.	NG	0.5	20	B	1	22	338	873801010	.
IRF920309	07/09/92	22	3	5	281230	803960	C	264	25	S	.	2	.	.	H	.	AM	.	5	9.1	.	7.9	.	32.8	.	19.8	.	31.9	.	NG	0.5	20	B	1	22	338	873801010	.
IRF920347	08/04/92	22	1	5	281230	803960	C	264	21	S	.	2	TV	.	H	.	NO	.	0	5.6	.	8.1	.	31.2	.	20.4	.	32.8	.	NG	0.5	25	B	1	22	338	873801010	.
IRF920348	08/04/92	22	2	5	281230	803960	C	264	21	S	.	2	TV	.	H	.	NO	.	0	5.6	.	8.1	.	31.2	.	20.4	.	32.8	.	NG	0.5	25	B	1	22	338	873801010	.
IRF920349	08/04/92	22	3	5	281230	803960	C	264	21	S	.	2	TV	.	H	.	NO	.	0	5.6	.	8.1	.	31.2	.	20.4	.	32.8	.	NG	0.5	25	B	1	22	338	873801010	.
IRF920414	09/10/92	22	1	5	281230	803960	C	264	28	S	.	2	NO	.	H	.	NO	.	0	8.4	.	7.5	.	30.8	.	20.3	.	26.7	.	NG	0.5	25	B	1	22	338	873801010	.
IRF920415	09/10/92	22	2	5	281230	803960	C	264	28	S	.	2	NO	.	H	.	NO	.	0	8.4	.	7.5	.	30.8	.	20.3	.	26.7	.	NG	0.5	25	B	1	22	338	873801010	.
IRF920416	09/10/92	22	3	5	281230	803960	C	264	28	S	.	2	NO	.	H	.	NO	.	0	8.4	.	7.5	.	30.8	.	20.3	.	26.7	.	NG	0.5	50	B	1	22	338	873801010	.
IRF920472	10/12/92	22	1	5	281230	803960	C	264	1	S	.	2	TU	.	N	.	AD	.	100	7.3	.	7.4	.	27	.	17.8	.	29.1	.	NG	0.6	0	A	1	22	338	873801010	.
IRF920473	10/12/92	22	2	5	281230	803960	C	264	1	S	.	2	TU	.	N	.	AD	.	60	7.3	.	7.4	.	27	.	17.8	.	29.1	.	NG	0.6	0	A	1	22	338	873801010	.
IRF920474	10/12/92	22	3	5	281230	803960	C	264	1	S	.	2	TU	.	N	.	AD	.	100	7.3	.	7.4	.	27	.	17.8	.	29.1	.	NG	0.6	0	A	1	22	338	873801010	.
IRF920512	11/06/92	22	1	5	281230	803960	C	264	26	S	.	2	TV	.	N	.	NO	.	0	8.4	.	7.4	.	26.1	.	20.1	.	32.4	.	NG	0.5	0	A	1	22	338	873801010	.
IRF920513	11/06/92	22	2	5	281230	803960	C	264	26	S	.	2	TV	.	N	.	NO	.	0	8.4	.	7.4	.	26.1	.	20.1	.	32.4	.	NG	0.5	0	A	1	22	338	873801010	.
IRF920514	11/06/92	22	3	5	281230	803960	C	264	26	S	.	2	TV	.	N	.	NO	.	0	8.4	.	7.4	.	26.1	.	20.1	.	32.4	.	NG	0.5	0	A	1	22	338	873801010	.
IRF920546	12/08/92	22	1	5	281230	803960	C	264	0	S	.	2	WR	NO	H	.	NO	.	0	9	.	7.3	.	19.2	.	22.9	.	36.3	.	NG	0.2	10	B	1	22	338	873801010	.
IRF920547	12/08/92	22	2	5	281230	803960	C	264	0	S	.	2	WR	NO	H	.	NO	.	0	9	.	7.3	.	19.2	.	22.9	.	36.3	.	NG	0.2	10	B	1	22	338	873801010	.
IRF920548	12/08/92	22	3	5	281230	803960	C	264	0	S	.	2	WR	NO	H	.	NO	.	0	9	.	7.3	.	19.2	.	22.9	.	36.3	.	NG	0.2	10	B	1	22	338	873801010	.
IRF920004	01/08/92	20	1	6	283912	804788	A	48	18	S	M	2	TV	.	H	.	AM	CT	1	9.2	.	8.7	.	18.7	.	29.4	.	45.5	.	NG	0.5	40	.	1	20	140	873801010	.
IRF920005	01/08/92	20	2	6	283912	804788	A	48	18	S	M	2	TV	.	H	.	AM	CT	1	9.2	.	8.7	.	18.7	.	29.4	.	45.5	.	NG	0.5	50	.	1	20	140	873801010	.
IRF920006	01/08/92	20	3	6	283912	804788	A	48	18	S	M	2	TV	.	H	.	AM	CT	0.5	9.2	.	8.7	.	18.7	.	29.4	.	45.5	.	NG	0.5	40	.	1	20	140	873801010	.
IRF920038	02/04/92	20	1	6	283912	804788	A	48	16	M	S	2	BP	.	H	.	AM	CT	1	9	.	8.5	.	17.5	.	31.4	.	48.2	.	NG	0.4	25	.	1	20	140	873801010	.
IRF920039	02/04/92	20	2	6	283912	804788	A	48	16	M	S	2	BP	.	H	.	AM	CT	2	9	.	8.5	.	17.5	.	31.4	.	48.2	.	NG	0.4	10	.	1	20	140	873801010	.
IRF920040	02/04/92	20	3	6	283912	804788	A	48	16	M	S	2	BP	.	H	.	AM	CT	0.5	9	.	8.5	.	17.5	.	31.4	.	48.2	.	NG	0.4	30	.	1	20	140	873801010	.
IRF920102	03/05/92	20	1	6	283912	804788	A	48	16	S	.	2	WX	.	H	.	AM	GM	5	7.7	.	8.1	.	23.1	.	30.3	.	46.7	.	NG	0.9	100	.	1	20	140	873801010	.
IRF920103	03/05/92	20	2	6	283912	804788	A	48	16	S	.	2	WX	.	H	.	AM	GM	5	7.7	.	8.1	.	23.1	.	30.3	.	46.7	.	NG	0.9	100	.	1	20	140	873801010	.
IRF920104	03/05/92	20	3	6	283912	804788	A	48	16	S	.	2	WX	.	H	.	AM	GM	5	7.7	.	8.1	.	23.1	.	30.3	.	46.7	.	NG	0.9	100	.	1	20	140	873801010	.
IRF920172	04/10/92	20	1	6	283912	804788	A	48	23	M	S	2	.	.	H	.	HA	AD	5	8.3	.	8.3	.	25.4	.	32.1	.	49.1	.	NG	0.9	50	.	1	20	140	873801010	.
IRF920173	04/10/92	20	2	6	283912	804788	A	48	23	M	S	2	.	.	H	.	HA	AD	5	8.3	.	8.3	.	25.4	.	32.1	.	49.1	.	NG	0.9	50	.	1	20	140	873801010	.
IRF920174	04/10/92	20	3	6	283912	804788	A	48	23	M	S	2	.	.	H	.	HA	AD	5	8.3	.	8.3	.	25.4	.	32.1	.	49.1	.	NG	0.9	70	.	1	20	140	873801010	.
IRF920203	05/07/92	20	1	6	283912	804788	A	48	5	S	.	2	.	.	H	S	AM	GM	0.5	7.2	.	8.5	.	22.3	.	32.3	.	49.4	.	NG	0.7	90	.	1	20	140	873801010	.
IRF920204	05/07/92	20	2	6	283912	804788	A	48	5	S	.	2	.	.	H	S	AM	GM	0.2	7.2	.	8.5	.	22.3	.	32.3	.	49.4	.	NG	0.7	50	.	1	20	140	873801010	.
IRF920205	05/07/92	20	3	6	283912	804788	A	48	5	S	.	2	.	.	H	S	AM	GM	0.2	7.2	.	8.5	.	22.3	.	32.3	.	49.4	.	NG	0.7	90	.	1	20	140	873801010	.
IRF920261	06/11/92	20	1	6	283912	804788	A	48	26	M	S	2	.	.	H	.	AM	.	2	8	.	7.8	.	32	.	28	.	44.6	.	NG	0.8	30	.	1	20	140	873801010	.
IRF920262	06/11/92	20	2	6	283912	804788	A	48	26	M	S	2	.	.	H	.	AM	.	1	8	.	7.8	.	32	.	28	.	44.6	.	NG	0.8	30	.	1	20	140	873801010	.
IRF920263	06/11/92	20	3	6	283912	804788	A	48	26	M	S	2	.	.	H	.	AM	.	1	8	.	7.8	.	32	.	28	.	44.6	.	NG	0.8	30	.	1	20	140	873801010	.
IRF920316	07/09/92	20	1	6	283912	804788	A	48	25	S	.	2	.	.	H	.	AM	.	1	8.7	.	8.3	.	32	.	25.4	.	39.8	.	NG	0.8	40	.	1	20	140	873801010	.
IRF920317	07/09/92	20	2	6	283912	804788	A	48	25	S	.	2	.	.	H	.	AM	.	2	8.7	.	8.3	.	32	.	25.4	.	39.8	.	NG	0.8	40	.	1	20	140	873801010	.
IRF920318	07/09/92	20	3	6	283912	804788	A	48	25	S	.	2	.	.	H	.	AM	.	1	8.7	.	8.3	.	32	.	25.4	.	39.8	.	NG	0.8	40	.	1	20	140	873801010	.
IRF920374	08/06/92	20	1	6	283912	804788	A	48	23	S	.	2	.	.	H	S	NO	.	0	5.3	.	8.1	.	30.4	.	25.5	.	39.2	.	NG	0.9	75	.	1	20	140	873801010	.
IRF920375	08/06/92	20	2	6	283912	804788	A	48	23	S	.	2	.	.	H	S	NO	.	0	5.3	.	8.1	.	30.4	.	25.5	.	39.2	.	NG	0.6	75	.	1	20	140	873801010	.
IRF920376	08/06/92	20	3	6	283912	804788	A	48	23	S	.	2	.	.	H	S	NO	.	0	5.3	.	8.1	.	30.4	.	25.5	.	39.2	.	NG	0.6	75	.	1	20	140	873801010	.
IRF920423	09/10/92	20	1	6	283912	804788	A	48	28	S	.	2	.	.	H	S	NO	.	0	6.3	.	7.5	.	28.9	.	23.6	.	37.4	.	NG	0.8	75	.	1	20	140	873801010	.
IRF920424	09/10/92	20	2	6	283912	804788	A	48	28	S	.	2	.	.	H	S	NO	.	0	6.3	.	7.5	.	28.9	.	23.6	.	37.4	.	NG	0.8	75	.	1	20	140	873801010	.
IRF920425	09/10/92	20	3	6	283912	804788	A	48	28	S	.	2	.	.	H	S	NO	.	0	6.3	.	7.5	.	28.9	.	23.6	.	37.4	.	NG	0.8	75	.	1	20	140	873801010	.
IRF920478	10/12/92	20	1	6	283912	804788	A	48	1	S	.	2	.	.	H	.	HI	SY	1	7	.	7.5	.	25.8	.	23.3	.	36.9	.	NG	0.8	25	.	1	20	140	873801010	.
IRF920479	10/12/92	20	2	6	283912	804788	A	48	1	S	.	2	.	.	H	.	HI	SY	1	7	.	7.5	.	25.8	.	23.3	.	36.9	.	NG	0.8	50	.	1	20	140	873801010	.
IRF920480	10/12/92	20	3	6	283912	804788	A	48	1	S	.	2	.	.	H	.	HI	SY	1	7	.	7.5	.	25.8	.	23.3	.	36.9	.	NG	1.2	60	.	1	20	140	873801010	.
IRF920521	11/06/92	20	1	6	283912	804788	A	48	26	S	.	2	.	.	H	.	AD	.	2	9.1	.	7.6	.	25.2	.	24.6	.	38.8	.	NG	0.9	30	.	1	20	140	873801010	.
IRF920522	11/06/92	20	2	6	283912	804788	A	48	26	S	.	2	.	.	H	.	AD	.	2	9.1	.	7.6	.	25.2	.	24.6	.	38.8	.	NG	0.9	50	.	1	20	140	873801010	.
IRF920523	11/06/92	20	3	6	283912	804788	A	48	26	S	.	2	.	.	H	.	AD	.	1	9.1	.	7.6	.	25.2	.	24.6	.	38.8	.	NG	0.9	50	.	1	20	140	873801010	.
IRF920555	12/08/92	20	1	6	283912	804788	A	48	0	S	.	2	.	.	H	.	NO	.	0		.	.	.		.		.		.	NG	0.5	80	.	1	20	140	873801010	.
IRF920556	12/08/92	20	2	6	283912	804788	A	48	0	S	.	2	.	.	H	.	NO	.	0		.	.	.		.		.		.	NG	0.5	80	.	1	20	140	873801010	.
IRF920557	12/08/92	20	3	6	283912	804788	A	48	0	S	.	2	.	.	H	.	AD	.	5		.	.	.		.		.		.	NG	0.5	80	.	1	20	140	873801010	.
IRF920110B	03/05/92	204	3	7	283749	804687	A	58	16	S	M	3	TV	.	H	S	AM	.	10	7.1	.	7.9	.	24.3	.	26.7	.	41.6	.	NG		.	.	1	207	2	873801010	.	54
IRF920265C	06/11/92	204	2	7	283775	804662	A	58	26	M	.	3	TV	.	.	.	NO	.	0	6.6	.	8.3	.	31.6	.	19.7	.	33.5	.	NG		.	.	1	207	2	873801010	.	3
IRF920266C	06/11/92	204	3	7	283775	804662	A	58	26	M	.	3	TV	.	.	.	NO	.	0	5.8	.	8.2	.	31.8	.	22.2	.	35.3	.	NG		.	.	1	207	2	873801010	.	51
IRF920320B	07/09/92	204	2	7	283775	804662	A	58	25	M	.	3	AV	.	4	2	UN	.		7.9	.	8.3	.	33.8	.	13.5	.	22.8	.	NG		.	C	1	207	1	873801010	.	178
IRF920354B	08/04/92	204	2	7	283775	804662	A	58	21	M	.	3	OS	.	H	S	NO	.	0	4.9	.	8.0	.	30.3	.	11.6	.	19.9	.	NG		.	D	1	207	1	873801010	.	36
IRF920427C	09/10/92	204	2	7	283775	804662	A	58	28	M	.	3	TG	.	H	S	NO	.	0	6.1	.	7.7	.	29.7	.	13.8	.	23.1	.	NG		.	D	1	207	1	873801010	.	292
IRF920483B	10/12/92	204	3	7	283775	804662	A	58	1	M	.	3	MG	.	H	.	NO	.	0	8.4	.	7.7	7.8	25.6	25.5	19.5	19.6	31.5	31.6	NG		.	.	1	207	1	873801010	.	215
IRF920483D	10/12/92	204	3	7	283775	804662	A	58	1	M	.	3	MG	.	H	.	NO	.	0	8.4	.	7.7	7.8	25.6	25.5	19.5	19.6	31.5	31.6	NG	1.1	.	.	1	207	1	873801010	.	295
IRF920010A	01/08/92	204	1	7	283775	804662	A	58	18	M	.	3	MA	.	H	S	NO	.	0	8.7	.	8.7	.	19.3	.	25.4	.	40.1	.	NG	0	.	.	1	207	2	873801010	.
IRF920010B	01/08/92	204	1	7	283775	804662	A	58	18	M	.	3	MA	.	H	S	NO	.	0	8.7	.	8.7	.	19.3	.	25.4	.	40.1	.	NG		.	.	1	207	1	873801010	.
IRF920010C	01/08/92	204	1	7	283775	804662	A	58	18	M	.	3	MA	.	H	S	NO	.	0	8.7	.	8.7	.	19.3	.	25.4	.	40.1	.	NG		.	.	1	207	1	873801010	.
IRF920010D	01/08/92	204	1	7	283775	804662	A	58	18	M	.	3	MA	.	H	S	NO	.	0	8.7	.	8.7	.	19.3	.	25.4	.	40.1	.	NG	0.6	.	.	1	207	1	873801010	.
IRF920011A	01/08/92	204	2	7	283775	804662	A	58	18	M	.	3	MA	.	H	S	NO	.	0	8.7	.	8.7	.	19.3	.	25.4	.	40.1	.	NG	0	.	.	1	207	2	873801010	.
IRF920011B	01/08/92	204	2	7	283775	804662	A	58	18	M	.	3	MA	.	H	S	NO	.	0	8.7	.	8.7	.	19.3	.	25.4	.	40.1	.	NG		.	.	1	207	2	873801010	.
IRF920011C	01/08/92	204	2	7	283775	804662	A	58	18	M	.	3	MA	.	H	S	NO	.	0	8.7	.	8.7	.	19.3	.	25.4	.	40.1	.	NG		.	.	1	207	2	873801010	.
IRF920011D	01/08/92	204	2	7	283775	804662	A	58	18	M	.	3	MA	.	H	S	NO	.	0	8.7	.	8.7	.	19.3	.	25.4	.	40.1	.	NG	0.6	.	.	1	207	2	873801010	.
IRF920012A	01/08/92	204	3	7	283775	804662	A	58	18	M	.	3	MA	.	H	S	NO	.	0	8.7	.	8.7	.	19.3	.	25.4	.	40.1	.	NG	0	.	.	1	207	2	873801010	.
IRF920012B	01/08/92	204	3	7	283775	804662	A	58	18	M	.	3	MA	.	H	S	NO	.	0	8.7	.	8.7	.	19.3	.	25.4	.	40.1	.	NG		.	.	1	207	2	873801010	.
IRF920012C	01/08/92	204	3	7	283775	804662	A	58	18	M	.	3	MA	.	H	S	NO	.	0	8.7	.	8.7	.	19.3	.	25.4	.	40.1	.	NG		.	.	1	207	2	873801010	.
IRF920012D	01/08/92	204	3	7	283775	804662	A	58	18	M	.	3	MA	.	H	S	NO	.	0	8.7	.	8.7	.	19.3	.	25.4	.	40.1	.	NG	0.6	.	.	1	207	2	873801010	.
IRF920047A	02/04/92	204	1	7	283797	804630	A	58	16	M	.	3	BP	.	H	S	AM	.	4	9.1	.	8.8	8.9	19.4	19.4	27	27.0	42	43.0	NG	0	.	.	1	207	1	873801010	.
IRF920047B	02/04/92	204	1	7	283797	804630	A	58	16	M	.	3	BP	.	H	S	NO	.	0	9.1	.	8.8	8.9	19.4	19.4	27	27.0	42	43.0	NG		.	.	1	207	1	873801010	.
IRF920047C	02/04/92	204	1	7	283797	804630	A	58	16	M	.	3	BP	.	H	S	NO	.	0	9.1	.	8.8	8.9	19.4	19.4	27	27.0	42	43.0	NG		.	.	1	207	1	873801010	.
IRF920047D	02/04/92	204	1	7	283797	804630	A	58	16	M	.	3	BP	.	H	S	NO	.	0	9.1	.	8.8	8.9	19.4	19.4	27	27.0	42	43.0	NG	1	.	.	1	207	1	873801010	.
IRF920048A	02/04/92	204	2	7	283797	804630	A	58	16	M	.	3	BP	.	H	S	AM	.	4	9.1	.	8.8	8.9	19.4	19.4	27	27.0	42	43.0	NG	0	.	.	1	207	2	873801010	.
IRF920048B	02/04/92	204	2	7	283797	804630	A	58	16	M	.	3	BP	.	H	S	AM	.	4	9.1	.	8.8	8.9	19.4	19.4	27	27.0	42	43.0	NG		.	.	1	207	2	873801010	.
IRF920048C	02/04/92	204	2	7	283797	804630	A	58	16	M	.	3	BP	.	H	S	AM	.	4	9.1	.	8.8	8.9	19.4	19.4	27	27.0	42	43.0	NG		.	.	1	207	1	873801010	.
IRF920048D	02/04/92	204	2	7	283797	804630	A	58	16	M	.	3	BP	.	H	S	AM	.	4	9.1	.	8.8	8.9	19.4	19.4	27	27.0	42	43.0	NG	0.7	.	.	1	207	1	873801010	.
IRF920049A	02/04/92	204	3	7	283797	804630	A	58	16	M	.	3	BP	.	H	S	AM	.	1	9.1	.	8.8	8.9	19.4	19.4	27	27.0	42	43.0	NG	0	.	.	1	207	2	873801010	.
IRF920049B	02/04/92	204	3	7	283797	804630	A	58	16	M	.	3	BP	.	H	S	AM	.	5	9.1	.	8.8	8.9	19.4	19.4	27	27.0	42	43.0	NG		.	.	1	207	2	873801010	.
IRF920049C	02/04/92	204	3	7	283797	804630	A	58	16	M	.	3	BP	.	H	S	AM	.	5	9.1	.	8.8	8.9	19.4	19.4	27	27.0	42	43.0	NG		.	.	1	207	2	873801010	.
IRF920049D	02/04/92	204	3	7	283797	804630	A	58	16	M	.	3	BP	.	H	S	AM	.	4	9.1	.	8.8	8.9	19.4	19.4	27	27.0	42	43.0	NG	1	.	.	1	207	2	873801010	.
IRF920108A	03/05/92	204	1	7	283788	804639	A	57	16	S	M	3	TV	.	H	S	NO	.	0	7.1	.	7.9	.	24.3	.	26.7	.	41.6	.	NG	0	.	.	1	207	1	873801010	.
IRF920108B	03/05/92	204	1	7	283788	804639	A	57	16	S	M	3	TV	.	H	S	NO	.	0	7.1	.	7.9	.	24.3	.	26.7	.	41.6	.	NG		.	.	1	207	1	873801010	.
IRF920108C	03/05/92	204	1	7	283788	804639	A	57	16	S	M	3	TV	.	H	S	NO	.	0	7.1	.	7.9	.	24.3	.	26.7	.	41.6	.	NG		.	.	1	207	1	873801010	.
IRF920108D	03/05/92	204	1	7	283788	804639	A	57	16	S	M	3	TV	.	H	S	NO	.	0	7.1	.	7.9	.	24.3	.	26.7	.	41.6	.	NG	1	.	.	1	207	1	873801010	.
IRF920109A	03/05/92	204	2	7	283782	804663	A	58	16	S	M	3	TV	.	H	S	NO	.	0	7.1	.	7.9	.	24.3	.	26.7	.	41.6	.	NG	0	.	.	1	207	2	873801010	.
IRF920109B	03/05/92	204	2	7	283782	804663	A	58	16	S	M	3	TV	.	H	S	NO	.	0	7.1	.	7.9	.	24.3	.	26.7	.	41.6	.	NG		.	.	1	207	2	873801010	.
IRF920109C	03/05/92	204	2	7	283782	804663	A	58	16	S	M	3	TV	.	H	S	NO	.	0	7.1	.	7.9	.	24.3	.	26.7	.	41.6	.	NG		.	.	1	207	1	873801010	.
IRF920109D	03/05/92	204	2	7	283782	804663	A	58	16	S	M	3	TV	.	H	S	NO	.	0	7.1	.	7.9	.	24.3	.	26.7	.	41.6	.	NG	0.9	.	.	1	207	1	873801010	.
IRF920110A	03/05/92	204	3	7	283749	804687	A	58	16	S	M	3	TV	.	H	S	AM	.	10	7.1	.	7.9	.	24.3	.	26.7	.	41.6	.	NG	0	.	.	1	207	2	873801010	.
IRF920110B	03/05/92	204	3	7	283749	804687	A	58	16	S	M	3	TV	.	H	S	AM	.	10	7.1	.	7.9	.	24.3	.	26.7	.	41.6	.	NG		.	.	1	207	2	873801010	.
IRF920110C	03/05/92	204	3	7	283749	804687	A	58	16	S	M	3	TV	.	H	S	AM	.	20	7.1	.	7.9	.	24.3	.	26.7	.	41.6	.	NG		.	.	1	207	2	873801010	.
IRF920110D	03/05/92	204	3	7	283749	804687	A	58	16	S	M	3	TV	.	H	S	AM	.	20	7.1	.	7.9	.	24.3	.	26.7	.	41.6	.	NG	1.5	.	.	1	207	2	873801010	.
IRF920175A	04/10/92	204	1	7	283790	804630	A	58	23	M	.	3	OS	.	.	.	.	.		7.5	.	8.0	8.0	27	27.0	28.6	28.6	44.3	44.3	NG	0.1	.	.	1	207	1	873801010	.
IRF920175B	04/10/92	204	1	7	283790	804630	A	58	23	M	.	3	OS	.	.	.	CM	.	15	7.5	.	8.0	8.0	27	27.0	28.6	28.6	44.3	44.3	NG		.	.	1	207	1	873801010	.
IRF920175C	04/10/92	204	1	7	283790	804630	A	58	23	M	.	3	OS	.	.	.	CM	.	10	7.5	.	8.0	8.0	27	27.0	28.6	28.6	44.3	44.3	NG		.	.	1	207	1	873801010	.
IRF920175D	04/10/92	204	1	7	283790	804630	A	58	23	M	.	3	OS	.	.	.	NO	.	0	7.5	.	8.0	8.0	27	27.0	28.6	28.6	44.3	44.3	NG	1.2	.	.	1	207	1	873801010	.
IRF920176A	04/10/92	204	2	7	283784	804609	A	58	23	M	.	3	OS	.	.	.	.	.		7.7	.	8.1	8.1	27	27.1	29.2	29.2	45.2	45.2	NG	0.1	.	.	1	207	2	873801010	.
IRF920176B	04/10/92	204	2	7	283784	804609	A	58	23	M	.	3	OS	.	.	.	.	.		7.7	.	8.1	8.1	27	27.1	29.2	29.2	45.2	45.2	NG		.	.	1	207	1	873801010	.
IRF920176C	04/10/92	204	2	7	283784	804609	A	58	23	M	.	3	OS	.	.	.	.	.		7.7	.	8.1	8.1	27	27.1	29.2	29.2	45.2	45.2	NG		.	.	1	207	1	873801010	.
IRF920176D	04/10/92	204	2	7	283784	804609	A	58	23	M	.	3	OS	.	.	.	CM	.	15	7.7	.	8.1	8.1	27	27.1	29.2	29.2	45.2	45.2	NG	1	.	.	1	207	1	873801010	.
IRF920177A	04/10/92	204	3	7	283784	804609	A	58	23	M	.	3	OS	.	.	.	RU	HA	5	7.7	.	8.1	8.1	27	27.1	29.2	29.2	45.2	45.2	NG	0.1	.	.	1	207	2	873801010	.
IRF920177B	04/10/92	204	3	7	283784	804609	A	58	23	M	.	3	OS	.	.	.	CM	.	15	7.7	.	8.1	8.1	27	27.1	29.2	29.2	45.2	45.2	NG		.	.	1	207	2	873801010	.
IRF920177C	04/10/92	204	3	7	283784	804609	A	58	23	M	.	3	OS	.	.	.	CM	.	15	7.7	.	8.1	8.1	27	27.1	29.2	29.2	45.2	45.2	NG		.	.	1	207	2	873801010	.
IRF920177D	04/10/92	204	3	7	283784	804609	A	58	23	M	.	3	OS	.	.	.	.	.		7.7	.	8.1	8.1	27	27.1	29.2	29.2	45.2	45.2	NG	0.9	.	.	1	207	2	873801010	.
IRF920206A	05/07/92	204	1	7	283786	804622	A	58	5	M	.	3	.	.	R	H	NO	.	0	8.6	.	8.5	.	22	.	23.5	.	37.1	.	NG	0.1	.	.	1	207	1	873801010	.
IRF920206B	05/07/92	204	1	7	283786	804622	A	58	5	M	.	3	.	.	R	H	NO	.	0	8.6	.	8.5	.	22	.	23.5	.	37.1	.	NG		.	.	1	207	1	873801010	.
IRF920206C	05/07/92	204	1	7	283786	804622	A	58	5	M	.	3	.	.	R	H	NO	.	0	8.6	.	8.5	.	22	.	23.5	.	37.1	.	NG		.	.	1	207	1	873801010	.
IRF920206D	05/07/92	204	1	7	283786	804622	A	58	5	M	.	3	.	.	R	H	NO	.	0	8.6	.	8.5	.	22	.	23.5	.	37.1	.	NG	0.7	.	.	1	207	1	873801010	.
IRF920207A	05/07/92	204	2	7	283777	804665	A	58	5	M	.	3	.	.	H	.	NO	.	0	8.6	.	8.5	.	22	.	23.5	.	37.1	.	NG	0.1	.	.	1	207	1	873801010	.
IRF920207B	05/07/92	204	2	7	283777	804665	A	58	5	M	.	3	.	.	H	.	NO	.	0	8.6	.	8.5	.	22	.	23.5	.	37.1	.	NG		.	.	1	207	1	873801010	.
IRF920207C	05/07/92	204	2	7	283777	804665	A	58	5	M	.	3	.	.	H	.	NO	.	0	8.6	.	8.5	.	22	.	23.5	.	37.1	.	NG		.	.	1	207	1	873801010	.
IRF920207D	05/07/92	204	2	7	283777	804665	A	58	5	M	.	3	.	.	H	.	NO	.	0	8.6	.	8.5	.	22	.	23.5	.	37.1	.	NG	0.7	.	.	1	207	1	873801010	.
IRF920208A	05/07/92	204	3	7	283756	804676	A	58	5	M	.	3	.	.	H	.	AM	.	2	8.6	.	8.5	.	22	.	23.5	.	37.1	.	NG	0.1	.	.	1	207	2	873801010	.
IRF920208B	05/07/92	204	3	7	283777	804665	A	58	5	M	.	3	.	.	H	.	AM	.	2	8.6	.	8.5	.	22	.	23.5	.	37.1	.	NG		.	.	1	207	1	873801010	.
IRF920208C	05/07/92	204	3	7	283777	804665	A	58	5	M	.	3	.	.	H	.	AM	.	2	8.6	.	8.5	.	22	.	23.5	.	37.1	.	NG		.	.	1	207	1	873801010	.
IRF920208D	05/07/92	204	3	7	283777	804665	A	58	5	M	.	3	.	.	H	.	AM	.	2	8.6	.	8.5	.	22	.	23.5	.	37.1	.	NG	0.3	.	.	1	207	1	873801010	.
IRF920264A	06/11/92	204	1	7	283775	804662	A	58	26	M	.	3	TV	.	.	.	NO	.	0	6.6	.	8.3	.	31.6	.	19.7	.	33.5	.	NG	0	.	.	1	207	1	873801010	.
IRF920264B	06/11/92	204	1	7	283775	804662	A	58	26	M	.	3	TV	.	.	.	NO	.	0	6.6	.	8.3	.	31.6	.	19.7	.	33.5	.	NG		.	.	1	207	1	873801010	.
IRF920264C	06/11/92	204	1	7	283775	804662	A	58	26	M	.	3	TV	.	.	.	NO	.	0	6.6	.	8.3	.	31.6	.	19.7	.	33.5	.	NG		.	.	1	207	1	873801010	.
IRF920264D	06/11/92	204	1	7	283775	804662	A	58	26	M	.	3	TV	.	.	.	NO	.	0	6.6	.	8.3	.	31.6	.	19.7	.	33.5	.	NG	0.9	.	.	1	207	1	873801010	.
IRF920265A	06/11/92	204	2	7	283775	804662	A	58	26	M	.	3	TV	.	.	.	NO	.	0	6.6	.	8.3	.	31.6	.	19.7	.	33.5	.	NG	0.9	.	.	1	207	1	873801010	.
IRF920265B	06/11/92	204	2	7	283775	804662	A	58	26	M	.	3	TV	.	.	.	NO	.	0	6.6	.	8.3	.	31.6	.	19.7	.	33.5	.	NG		.	.	1	207	1	873801010	.
IRF920265D	06/11/92	204	2	7	283775	804662	A	58	26	M	.	3	TV	.	.	.	NO	.	0	6.6	.	8.3	.	31.6	.	19.7	.	33.5	.	NG	0	.	.	1	207	2	873801010	.
IRF920266A	06/11/92	204	3	7	283775	804662	A	58	26	M	.	3	TV	.	.	.	NO	.	0	5.8	.	8.2	.	31.8	.	22.2	.	35.3	.	NG	0	.	.	1	207	2	873801010	.
IRF920266B	06/11/92	204	3	7	283775	804662	A	58	26	M	.	3	TV	.	.	.	NO	.	0	5.8	.	8.2	.	31.8	.	22.2	.	35.3	.	NG		.	.	1	207	2	873801010	.
IRF920266C	06/11/92	204	3	7	283775	804662	A	58	26	M	.	3	TV	.	.	.	NO	.	0	5.8	.	8.2	.	31.8	.	22.2	.	35.3	.	NG		.	.	1	207	2	873801010	.
IRF920266D	06/11/92	204	3	7	283775	804662	A	58	26	M	.	3	TV	.	.	.	NO	.	0	5.8	.	8.2	.	31.8	.	22.2	.	35.3	.	NG	0.9	.	.	1	207	2	873801010	.
IRF920319A	07/09/92	204	1	7	283775	804662	A	58	25	M	.	3	AV	.	4	2	UN	.		7.9	.	8.3	.	33.8	.	13.5	.	22.8	.	NG	0	.	C	1	207	1	873801010	.
IRF920319B	07/09/92	204	1	7	283775	804662	A	58	25	M	.	3	AV	.	4	2	UN	.		7.9	.	8.3	.	33.8	.	13.5	.	22.8	.	NG		.	C	1	207	1	873801010	.
IRF920319C	07/09/92	204	1	7	283775	804662	A	58	25	M	.	3	AV	.	4	2	UN	.		7.9	.	8.3	.	33.8	.	13.5	.	22.8	.	NG		.	C	1	207	1	873801010	.
IRF920319D	07/09/92	204	1	7	283775	804662	A	58	25	M	.	3	AV	.	4	2	UN	.		7.9	.	8.3	.	33.8	.	13.5	.	22.8	.	NG	0.7	.	C	1	207	1	873801010	.
IRF920320A	07/09/92	204	2	7	283775	804662	A	58	25	M	.	3	AV	.	4	2	UN	.		7.9	.	8.3	.	33.8	.	13.5	.	22.8	.	NG	0	.	C	1	207	1	873801010	.
IRF920320B	07/09/92	204	2	7	283775	804662	A	58	25	M	.	3	AV	.	4	2	UN	.		7.9	.	8.3	.	33.8	.	13.5	.	22.8	.	NG		.	C	1	207	1	873801010	.
IRF920320C	07/09/92	204	2	7	283775	804662	A	58	25	M	.	3	AV	.	4	2	UN	.		7.9	.	8.3	.	33.8	.	13.5	.	22.8	.	NG		.	C	1	207	1	873801010	.
IRF920320D	07/09/92	204	2	7	283775	804662	A	58	25	M	.	3	AV	.	4	2	UN	.		7.9	.	8.3	.	33.8	.	13.5	.	22.8	.	NG	0.8	.	C	1	207	1	873801010	.
IRF920321A	07/09/92	204	3	7	283775	804662	A	58	25	M	.	3	AV	.	4	2	UN	.		7.9	.	8.3	.	33.8	.	13.5	.	22.8	.	NG	0	.	C	1	207	2	873801010	.
IRF920321B	07/09/92	204	3	7	283775	804662	A	58	25	M	.	3	AV	.	4	2	UN	.		7.9	.	8.3	.	33.8	.	13.5	.	22.8	.	NG		.	C	1	207	2	873801010	.
IRF920321C	07/09/92	204	3	7	283775	804662	A	58	25	M	.	3	AV	.	4	2	UN	.		7.9	.	8.3	.	33.8	.	13.5	.	22.8	.	NG		.	C	1	207	2	873801010	.
IRF920321D	07/09/92	204	3	7	283775	804662	A	58	25	M	.	3	AV	.	4	2	UN	.		7.9	.	8.3	.	33.8	.	13.5	.	22.8	.	NG	0.7	.	C	1	207	2	873801010	.
IRF920353A	08/04/92	204	1	7	283775	804662	A	58	21	M	.	3	OS	.	H	S	NO	.	0	4.9	.	8.0	.	30.3	.	11.6	.	19.9	.	NG	0	.	D	1	207	1	873801010	.
IRF920353B	08/04/92	204	1	7	283775	804662	A	58	21	M	.	3	OS	.	H	S	NO	.	0	4.9	.	8.0	.	30.3	.	11.6	.	19.9	.	NG		.	D	1	207	1	873801010	.
IRF920353C	08/04/92	204	1	7	283775	804662	A	58	21	M	.	3	OS	.	H	S	NO	.	0	4.9	.	8.0	.	30.3	.	11.6	.	19.9	.	NG		.	D	1	207	1	873801010	.
IRF920353D	08/04/92	204	1	7	283775	804662	A	58	21	M	.	3	OS	.	H	S	NO	.	0	4.9	.	8.0	.	30.3	.	11.6	.	19.9	.	NG	0.9	.	D	1	207	1	873801010	.
IRF920354A	08/04/92	204	2	7	283775	804662	A	58	21	M	.	3	OS	.	H	S	NO	.	0	4.9	.	8.0	.	30.3	.	11.6	.	19.9	.	NG	0	.	D	1	207	1	873801010	.
IRF920354B	08/04/92	204	2	7	283775	804662	A	58	21	M	.	3	OS	.	H	S	NO	.	0	4.9	.	8.0	.	30.3	.	11.6	.	19.9	.	NG		.	D	1	207	1	873801010	.
IRF920354C	08/04/92	204	2	7	283775	804662	A	58	21	M	.	3	OS	.	H	S	NO	.	0	4.9	.	8.0	.	30.3	.	11.6	.	19.9	.	NG		.	D	1	207	1	873801010	.
IRF920354D	08/04/92	204	2	7	283775	804662	A	58	21	M	.	3	OS	.	H	S	NO	.	0	4.9	.	8.0	.	30.3	.	11.6	.	19.9	.	NG	0.9	.	D	1	207	1	873801010	.
IRF920355A	08/04/92	204	3	7	283775	804662	A	58	21	M	.	3	OS	.	H	S	NO	.	0	3.9	.	8.0	.	29	.	25.2	.	39.5	.	NG	0	.	D	1	207	2	873801010	.
IRF920355B	08/04/92	204	3	7	283775	804662	A	58	21	M	.	3	OS	.	H	S	NO	.	0	3.9	.	8.0	.	29	.	25.2	.	39.5	.	NG		.	D	1	207	1	873801010	.
IRF920355C	08/04/92	204	3	7	283775	804662	A	58	21	M	.	3	OS	.	H	S	NO	.	0	3.9	.	8.0	.	29	.	25.2	.	39.5	.	NG		.	D	1	207	1	873801010	.
IRF920355D	08/04/92	204	3	7	283775	804662	A	58	21	M	.	3	OS	.	H	S	NO	.	0	3.9	.	8.0	.	29	.	25.2	.	39.5	.	NG	0.9	.	D	1	207	1	873801010	.
IRF920426A	09/10/92	204	1	7	283775	804662	A	58	28	M	.	3	TG	.	H	S	NO	.	0	6.1	.	7.7	.	29.7	.	13.8	.	23.1	.	NG	0	.	D	1	207	1	873801010	.
IRF920426B	09/10/92	204	1	7	283775	804662	A	58	28	M	.	3	TG	.	H	S	NO	.	0	6.1	.	7.7	.	29.7	.	13.8	.	23.1	.	NG		.	D	1	207	1	873801010	.
IRF920426C	09/10/92	204	1	7	283775	804662	A	58	28	M	.	3	TG	.	H	S	NO	.	0	6.1	.	7.7	.	29.7	.	13.8	.	23.1	.	NG		.	D	1	207	1	873801010	.
IRF920426D	09/10/92	204	1	7	283775	804662	A	58	28	M	.	3	TG	.	H	S	NO	.	0	6.1	.	7.7	.	29.7	.	13.8	.	23.1	.	NG	0.9	.	D	1	207	1	873801010	.
IRF920427A	09/10/92	204	2	7	283775	804662	A	58	28	M	.	3	TG	.	H	S	NO	.	0	6.1	.	7.7	.	29.7	.	13.8	.	23.1	.	NG	0	.	D	1	207	1	873801010	.
IRF920427B	09/10/92	204	2	7	283775	804662	A	58	28	M	.	3	TG	.	H	S	NO	.	0	6.1	.	7.7	.	29.7	.	13.8	.	23.1	.	NG		.	D	1	207	1	873801010	.
IRF920427C	09/10/92	204	2	7	283775	804662	A	58	28	M	.	3	TG	.	H	S	NO	.	0	6.1	.	7.7	.	29.7	.	13.8	.	23.1	.	NG		.	D	1	207	1	873801010	.
IRF920427D	09/10/92	204	2	7	283775	804662	A	58	28	M	.	3	TG	.	H	S	NO	.	0	6.1	.	7.7	.	29.7	.	13.8	.	23.1	.	NG	0.9	.	D	1	207	1	873801010	.
IRF920428A	09/10/92	204	3	7	283775	804662	A	58	28	M	.	3	TG	.	H	S	NO	.	0	7.4	.	8.0	.	28.9	.	19.9	.	32.1	.	NG	0	.	D	1	207	1	873801010	.
IRF920428B	09/10/92	204	3	7	283775	804662	A	58	28	M	.	3	TG	.	H	S	NO	.	0	7.4	.	8.0	.	28.9	.	19.9	.	32.1	.	NG		.	D	1	207	1	873801010	.
IRF920428C	09/10/92	204	3	7	283775	804662	A	58	28	M	.	3	TG	.	H	S	NO	.	0	7.4	.	8.0	.	28.9	.	19.9	.	32.1	.	NG		.	D	1	207	1	873801010	.
IRF920428D	09/10/92	204	3	7	283775	804662	A	58	28	M	.	3	TG	.	H	S	NO	.	0	7.4	.	8.0	.	28.9	.	19.9	.	32.1	.	NG	0.9	.	D	1	207	1	873801010	.
IRF920481A	10/12/92	204	1	7	283775	804662	A	58	1	M	.	3	MG	.	H	.	NO	.	0	7.1	.	7.4	7.5	25.5	25.5	16.1	17.1	26.6	28.6	NG	0	.	.	1	207	1	873801010	.
IRF920481B	10/12/92	204	1	7	283775	804662	A	58	1	M	.	3	MG	.	H	.	NO	.	0	7.1	.	7.4	7.5	25.5	25.5	16.1	17.1	26.6	28.6	NG		.	.	1	207	1	873801010	.
IRF920481C	10/12/92	204	1	7	283775	804662	A	58	1	M	.	3	MG	.	H	.	NO	.	0	7.1	.	7.4	7.5	25.5	25.5	16.1	17.1	26.6	28.6	NG		.	.	1	207	1	873801010	.
IRF920481D	10/12/92	204	1	7	283775	804662	A	58	1	M	.	3	MG	.	H	.	NO	.	0	7.1	.	7.4	7.5	25.5	25.5	16.1	17.1	26.6	28.6	NG	1.2	.	.	1	207	1	873801010	.
IRF920482A	10/12/92	204	2	7	283775	804662	A	58	1	M	.	3	MG	.	H	.	NO	.	0	8.4	.	7.7	7.8	25.6	25.5	19.5	19.6	31.5	31.6	NG	0	.	.	1	207	1	873801010	.
IRF920482B	10/12/92	204	2	7	283775	804662	A	58	1	M	.	3	MG	.	H	.	NO	.	0	8.4	.	7.7	7.8	25.6	25.5	19.5	19.6	31.5	31.6	NG		.	.	1	207	1	873801010	.
IRF920482C	10/12/92	204	2	7	283775	804662	A	58	1	M	.	3	MG	.	H	.	NO	.	0	8.4	.	7.7	7.8	25.6	25.5	19.5	19.6	31.5	31.6	NG		.	.	1	207	1	873801010	.
IRF920482D	10/12/92	204	2	7	283775	804662	A	58	1	M	.	3	MG	.	H	.	NO	.	0	8.4	.	7.7	7.8	25.6	25.5	19.5	19.6	31.5	31.6	NG	1.2	.	.	1	207	1	873801010	.
IRF920483A	10/12/92	204	3	7	283775	804662	A	58	1	M	.	3	MG	.	H	.	NO	.	0	8.4	.	7.7	7.8	25.6	25.5	19.5	19.6	31.5	31.6	NG	0	.	.	1	207	1	873801010	.
IRF920483C	10/12/92	204	3	7	283775	804662	A	58	1	M	.	3	MG	.	H	.	NO	.	0	8.4	.	7.7	7.8	25.6	25.5	19.5	19.6	31.5	31.6	NG		.	.	1	207	1	873801010	.
IRF920524A	11/06/92	204	1	7	283775	804662	A	58	26	M	.	3	MG	.	H	R	UN	.		8.1	.	7.2	.	25	.	19.6	.	31.6	.	NG	0	.	A	1	207	1	873801010	.
IRF920524B	11/06/92	204	1	7	283775	804662	A	58	26	M	.	3	MG	.	H	R	UN	.		8.1	.	7.2	.	25	.	19.6	.	31.6	.	NG		.	A	1	207	1	873801010	.
IRF920524C	11/06/92	204	1	7	283775	804662	A	58	26	M	.	3	MG	.	H	R	UN	.		8.1	.	7.2	.	25	.	19.6	.	31.6	.	NG		.	A	1	207	1	873801010	.
IRF920524D	11/06/92	204	1	7	283775	804662	A	58	26	M	.	3	MG	.	H	R	UN	.		8.1	.	7.2	.	25	.	19.6	.	31.6	.	NG	1	.	A	1	207	1	873801010	.
IRF920525A	11/06/92	204	2	7	283775	804662	A	58	26	M	.	3	MG	.	H	R	UN	.		9.4	.	7.7	.	24.8	.	22	.	35.1	.	NG	0	.	A	1	207	1	873801010	.
IRF920525B	11/06/92	204	2	7	283775	804662	A	58	26	M	.	3	MG	.	H	R	UN	.		9.4	.	7.7	.	24.8	.	22	.	35.1	.	NG		.	A	1	207	1	873801010	.
IRF920525C	11/06/92	204	2	7	283775	804662	A	58	26	M	.	3	MG	.	H	R	UN	.		9.4	.	7.7	.	24.8	.	22	.	35.1	.	NG		.	A	1	207	1	873801010	.
IRF920525D	11/06/92	204	2	7	283775	804662	A	58	26	M	.	3	MG	.	H	R	UN	.		9.4	.	7.7	.	24.8	.	22	.	35.1	.	NG	1	.	A	1	207	1	873801010	.
IRF920526A	11/06/92	204	3	7	283775	804662	A	58	26	M	.	3	MG	.	H	R	NO	.	0	9.4	.	7.7	.	24.8	.	22	.	35.1	.	NG	0	.	A	1	207	1	873801010	.
IRF920526B	11/06/92	204	3	7	283775	804662	A	58	26	M	.	3	MG	.	H	R	NO	.	0	9.4	.	7.7	.	24.8	.	22	.	35.1	.	NG		.	A	1	207	1	873801010	.
IRF920526C	11/06/92	204	3	7	283775	804662	A	58	26	M	.	3	MG	.	H	R	NO	.	0	9.4	.	7.7	.	24.8	.	22	.	35.1	.	NG		.	A	1	207	1	873801010	.
IRF920526D	11/06/92	204	3	7	283775	804662	A	58	26	M	.	3	MG	.	H	R	NO	.	0	9.4	.	7.7	.	24.8	.	22	.	35.1	.	NG	1	.	A	1	207	1	873801010	.
IRF920558A	12/08/92	204	1	7	283791	804647	A	58	0	M	.	3	MA	TG	H	R	NO	.	0	7.3	.	7.4	.	19.6	.	21.4	.	34.5	.	NG	0	.	B	1	207	1	873801010	.
IRF920558B	12/08/92	204	1	7	283791	804647	A	58	0	M	.	3	MA	TG	H	R	NO	.	0	7.3	.	7.4	.	19.6	.	21.4	.	34.5	.	NG		.	B	1	207	1	873801010	.
IRF920558C	12/08/92	204	1	7	283791	804647	A	58	0	M	.	3	MA	TG	H	R	NO	.	0	7.3	.	7.4	.	19.6	.	21.4	.	34.5	.	NG		.	B	1	207	1	873801010	.
IRF920558D	12/08/92	204	1	7	283791	804647	A	58	0	M	.	3	MA	TG	H	R	NO	.	0	7.3	.	7.4	.	19.6	.	21.4	.	34.5	.	NG	0.6	.	B	1	207	1	873801010	.
IRF920559A	12/08/92	204	2	7	283791	804647	A	58	0	M	.	3	MA	TG	H	R	AD	.	5	7.3	.	7.4	.	19.6	.	21.4	.	34.5	.	NG	0	.	B	1	207	1	873801010	.
IRF920559B	12/08/92	204	2	7	283791	804647	A	58	0	M	.	3	MA	TG	H	R	AD	.	5	7.3	.	7.4	.	19.6	.	21.4	.	34.5	.	NG		.	B	1	207	1	873801010	.
IRF920559C	12/08/92	204	2	7	283791	804647	A	58	0	M	.	3	MA	TG	H	R	AD	.	10	7.3	.	7.4	.	19.6	.	21.4	.	34.5	.	NG		.	B	1	207	1	873801010	.
IRF920559D	12/08/92	204	2	7	283791	804647	A	58	0	M	.	3	MA	TG	H	R	AD	.	10	7.3	.	7.4	.	19.6	.	21.4	.	34.5	.	NG	0.6	.	B	1	207	1	873801010	.
IRF920560A	12/08/92	204	3	7	283791	804647	A	58	0	M	.	3	MA	TG	H	R	AD	.	5	8.1	.	7.6	.	19.4	.	24.2	.	38.2	.	NG	0	.	B	1	207	1	873801010	.
IRF920560B	12/08/92	204	3	7	283791	804647	A	58	0	M	.	3	MA	TG	H	R	AD	.	5	8.1	.	7.6	.	19.4	.	24.2	.	38.2	.	NG		.	B	1	207	1	873801010	.
IRF920560C	12/08/92	204	3	7	283791	804647	A	58	0	M	.	3	MA	TG	H	R	AD	.	10	8.1	.	7.6	.	19.4	.	24.2	.	38.2	.	NG		.	B	1	207	1	873801010	.
IRF920560D	12/08/92	204	3	7	283791	804647	A	58	0	M	.	3	MA	TG	H	R	AD	.	10	8.1	.	7.6	.	19.4	.	24.2	.	38.2	.	NG	0.6	.	B	1	207	1	873801010	.
IRF920007	01/08/92	20	1	8	283745	806994	A	57	18	M	.	3	TV	.	H	S	AM	.	4	8.7	.	8.7	.	19.3	.	25.4	.	40.1	.	NG	0.6	100	.	1	20	140	873801010	.
IRF920008	01/08/92	20	2	8	283745	806994	A	57	18	M	.	3	TV	.	H	S	AM	.	5	8.7	.	8.7	.	19.3	.	25.4	.	40.1	.	NG	0.6	100	.	1	20	140	873801010	.
IRF920009	01/08/92	20	3	8	283745	806994	A	57	18	M	.	3	TV	.	H	S	AM	.	4	8.7	.	8.7	.	19.3	.	25.4	.	40.1	.	NG	0.6	100	.	1	20	140	873801010	.
IRF920044	02/04/92	20	1	8	283745	806994	A	57	16	M	.	2	BP	.	H	S	AM	GM	20	12.3	.	9.0	.	20.1	.	28.8	.	44.6	.	NG	0.3	100	.	1	20	140	873801010	.
IRF920045	02/04/92	20	2	8	283745	806994	A	57	16	M	.	2	BP	.	H	S	AM	GM	30	12.3	.	9.0	.	20.1	.	28.8	.	44.6	.	NG	0.3	100	.	1	20	140	873801010	.
IRF920046	02/04/92	20	3	8	283745	806994	A	57	16	M	.	2	BP	.	H	S	AM	GM	40	12.3	.	9.0	.	20.1	.	28.8	.	44.6	.	NG	0.2	100	.	1	20	140	873801010	.
IRF920105	03/05/92	20	1	8	283745	806994	A	57	16	M	.	2	.	.	H	.	AM	.	80	14	.	8.9	.	25.1	.	30.1	.	46.4	.	NG	0.3	100	.	1	20	140	873801010	.
IRF920106	03/05/92	20	2	8	283745	806994	A	57	16	M	.	2	.	.	H	.	AM	.	80	14	.	8.9	.	25.1	.	30.1	.	46.4	.	NG	0.3	100	.	1	20	140	873801010	.
IRF920107	03/05/92	20	3	8	283745	806994	A	57	16	M	.	2	.	.	H	.	AM	.	100	14	.	8.9	.	25.1	.	30.1	.	46.4	.	NG	0.3	100	.	1	20	140	873801010	.
IRF920292	07/07/92	20	1	9	281849	803677	E	235	7	M	.	2	.	.	H	.	NO	.	0	8.6	.	8.2	.	32.5	.	18.5	.	30.1	.	NG	0.3	10	.	1	20	140	873801010	.	159
IRF920013	01/09/92	20	1	9	281849	803677	E	241	19	M	.	2	.	.	H	.	AM	GM	4	9.6	.	8.6	.	20.2	.	22.8	.	36.1	.	NG	0.6	50	.	1	20	140	873801010	.
IRF920014	01/09/92	20	2	9	281849	803677	E	241	19	M	.	2	.	.	H	.	AM	GM	2	9.6	.	8.6	.	20.2	.	22.8	.	36.1	.	NG	0.6	50	.	1	20	140	873801010	.
IRF920015	01/09/92	20	3	9	281849	803677	E	241	19	M	.	2	.	.	H	.	AM	GM	2	9.6	.	8.6	.	20.2	.	22.8	.	36.1	.	NG	0.6	50	.	1	20	140	873801010	.
IRF920050	02/06/92	20	1	9	281818	803675	E	235	18	M	.	2	MA	.	H	.	AM	.	60	8.8	.	8.8	.	19.1	.	23	.	36.4	.	NG	0.9	100	.	1	20	140	873801010	.
IRF920051	02/06/92	20	2	9	281818	803675	E	235	18	M	.	2	MA	.	H	.	AM	.	80	8.8	.	8.8	.	19.1	.	23	.	36.4	.	NG	0.9	50	.	1	20	140	873801010	.
IRF920052	02/06/92	20	3	9	281818	803675	E	235	18	M	.	2	MA	.	H	.	AM	.	100	8.8	.	8.8	.	19.1	.	23	.	36.4	.	NG	0.9	25	.	1	20	140	873801010	.
IRF920111	03/06/92	20	1	9	281849	803677	E	235	17	M	.	2	MA	.	H	.	AM	.	200	6.1	.	8.0	.	24	.	21.4	.	34.3	.	NG	0.5	25	.	1	20	140	873801010	.
IRF920112	03/06/92	20	2	9	281849	803677	E	235	17	M	.	2	MA	.	H	.	AM	.	150	6.1	.	8.0	.	24	.	21.4	.	34.3	.	NG	0.5	25	.	1	20	140	873801010	.
IRF920113	03/06/92	20	3	9	281849	803677	E	235	17	M	.	2	MA	.	H	.	AM	.	40	6.1	.	8.0	.	24	.	21.4	.	34.3	.	NG	0.5	25	.	1	20	140	873801010	.
IRF920151	04/09/92	20	1	9	281849	803677	E	235	22	M	S	2	MA	.	H	.	AM	.	60	10.3	.	8.2	.	27.1	.	22.4	.	35.7	.	NG	0.4	50	.	1	20	140	873801010	.
IRF920152	04/09/92	20	2	9	281849	803677	E	235	22	M	S	2	MA	.	H	.	AM	.	3	10.3	.	8.2	.	27.1	.	22.4	.	35.7	.	NG	0.4	50	.	1	20	140	873801010	.
IRF920153	04/09/92	20	3	9	281849	803677	E	235	22	M	S	2	MA	.	H	.	AM	.	250	10.3	.	8.2	.	27.1	.	22.4	.	35.7	.	NG	0.4	50	.	1	20	140	873801010	.
IRF920209	05/11/92	20	1	9	281849	803677	E	235	9	M	.	2	MA	.	H	2	AM	.	40	8.4	.	8.1	.	28.3	.	22.8	.	36.3	.	NG	0.5	50	.	1	20	140	873801010	.
IRF920210	05/11/92	20	2	9	281849	803677	E	235	9	M	.	2	MA	.	H	2	AM	.	40	8.4	.	8.1	.	28.3	.	22.8	.	36.3	.	NG	0.5	50	.	1	20	140	873801010	.
IRF920211	05/11/92	20	3	9	281849	803677	E	235	9	M	.	2	MA	.	H	2	AM	.	10	8.4	.	8.1	.	28.3	.	22.8	.	36.3	.	NG	0.5	50	.	1	20	140	873801010	.
IRF920237	06/09/92	20	1	9	281849	803677	E	235	24	M	S	2	.	.	H	.	AM	.	20	9.2	.	8.3	.	32.5	.	22	.	35	.	NG	1	30	.	1	20	140	873801010	.
IRF920238	06/09/92	20	2	9	281849	803677	E	235	24	M	S	2	.	.	H	.	AM	.	10	9.2	.	8.3	.	32.5	.	22	.	35	.	NG	1	10	.	1	20	140	873801010	.
IRF920239	06/09/92	20	3	9	281849	803677	E	235	24	M	S	2	.	.	H	.	AM	.	1	9.2	.	8.3	.	32.5	.	22	.	35	.	NG	1	10	.	1	20	140	873801010	.
IRF920292	07/07/92	20	1	9	281849	803677	E	235	7	M	.	2	.	.	H	.	NO	.	0	8.6	.	8.2	.	32.5	.	18.5	.	30.1	.	NG	0.3	10	.	1	20	140	873801010	.
IRF920293	07/07/92	20	2	9	281849	803677	E	235	7	M	.	2	.	.	H	.	AM	.	1	8.6	.	8.2	.	32.5	.	18.5	.	30.1	.	NG	0.3	50	.	1	20	140	873801010	.
IRF920294	07/07/92	20	3	9	281849	803677	E	235	7	M	.	2	.	.	H	.	AM	.	1	8.6	.	8.2	.	32.5	.	18.5	.	30.1	.	NG	0.3	50	.	1	20	140	873801010	.
IRF920356	08/05/92	20	1	9	281849	803677	E	235	22	M	.	2	.	.	H	.	NO	.	0	4.7	.	8.1	.	30.8	.	19.9	.	32	.	NG	0.7	100	.	1	20	140	873801010	.
IRF920357	08/05/92	20	2	9	281849	803677	E	235	22	M	.	2	.	.	H	.	HA	.	0.5	4.7	.	8.1	.	30.8	.	19.9	.	32	.	NG	0.7	80	.	1	20	140	873801010	.
IRF920358	08/05/92	20	3	9	281849	803677	E	235	22	M	.	2	.	.	H	.	HA	.	0.5	4.7	.	8.1	.	30.8	.	19.9	.	32	.	NG	0.6	80	.	1	20	140	873801010	.
IRF920402	09/08/92	20	1	9	281849	803677	E	235	25	M	.	2	.	.	H	.	NO	.	0	6.3	.	6.8	.	30.8	.	20.3	.	32.5	.	NG	0.5	70	.	1	20	140	873801010	.
IRF920403	09/08/92	20	2	9	281849	803677	E	235	25	M	.	2	.	.	H	.	NO	.	0	6.3	.	6.8	.	30.8	.	20.3	.	32.5	.	NG	0.5	70	.	1	20	140	873801010	.
IRF920404	09/08/92	20	3	9	281849	803677	E	235	25	M	.	2	.	.	H	.	NO	.	0	6.3	.	6.8	.	30.8	.	20.3	.	32.5	.	NG	0.4	80	.	1	20	140	873801010	.
IRF920457	10/08/92	20	1	9	281849	803677	E	235	25	M	.	2	.	.	H	.	NO	.	0	7.2	.	8.1	.	27.5	.	18.4	.	30	.	NG	1	30	.	1	20	140	873801010	.
IRF920458	10/08/92	20	2	9	281849	803677	E	235	25	M	.	2	.	.	H	.	NO	.	0	7.2	.	8.1	.	27.5	.	18.4	.	30	.	NG	1	30	.	1	20	140	873801010	.
IRF920459	10/08/92	20	3	9	281849	803677	E	235	25	M	.	2	.	.	H	.	NO	.	0	7.2	.	8.1	.	27.5	.	18.4	.	30	.	NG	1	30	.	1	20	140	873801010	.
IRF920500	11/05/92	20	1	9	281849	803677	E	235	24	M	.	2	.	.	H	.	NO	.	0		.	8.4	.	27.7	.	19.7	.	31.7	.	NG	0.6	80	.	1	20	140	873801010	.
IRF920501	11/05/92	20	2	9	281849	803677	E	235	24	M	.	2	.	.	H	.	NO	.	0		.	8.4	.	27.7	.	19.7	.	31.7	.	NG	0.6	50	.	1	20	140	873801010	.
IRF920502	11/05/92	20	3	9	281849	803677	E	235	24	M	.	2	.	.	H	.	NO	.	0		.	8.4	.	27.7	.	19.7	.	31.7	.	NG	0.7	30	.	1	20	140	873801010	.
IRF920561	12/10/92	20	1	9	283149	803547	E	235	1	M	.	2	.	.	H	.	AD	CT	5		.	7.2	.	19	.	22	.	34.9	.	NG	0.5	75	.	1	20	140	873801010	.
IRF920562	12/10/92	20	2	9	283149	803547	E	235	1	M	.	2	.	.	H	.	AD	CT	5		.	7.2	.	19	.	22	.	34.9	.	NG	0.5	75	.	1	20	140	873801010	.
IRF920563	12/10/92	20	3	9	283149	803547	E	235	1	M	.	2	.	.	H	.	AD	CT	5		.	7.2	.	19	.	22	.	34.9	.	NG	0.5	75	.	1	20	140	873801010	.
IRF920053	02/06/92	300	1	10	283228	803571	D	114	18	.	.	2	.	.	.	.	TU	.	80	8	.	8.7	8.8	17.7	17.7	27.4	27.4	42.6	42.7	NG	2	.	.	1	300	667	873801010	.
IRF920054	02/06/92	300	2	10	283222	803579	D	114	18	.	.	2	.	.	.	.	TU	.	60	8	.	8.7	8.8	17.7	17.7	27.4	27.4	42.6	42.7	NG	2	.	.	1	300	445	873801010	.
IRF920055	02/06/92	300	3	10	283230	803591	D	114	18	.	.	2	.	.	.	.	TU	.	30	8	.	8.7	8.8	17.7	17.7	27.4	27.4	42.6	42.7	NG	2	.	.	1	300	593	873801010	.
IRF920240	06/09/92	300	1	10	283232	803593	E	114	24	M	S	2	.	.	S	.	AM	TU	40	7.7	.	8.3	8.4	30.5	30.5	27.5	27.4	42.7	42.7	NG	2	.	.	1	300	815	873801010	.
IRF920241	06/09/92	300	2	10	283236	803594	E	114	24	M	S	2	.	.	S	.	AM	TU	20	7.7	.	8.3	8.4	30.5	30.5	27.5	27.4	42.7	42.7	NG	2	.	.	1	300	889	873801010	.
IRF920242	06/09/92	300	3	10	283235	803592	E	114	24	M	S	2	.	.	S	.	AM	TU	25	7.7	.	8.3	8.4	30.5	30.5	27.5	27.4	42.7	42.7	NG	2	.	.	1	300	741	873801010	.
IRF920295	07/07/92	300	1	10			E	113	7	U	.	2	.	.	U	.	AM	TU	20	9.1	.	8.2	8.2	31.4	31.3	25.7	25.7	40.3	40.3	NG	1.9	.	.	1	300	741	873801010	.
IRF920296	07/07/92	300	2	10			E	113	7	U	.	2	.	.	U	.	AM	TU	8	9.1	.	8.2	8.2	31.4	31.3	25.7	25.7	40.3	40.3	NG	1.9	.	.	1	300	741	873801010	.
IRF920297	07/07/92	300	3	10			E	113	7	U	.	2	.	.	U	.	AM	TU	8	9.1	.	8.2	8.2	31.4	31.3	25.7	25.7	40.3	40.3	NG	1.9	.	.	1	300	741	873801010	.
IRF920359	08/05/92	300	1	10	283230	803583	E	114	22	U	.	2	.	.	U	.	TU	.	1.5	4.5	.	8.2	8.2	30	30.0	27.6	27.6	42.9	42.7	NG	1.3	.	.	1	300	815	873801010	.
IRF920360	08/05/92	300	2	10	283226	803575	E	114	22	U	.	2	.	.	U	.	TU	.	1.5	4.5	.	8.2	8.2	30	30.0	27.6	27.6	42.9	42.7	NG	1.6	.	.	1	300	889	873801010	.
IRF920361	08/05/92	300	3	10	283229	803596	E	114	22	U	.	2	.	.	S	.	UN	.		4.5	.	8.2	8.2	30	30.0	27.6	27.6	42.9	42.7	NG	1.4	.	.	1	300	519	873801010	.
IRF920429	09/11/92	300	1	10	283229	803594	E	114	28	U	.	2	.	.	U	.	TU	.	18	5.3	.	7.8	7.7	29.4	29.1	26.8	26.8	41.8	41.9	NG	1.7	.	.	1	300	964	873801010	.
IRF920430	09/11/92	300	2	10	283231	803584	E	114	28	U	.	2	.	.	U	.	TU	.	18	5.3	.	7.8	7.7	29.4	29.1	26.8	26.8	41.8	41.9	NG	1.7	.	.	1	300	815	873801010	.
IRF920431	09/11/92	300	3	10	283217	803584	E	114	28	U	.	2	.	.	U	.	SP	TU	30	5.3	.	7.8	7.7	29.4	29.1	26.8	26.8	41.8	41.9	NG	1.7	.	.	1	300	889	873801010	.
IRF920564	12/10/92	300	1	10	283240	803590	E	114	1	U	.	2	.	.	U	.	NO	.	0		.	7.9	7.9	19.1	18.9	26.3	26.3	41.2	41.2	NG	3	.	.	1	300	815	873801010	.
IRF920565	12/10/92	300	2	10	283249	803582	E	114	1	U	.	2	.	.	U	.	NO	.	0		.	7.9	7.9	19.1	18.9	26.3	26.3	41.2	41.2	NG	3	.	.	1	300	964	873801010	.
IRF920566	12/10/92	300	3	10	283247	803583	E	114	1	U	.	2	.	.	U	.	NO	.	0		.	7.9	7.9	19.1	18.9	26.3	26.3	41.2	41.2	NG	3	.	.	1	300	889	873801010	.
IRF920366	08/05/92	22	2	11	283149	803547	D	123	22	M	.	2	.	.	S	.	SY	AD	3	5.5	.	8.2	.	30.1	.	27.1	.	42.2	.	NG	0.4	60	.	1	22	338	873801010	.	169
IRF920463	10/08/92	22	1	11	283149	803547	D	123	25	M	.	2	MG	.	S	H	AD	.	7	7.1	.	8.5	.	26.5	.	24.7	.	38.7	.	NG	1	100	.	1	22	338	873801010	.	24
IRF920464	10/08/92	22	2	11	283149	803547	D	123	25	M	.	2	MG	.	S	.	AD	.	10	7.1	.	8.5	.	26.5	.	24.7	.	38.7	.	NG	1	60	.	1	22	338	873801010	.	17
IRF920016	01/09/92	22	1	11	283149	803547	D	123	19	M	S	2	TV	.	H	.	NO	.	0	8.4	.	8.4	.	20.4	.	26.9	.	42	.	NG	0.5	100	.	1	22	338	873801010	.
IRF920017	01/09/92	22	2	11	283149	803547	D	123	19	M	S	2	TV	.	H	.	MI	.	4	8.4	.	8.4	.	20.4	.	26.9	.	42	.	NG	0.5	75	.	1	22	338	873801010	.
IRF920018	01/09/92	22	3	11	283149	803547	D	123	19	M	S	2	TV	.	H	.	AM	GM	30	8.4	.	8.4	.	20.4	.	26.9	.	42	.	NG	0.5	75	.	1	22	338	873801010	.
IRF920056	02/06/92	22	1	11	283143	803552	D	123	18	S	.	2	WR	.	H	.	AM	.	1	8.2	.	8.7	.	18.6	.	26.7	.	42	.	NG	0.6	50	.	1	22	338	873801010	.
IRF920057	02/06/92	22	2	11	283143	803552	D	123	18	S	.	2	WR	.	H	.	AM	.	1	8.2	.	8.7	.	18.6	.	26.7	.	42	.	NG	0.6	50	.	1	22	338	873801010	.
IRF920058	02/06/92	22	3	11	283143	803552	D	123	18	S	.	2	WR	.	H	.	NO	.	0	8.2	.	8.7	.	18.6	.	26.7	.	42	.	NG	0.6	50	.	1	22	338	873801010	.
IRF920117	03/06/92	22	1	11	283149	803547	D	123	17	S	.	2	TV	.	H	.	HA	SY	10	7.9	.	8.3	.	25.2	.	22.1	.	42.4	.	NG	0.4	100	.	1	22	338	873801010	.
IRF920118	03/06/92	22	2	11	283149	803547	D	123	17	S	.	2	TV	.	H	.	HA	SY	10	7.9	.	8.3	.	25.2	.	22.1	.	42.4	.	NG	0.4	75	.	1	22	338	873801010	.
IRF920119	03/06/92	22	3	11	283149	803547	D	123	17	S	.	2	TV	.	H	.	HA	SY	7	7.9	.	8.3	.	25.2	.	22.1	.	42.4	.	NG	0.4	75	.	1	22	338	873801010	.
IRF920157	04/09/92	22	1	11	283149	803547	D	123	22	M	S	2	TV	.	H	.	AM	.	2	8	.	8.2	.	24.7	.	27	.	42.4	.	NG	0.4	100	.	1	22	338	873801010	.
IRF920158	04/09/92	22	2	11	283149	803547	D	123	22	M	S	2	TV	.	H	.	.	.		8	.	8.2	.	24.7	.	27	.	42.4	.	NG	0.4	100	.	1	22	338	873801010	.
IRF920159	04/09/92	22	3	11	283149	803547	D	123	22	M	S	2	TV	.	H	.	.	.		8	.	8.2	.	24.7	.	27	.	42.4	.	NG	0.4	100	.	1	22	338	873801010	.
IRF920215	05/11/92	22	1	11	283149	803547	D	123	9	S	.	2	BP	.	H	.	AM	.	0.5	9.2	.	8.1	.	26.1	.	28.2	.	44	.	NG	0.4	40	.	1	22	338	873801010	.
IRF920216	05/11/92	22	2	11	283149	803547	D	123	9	S	.	2	BP	.	H	.	AM	.	0.5	9.2	.	8.1	.	26.1	.	28.2	.	44	.	NG	0.4	80	.	1	22	338	873801010	.
IRF920217	05/11/92	22	3	11	283149	803547	D	123	9	S	.	2	BP	.	H	.	AM	.	0.5	9.2	.	8.1	.	26.1	.	28.2	.	44	.	NG	0.6	80	.	1	22	338	873801010	.
IRF920246	06/09/92	22	1	11	283149	803547	D	123	24	S	.	2	WR	.	H	.	SY	.	10	7.3	.	8.3	.	30.7	.	27.5	.	42.8	.	NG	0.5	70	.	1	22	338	873801010	.
IRF920247	06/09/92	22	2	11	283149	803547	D	123	24	M	S	2	WR	.	H	.	SY	.	40	7.3	.	8.3	.	30.7	.	27.5	.	42.8	.	NG	0.5	70	.	1	22	338	873801010	.
IRF920248	06/09/92	22	3	11	283149	803547	D	123	24	M	S	2	WR	.	H	.	SY	.	2	7.3	.	8.3	.	30.7	.	27.5	.	42.8	.	NG	0.5	50	.	1	22	338	873801010	.
IRF920301	07/07/92	22	1	11	283149	803547	D	123	7	S	.	2	WR	.	H	.	AM	GM	40	7.9	.	8.2	.	32	.	26.2	.	41	.	NG	0.5	50	B	1	22	338	873801010	.
IRF920302	07/07/92	22	2	11	283149	803547	D	123	7	S	.	2	WR	.	H	.	AM	GM	100	7.9	.	8.2	.	32	.	26.2	.	41	.	NG	0.5	40	B	1	22	338	873801010	.
IRF920303	07/07/92	22	3	11	283149	803547	D	123	7	S	.	2	WR	.	H	.	AM	GM	20	7.9	.	8.2	.	32	.	26.2	.	41	.	NG	0.5	40	B	1	22	338	873801010	.
IRF920365	08/05/92	22	1	11	283149	803547	D	123	22	M	.	2	.	.	S	.	SY	AD	2.5	5.5	.	8.2	.	30.1	.	27.1	.	42.2	.	NG	0.4	60	.	1	22	338	873801010	.
IRF920367	08/05/92	22	3	11	283149	803547	D	123	22	M	.	2	.	.	S	.	SY	AD	3	5.5	.	8.2	.	30.1	.	27.1	.	42.2	.	NG	0.4	50	.	1	22	338	873801010	.
IRF920408	09/08/92	22	1	11	283149	803547	D	123	25	S	.	2	.	.	H	.	NO	.	0	6.2	.	7.5	.	30.7	.	28.2	.	44.2	.	NG	0.1	50	B	1	22	338	873801010	.
IRF920409	09/08/92	22	2	11	283149	803547	D	123	25	S	.	2	.	.	H	.	HA	.	1	6.2	.	7.5	.	30.7	.	28.2	.	44.2	.	NG	0.2	60	B	1	22	338	873801010	.
IRF920410	09/08/92	22	3	11	283149	803547	D	123	25	S	.	2	.	.	H	.	HA	.	3	6.2	.	7.5	.	30.7	.	28.2	.	44.2	.	NG	0.4	70	B	1	22	338	873801010	.
IRF920463	10/08/92	22	1	11	283149	803547	D	123	25	M	.	2	MG	.	S	H	AD	.	7	7.1	.	8.5	.	26.5	.	24.7	.	38.7	.	NG	1	100	.	1	22	338	873801010	.
IRF920464	10/08/92	22	2	11	283149	803547	D	123	25	M	.	2	MG	.	S	.	AD	.	10	7.1	.	8.5	.	26.5	.	24.7	.	38.7	.	NG	1	60	.	1	22	338	873801010	.
IRF920465	10/08/92	22	3	11	283149	803547	D	123	25	M	.	2	MG	.	S	.	AD	.	15	7.1	.	8.5	.	26.5	.	24.7	.	38.7	.	NG	1.2	100	.	1	22	338	873801010	.
IRF920506	11/05/92	22	1	11	283149	803547	D	123	24	S	.	2	MG	.	H	S	AD	.	5	10.6	.	8.4	.	27.3	.	25.3	.	39.8	.	NG	0.5	0	A	1	22	338	873801010	.
IRF920507	11/05/92	22	2	11	283149	803547	D	123	24	S	.	2	MG	.	H	S	AD	.	15	10.6	.	8.4	.	27.3	.	25.3	.	39.8	.	NG	0.5	20	A	1	22	338	873801010	.
IRF920508	11/05/92	22	3	11	283149	803547	D	123	24	S	.	2	MG	.	H	S	AD	.	8	10.6	.	8.4	.	27.3	.	25.3	.	39.8	.	NG	0.5	20	A	1	22	338	873801010	.
IRF920570	12/10/92	22	1	11	283149	803547	D	123	1	S	.	2	NO	.	H	.	NO	.	0		.	7.8	.	20.2	.	26.7	.	41.7	.	NG	0.6	75	B	1	22	338	873801010	.
IRF920571	12/10/92	22	2	11	283149	803547	D	123	1	S	.	2	NO	.	H	.	NO	.	0		.	7.8	.	20.2	.	26.7	.	41.7	.	NG	0.5	75	B	1	22	338	873801010	.
IRF920572	12/10/92	22	3	11	283149	803547	D	123	1	S	.	2	NO	.	H	.	NO	.	0		.	7.8	.	20.2	.	26.7	.	41.7	.	NG	0.8	75	B	1	22	338	873801010	.
IRF920304A	07/07/92	204	1	12	283125	803543	D	123	7	M	.	3	TG	.	H	S	UN	.		8.2	.	8.2	8.2	31.4	31.3	26.1	26.1	40.8	40.8	NG	0	.	B	1	207	2	873801010	.	37	33
IRF920467C	10/08/92	204	2	12	283114	803530	D	123	25	S	.	3	TG	.	S	H	NO	.	0	9.5	.	8.4	8.5	25.8	25.8	25	24.9	39.1	39.0	NG		.	A	1	207	2	873801010	.	356	31
IRF920121C	03/06/92	204	2	12	283073	803636	D	123	17	S	.	3	TG	.	H	S	NO	.	0	7.6	.	8.4	8.3	23.7	23.7	26.7	26.7	41.7	41.7	NG		.	.	1	207	1	873801010	.	415
IRF920219B	05/11/92	204	2	12	283108	803511	D	133	9	S	.	3	TG	.	H	.	.	.		10.1	.	8.2	8.2	26.5	26.5	27.9	27.9	43.4	43.3	NG		.	.	1	207	2	873801010	.	273
IRF920220B	05/11/92	204	3	12	283080	803499	D	133	9	S	.	3	MA	.	H	.	.	.		10.1	.	8.2	8.2	26.5	26.5	27.9	27.9	43.4	43.3	NG		.	.	1	207	2	873801010	.	456
IRF920250B	06/09/92	204	2	12	283123	803516	D	123	24	M	S	3	TG	.	H	S	AM	.	10	10.8	.	8.5	8.5	30.2	30.2	27.3	27.3	42.5	42.5	NG		.	.	1	207	2	873801010	.	334
IRF920306B	07/07/92	204	3	12	283125	803543	D	123	7	M	.	3	TG	.	H	S	UN	.		8.2	.	8.2	8.2	31.4	31.3	26.1	26.1	40.8	40.8	NG		.	B	1	207	3	873801010	.	292
IRF920411A	09/08/92	204	1	12	283132	803533	D	123	25	S	.	3	TG	.	S	H	NO	.	0	9.7	.	7.9	7.9	29.7	29.8	26.8	26.8	42	42.0	NG	0	.	A	1	207	1	873801010	.	3
IRF920466C	10/08/92	204	1	12	283131	803537	D	123	25	S	.	3	TG	.	S	H	NO	.	0	9.5	.	8.4	8.5	25.8	25.8	25	24.9	39.1	39.0	NG		.	A	1	207	1	873801010	.	4
IRF920467A	10/08/92	204	2	12	283114	803530	D	123	25	S	.	3	TG	.	S	H	NO	.	0	9.5	.	8.4	8.5	25.8	25.8	25	24.9	39.1	39.0	NG	0	.	A	1	207	2	873801010	.	39
IRF920467B	10/08/92	204	2	12	283114	803530	D	123	25	S	.	3	TG	.	S	H	NO	.	0	9.5	.	8.4	8.5	25.8	25.8	25	24.9	39.1	39.0	NG		.	A	1	207	2	873801010	.	281
IRF920509D	11/05/92	204	1	12	283135	803525	D	123	24	S	.	3	.	.	S	H	NO	.	0	12.8	.	8.5	8.5	26.7	26.7	24.3	24.3	38.3	38.3	NG	1.8	.	.	1	207	1	873801010	.	467
IRF920510D	11/05/92	204	2	12	283115	803531	D	123	24	S	.	3	.	.	S	H	AD	.	5	12.8	.	8.5	8.5	26.7	26.7	24.3	24.3	38.3	38.3	NG	1.8	.	.	1	207	2	873801010	.	357
IRF920511A	11/05/92	204	3	12	283102	803518	D	123	24	S	.	3	.	.	S	H	SH	.	5	12.8	.	8.5	8.5	26.7	26.7	24.3	24.3	38.3	38.3	NG	0	.	.	1	207	2	873801010	.	271
IRF920019A	01/09/92	204	1	12	283134	803544	D	123	19	M	S	3	TG	.	4	2	NO	.	0	11.9	.	8.6	8.7	18.6	18.7	27.2	27.2	42.3	42.3	NG	0.1	.	.	1	207	1	873801010	.
IRF920019B	01/09/92	204	1	12	283134	803544	D	123	19	M	S	3	TG	.	4	2	NO	.	0	11.9	.	8.6	8.7	18.6	18.7	27.2	27.2	42.3	42.3	NG		.	.	1	207	1	873801010	.
IRF920019C	01/09/92	204	1	12	283134	803544	D	123	19	M	S	3	TG	.	4	2	NO	.	0	11.9	.	8.6	8.7	18.6	18.7	27.2	27.2	42.3	42.3	NG		.	.	1	207	1	873801010	.
IRF920019D	01/09/92	204	1	12	283134	803544	D	123	19	M	S	3	TG	.	4	2	NO	.	0	11.9	.	8.6	8.7	18.6	18.7	27.2	27.2	42.3	42.3	NG	1.3	.	.	1	207	1	873801010	.
IRF920020A	01/09/92	204	2	12	283115	803532	D	123	19	M	S	3	TG	.	4	2	AM	GM	20	11.9	.	8.6	8.7	18.6	18.7	27.2	27.2	42.3	42.3	NG	0.1	.	.	1	207	2	873801010	.
IRF920020B	01/09/92	204	2	12	283115	803532	D	123	19	M	S	3	TG	.	4	2	NO	.	0	11.9	.	8.6	8.7	18.6	18.7	27.2	27.2	42.3	42.3	NG		.	.	1	207	2	873801010	.
IRF920020C	01/09/92	204	2	12	283115	803532	D	123	19	M	S	3	TG	.	4	2	NO	.	0	11.9	.	8.6	8.7	18.6	18.7	27.2	27.2	42.3	42.3	NG		.	.	1	207	1	873801010	.
IRF920020D	01/09/92	204	2	12	283115	803532	D	123	19	M	S	3	TG	.	4	2	NO	.	0	11.9	.	8.6	8.7	18.6	18.7	27.2	27.2	42.3	42.3	NG	1.3	.	.	1	207	1	873801010	.
IRF920021A	01/09/92	204	3	12	283102	803513	D	123	19	M	S	3	TG	.	4	2	AM	GM	30	11.9	.	8.6	8.7	18.6	18.7	27.2	27.2	42.3	42.3	NG	0.1	.	.	1	207	2	873801010	.
IRF920021B	01/09/92	204	3	12	283102	803513	D	123	19	M	S	3	TG	.	4	2	AM	GM	20	11.9	.	8.6	8.7	18.6	18.7	27.2	27.2	42.3	42.3	NG		.	.	1	207	2	873801010	.
IRF920021C	01/09/92	204	3	12	283102	803513	D	123	19	M	S	3	TG	.	4	2	AM	GM	20	11.9	.	8.6	8.7	18.6	18.7	27.2	27.2	42.3	42.3	NG		.	.	1	207	1	873801010	.
IRF920021D	01/09/92	204	3	12	283102	803513	D	123	19	M	S	3	TG	.	4	2	AM	GM	20	11.9	.	8.6	8.7	18.6	18.7	27.2	27.2	42.3	42.3	NG	1.3	.	.	1	207	1	873801010	.
IRF920062A	02/06/92	204	1	12	283127	803544	D	123	18	M	S	3	WR	.	H	.	NO	.	0	8.2	.	8.7	8.8	18.6	18.5	26.7	26.7	42	42.0	NG	0	.	.	1	207	1	873801010	.
IRF920062B	02/06/92	204	1	12	283127	803544	D	123	18	M	S	3	WR	.	H	.	NO	.	0	8.2	.	8.7	8.8	18.6	18.5	26.7	26.7	42	42.0	NG		.	.	1	207	1	873801010	.
IRF920062C	02/06/92	204	1	12	283127	803544	D	123	18	M	S	3	WR	.	H	.	NO	.	0	8.2	.	8.7	8.8	18.6	18.5	26.7	26.7	42	42.0	NG		.	.	1	207	1	873801010	.
IRF920062D	02/06/92	204	1	12	283127	803544	D	123	18	M	S	3	WR	.	H	.	NO	.	0	8.2	.	8.7	8.8	18.6	18.5	26.7	26.7	42	42.0	NG	1.2	.	.	1	207	1	873801010	.
IRF920063A	02/06/92	204	2	12	283118	803534	D	123	18	M	S	3	WR	.	H	.	NO	.	0	8.2	.	8.7	8.8	18.6	18.5	26.7	26.7	42	42.0	NG	0	.	.	1	207	2	873801010	.
IRF920063B	02/06/92	204	2	12	283118	803534	D	123	18	M	S	3	WR	.	H	.	NO	.	0	8.2	.	8.7	8.8	18.6	18.5	26.7	26.7	42	42.0	NG		.	.	1	207	2	873801010	.
IRF920063C	02/06/92	204	2	12	283118	803534	D	123	18	M	S	3	WR	.	H	.	NO	.	0	8.2	.	8.7	8.8	18.6	18.5	26.7	26.7	42	42.0	NG		.	.	1	207	1	873801010	.
IRF920063D	02/06/92	204	2	12	283118	803534	D	123	18	M	S	3	WR	.	H	.	NO	.	0	8.2	.	8.7	8.8	18.6	18.5	26.7	26.7	42	42.0	NG	1.2	.	.	1	207	1	873801010	.
IRF920064A	02/06/92	204	3	12	283107	803523	D	123	18	M	S	3	WR	.	H	.	NO	.	0	8.2	.	8.7	8.8	18.6	18.5	26.7	26.7	42	42.0	NG	0	.	.	1	207	2	873801010	.
IRF920064B	02/06/92	204	3	12	283107	803523	D	123	18	M	S	3	WR	.	H	.	NO	.	0	8.2	.	8.7	8.8	18.6	18.5	26.7	26.7	42	42.0	NG		.	.	1	207	2	873801010	.
IRF920064C	02/06/92	204	3	12	283107	803523	D	123	18	M	S	3	WR	.	H	.	NO	.	0	8.2	.	8.7	8.8	18.6	18.5	26.7	26.7	42	42.0	NG		.	.	1	207	2	873801010	.
IRF920064D	02/06/92	204	3	12	283107	803523	D	123	18	M	S	3	WR	.	H	.	NO	.	0	8.2	.	8.7	8.8	18.6	18.5	26.7	26.7	42	42.0	NG	1.2	.	.	1	207	2	873801010	.
IRF920120A	03/06/92	204	1	12	283073	803636	D	123	17	S	.	3	TG	.	H	S	NO	.	0	7.6	.	8.4	8.3	23.7	23.7	26.7	26.7	41.7	41.7	NG	0	.	.	1	207	1	873801010	.
IRF920120B	03/06/92	204	1	12	283073	803636	D	123	17	S	.	3	TG	.	H	S	NO	.	0	7.6	.	8.4	8.3	23.7	23.7	26.7	26.7	41.7	41.7	NG		.	.	1	207	1	873801010	.
IRF920120C	03/06/92	204	1	12	283073	803636	D	123	17	S	.	3	TG	.	H	S	NO	.	0	7.6	.	8.4	8.3	23.7	23.7	26.7	26.7	41.7	41.7	NG		.	.	1	207	1	873801010	.
IRF920120D	03/06/92	204	1	12	283073	803636	D	123	17	S	.	3	TG	.	H	S	NO	.	0	7.6	.	8.4	8.3	23.7	23.7	26.7	26.7	41.7	41.7	NG	1.2	.	.	1	207	1	873801010	.
IRF920121A	03/06/92	204	2	12	283073	803636	D	123	17	S	.	3	TG	.	H	S	NO	.	0	7.6	.	8.4	8.3	23.7	23.7	26.7	26.7	41.7	41.7	NG	0	.	.	1	207	1	873801010	.
IRF920121B	03/06/92	204	2	12	283073	803636	D	123	17	S	.	3	TG	.	H	S	NO	.	0	7.6	.	8.4	8.3	23.7	23.7	26.7	26.7	41.7	41.7	NG		.	.	1	207	1	873801010	.
IRF920121C	03/06/92	204	2	12	283073	803636	D	123	17	S	.	3	TG	.	H	S	NO	.	0	7.6	.	8.4	8.3	23.7	23.7	26.7	26.7	41.7	41.7	NG		.	.	1	207	1	873801010	.
IRF920121D	03/06/92	204	2	12	283073	803636	D	123	17	S	.	3	TG	.	H	S	NO	.	0	7.6	.	8.4	8.3	23.7	23.7	26.7	26.7	41.7	41.7	NG	1.2	.	.	1	207	1	873801010	.
IRF920122A	03/06/92	204	3	12	283073	803636	D	123	17	S	.	3	TG	.	H	S	NO	.	0	7.6	.	8.4	8.3	23.7	23.7	26.7	26.7	41.7	41.7	NG	0	.	.	1	207	1	873801010	.
IRF920122B	03/06/92	204	3	12	283073	803636	D	123	17	S	.	3	TG	.	H	S	NO	.	0	7.6	.	8.4	8.3	23.7	23.7	26.7	26.7	41.7	41.7	NG		.	.	1	207	1	873801010	.
IRF920122C	03/06/92	204	3	12	283073	803636	D	123	17	S	.	3	TG	.	H	S	NO	.	0	7.6	.	8.4	8.3	23.7	23.7	26.7	26.7	41.7	41.7	NG		.	.	1	207	1	873801010	.
IRF920122D	03/06/92	204	3	12	283073	803636	D	123	17	S	.	3	TG	.	H	S	NO	.	0	7.6	.	8.4	8.3	23.7	23.7	26.7	26.7	41.7	41.7	NG	1.2	.	.	1	207	1	873801010	.
IRF920160A	04/09/92	204	1	12	283127	803536	D	123	22	M	S	3	TG	.	H	S	.	.		8.7	.	8.3	8.3	22.5	22.5	26.9	26.9	41.8	41.9	NG	0	.	.	1	207	2	873801010	.
IRF920160B	04/09/92	204	1	12	283127	803536	D	123	22	M	S	3	TG	.	H	S	.	.		8.7	.	8.3	8.3	22.5	22.5	26.9	26.9	41.8	41.9	NG		.	.	1	207	2	873801010	.
IRF920160C	04/09/92	204	1	12	283127	803536	D	123	22	M	S	3	TG	.	H	S	.	.		8.7	.	8.3	8.3	22.5	22.5	26.9	26.9	41.8	41.9	NG		.	.	1	207	1	873801010	.
IRF920160D	04/09/92	204	1	12	283127	803536	D	123	22	M	S	3	TG	.	H	S	.	.		8.7	.	8.3	8.3	22.5	22.5	26.9	26.9	41.8	41.9	NG	1.3	.	.	1	207	1	873801010	.
IRF920161A	04/09/92	204	2	12	283115	803525	D	123	22	M	S	3	TG	.	H	S	.	.		8.7	.	8.3	8.3	22.5	22.5	26.9	26.9	41.8	41.9	NG	0	.	.	1	207	2	873801010	.
IRF920161B	04/09/92	204	2	12	283115	803525	D	123	22	M	S	3	TG	.	H	S	.	.		8.7	.	8.3	8.3	22.5	22.5	26.9	26.9	41.8	41.9	NG		.	.	1	207	2	873801010	.
IRF920161C	04/09/92	204	2	12	283115	803525	D	123	22	M	S	3	TG	.	H	S	.	.		8.7	.	8.3	8.3	22.5	22.5	26.9	26.9	41.8	41.9	NG		.	.	1	207	2	873801010	.
IRF920161D	04/09/92	204	2	12	283115	803525	D	123	22	M	S	3	TG	.	H	S	.	.		8.7	.	8.3	8.3	22.5	22.5	26.9	26.9	41.8	41.9	NG	1.3	.	.	1	207	2	873801010	.
IRF920162A	04/09/92	204	3	12	283107	803515	D	123	22	M	S	3	TG	.	H	S	.	.		8.7	.	8.3	8.3	22.5	22.5	26.9	26.9	41.8	41.9	NG	0	.	.	1	207	2	873801010	.
IRF920162B	04/09/92	204	3	12	283107	803515	D	123	22	M	S	3	TG	.	H	S	.	.		8.7	.	8.3	8.3	22.5	22.5	26.9	26.9	41.8	41.9	NG		.	.	1	207	2	873801010	.
IRF920162C	04/09/92	204	3	12	283107	803515	D	123	22	M	S	3	TG	.	H	S	.	.		8.7	.	8.3	8.3	22.5	22.5	26.9	26.9	41.8	41.9	NG		.	.	1	207	2	873801010	.
IRF920162D	04/09/92	204	3	12	283107	803515	D	123	22	M	S	3	TG	.	H	S	.	.		8.7	.	8.3	8.3	22.5	22.5	26.9	26.9	41.8	41.9	NG	1.3	.	.	1	207	2	873801010	.
IRF920218A	05/11/92	204	1	12	283123	803542	D	133	9	S	.	3	TG	.	H	.	.	.		10.1	.	8.2	8.2	26.5	26.5	27.9	27.9	43.4	43.3	NG	0	.	.	1	207	1	873801010	.
IRF920218B	05/11/92	204	1	12	283123	803542	D	133	9	S	.	3	TG	.	H	.	.	.		10.1	.	8.2	8.2	26.5	26.5	27.9	27.9	43.4	43.3	NG		.	.	1	207	1	873801010	.
IRF920218C	05/11/92	204	1	12	283123	803542	D	133	9	S	.	3	TG	.	H	.	.	.		10.1	.	8.2	8.2	26.5	26.5	27.9	27.9	43.4	43.3	NG		.	.	1	207	1	873801010	.
IRF920218D	05/11/92	204	1	12	283123	803542	D	133	9	S	.	3	TG	.	H	.	.	.		10.1	.	8.2	8.2	26.5	26.5	27.9	27.9	43.4	43.3	NG	1.1	.	.	1	207	1	873801010	.
IRF920219A	05/11/92	204	2	12	283108	803511	D	133	9	S	.	3	TG	.	H	.	.	.		10.1	.	8.2	8.2	26.5	26.5	27.9	27.9	43.4	43.3	NG	0	.	.	1	207	2	873801010	.
IRF920219B	05/11/92	204	2	12	283108	803511	D	133	9	S	.	3	TG	.	H	.	.	.		10.1	.	8.2	8.2	26.5	26.5	27.9	27.9	43.4	43.3	NG		.	.	1	207	2	873801010	.
IRF920219C	05/11/92	204	2	12	283108	803511	D	133	9	S	.	3	TG	.	H	.	.	.		10.1	.	8.2	8.2	26.5	26.5	27.9	27.9	43.4	43.3	NG		.	.	1	207	2	873801010	.
IRF920219D	05/11/92	204	2	12	283108	803511	D	133	9	S	.	3	TG	.	H	.	.	.		10.1	.	8.2	8.2	26.5	26.5	27.9	27.9	43.4	43.3	NG	1	.	.	1	207	1	873801010	.
IRF920220A	05/11/92	204	3	12	283080	803499	D	133	9	S	.	3	MA	.	H	.	.	.		10.1	.	8.2	8.2	26.5	26.5	27.9	27.9	43.4	43.3	NG	0.1	.	.	1	207	2	873801010	.
IRF920220B	05/11/92	204	3	12	283080	803499	D	133	9	S	.	3	MA	.	H	.	.	.		10.1	.	8.2	8.2	26.5	26.5	27.9	27.9	43.4	43.3	NG		.	.	1	207	2	873801010	.
IRF920220C	05/11/92	204	3	12	283080	803499	D	133	9	S	.	3	MA	.	H	.	.	.		10.1	.	8.2	8.2	26.5	26.5	27.9	27.9	43.4	43.3	NG		.	.	1	207	2	873801010	.
IRF920220D	05/11/92	204	3	12	283080	803499	D	133	9	S	.	3	MA	.	H	.	.	.		10.1	.	8.2	8.2	26.5	26.5	27.9	27.9	43.4	43.3	NG	1	.	.	1	207	2	873801010	.
IRF920249A	06/09/92	204	1	12	283110	803503	D	123	24	M	S	3	TG	.	H	S	AM	.	10	10.8	.	8.5	8.5	30.2	30.2	27.3	27.3	42.5	42.5	NG	0	.	.	1	207	2	873801010	.
IRF920249B	06/09/92	204	1	12	283110	803503	D	123	24	M	S	3	TG	.	H	S	AM	.	10	10.8	.	8.5	8.5	30.2	30.2	27.3	27.3	42.5	42.5	NG		.	.	1	207	2	873801010	.
IRF920249C	06/09/92	204	1	12	283110	803503	D	123	24	M	S	3	TG	.	H	S	NO	.	0	10.8	.	8.5	8.5	30.2	30.2	27.3	27.3	42.5	42.5	NG		.	.	1	207	2	873801010	.
IRF920249D	06/09/92	204	1	12	283110	803503	D	123	24	M	S	3	TG	.	H	S	NO	.	0	10.8	.	8.5	8.5	30.2	30.2	27.3	27.3	42.5	42.5	NG	1.5	.	.	1	207	2	873801010	.
IRF920250A	06/09/92	204	2	12	283123	803516	D	123	24	M	S	3	TG	.	H	S	AM	.	10	10.8	.	8.5	8.5	30.2	30.2	27.3	27.3	42.5	42.5	NG	0	.	.	1	207	2	873801010	.
IRF920250B	06/09/92	204	2	12	283123	803516	D	123	24	M	S	3	TG	.	H	S	AM	.	10	10.8	.	8.5	8.5	30.2	30.2	27.3	27.3	42.5	42.5	NG		.	.	1	207	2	873801010	.
IRF920250C	06/09/92	204	2	12	283123	803516	D	123	24	M	S	3	TG	.	H	S	NO	.	0	10.8	.	8.5	8.5	30.2	30.2	27.3	27.3	42.5	42.5	NG		.	.	1	207	2	873801010	.
IRF920250D	06/09/92	204	2	12	283123	803516	D	123	24	M	S	3	TG	.	H	S	NO	.	0	10.8	.	8.5	8.5	30.2	30.2	27.3	27.3	42.5	42.5	NG	1.5	.	.	1	207	2	873801010	.
IRF920251A	06/09/92	204	3	12	283132	803527	D	123	24	M	S	3	TG	.	H	S	AM	.	10	10.8	.	8.5	8.5	30.2	30.2	27.3	27.3	42.5	42.5	NG	0	.	.	1	207	3	873801010	.
IRF920251B	06/09/92	204	3	12	283132	803527	D	123	24	M	S	3	TG	.	H	S	AM	.	10	10.8	.	8.5	8.5	30.2	30.2	27.3	27.3	42.5	42.5	NG		.	.	1	207	3	873801010	.
IRF920251C	06/09/92	204	3	12	283132	803527	D	123	24	M	S	3	TG	.	H	S	NO	.	0	10.8	.	8.5	8.5	30.2	30.2	27.3	27.3	42.5	42.5	NG		.	.	1	207	2	873801010	.
IRF920251D	06/09/92	204	3	12	283132	803527	D	123	24	M	S	3	TG	.	H	S	NO	.	0	10.8	.	8.5	8.5	30.2	30.2	27.3	27.3	42.5	42.5	NG	1.5	.	.	1	207	2	873801010	.
IRF920304A	07/07/92	204	1	12	283125	803543	D	123	7	M	.	3	TG	.	H	S	UN	.		8.2	.	8.2	8.2	31.4	31.3	26.1	26.1	40.8	40.8	NG	0	.	B	1	207	2	873801010	.
IRF920304B	07/07/92	204	1	12	283125	803543	D	123	7	M	.	3	TG	.	H	S	UN	.		8.2	.	8.2	8.2	31.4	31.3	26.1	26.1	40.8	40.8	NG		.	B	1	207	1	873801010	.
IRF920304C	07/07/92	204	1	12	283125	803543	D	123	7	M	.	3	TG	.	H	S	UN	.		8.2	.	8.2	8.2	31.4	31.3	26.1	26.1	40.8	40.8	NG		.	B	1	207	1	873801010	.
IRF920304D	07/07/92	204	1	12	283125	803543	D	123	7	M	.	3	TG	.	H	S	UN	.		8.2	.	8.2	8.2	31.4	31.3	26.1	26.1	40.8	40.8	NG	1.1	.	B	1	207	1	873801010	.
IRF920305A	07/07/92	204	2	12	283125	803543	D	123	7	M	.	3	TG	.	H	S	UN	.		8.2	.	8.2	8.2	31.4	31.3	26.1	26.1	40.8	40.8	NG	0	.	B	1	207	2	873801010	.
IRF920305B	07/07/92	204	2	12	283125	803543	D	123	7	M	.	3	TG	.	H	S	UN	.		8.2	.	8.2	8.2	31.4	31.3	26.1	26.1	40.8	40.8	NG		.	B	1	207	2	873801010	.
IRF920305C	07/07/92	204	2	12	283125	803543	D	123	7	M	.	3	TG	.	H	S	UN	.		8.2	.	8.2	8.2	31.4	31.3	26.1	26.1	40.8	40.8	NG		.	B	1	207	2	873801010	.
IRF920305D	07/07/92	204	2	12	283125	803543	D	123	7	M	.	3	TG	.	H	S	UN	.		8.2	.	8.2	8.2	31.4	31.3	26.1	26.1	40.8	40.8	NG	1.1	.	B	1	207	2	873801010	.
IRF920306A	07/07/92	204	3	12	283125	803543	D	123	7	M	.	3	TG	.	H	S	UN	.		8.2	.	8.2	8.2	31.4	31.3	26.1	26.1	40.8	40.8	NG	0	.	B	1	207	3	873801010	.
IRF920306B	07/07/92	204	3	12	283125	803543	D	123	7	M	.	3	TG	.	H	S	UN	.		8.2	.	8.2	8.2	31.4	31.3	26.1	26.1	40.8	40.8	NG		.	B	1	207	3	873801010	.
IRF920306C	07/07/92	204	3	12	283125	803543	D	123	7	M	.	3	TG	.	H	S	UN	.		8.2	.	8.2	8.2	31.4	31.3	26.1	26.1	40.8	40.8	NG		.	B	1	207	3	873801010	.
IRF920306D	07/07/92	204	3	12	283125	803543	D	123	7	M	.	3	TG	.	H	S	UN	.		8.2	.	8.2	8.2	31.4	31.3	26.1	26.1	40.8	40.8	NG	1	.	B	1	207	3	873801010	.
IRF920368A	08/05/92	204	1	12	283133	803530	D	123	22	M	.	3	TG	.	S	.	NO	.	0	6.5	.	8.2	8.3	29.8	29.6	27.1	26.9	42.2	42.0	NG	0	.	A	1	207	1	873801010	.
IRF920368B	08/05/92	204	1	12	283133	803530	D	123	22	M	.	3	TG	.	S	.	NO	.	0	6.5	.	8.2	8.3	29.8	29.6	27.1	26.9	42.2	42.0	NG		.	A	1	207	1	873801010	.
IRF920368C	08/05/92	204	1	12	283133	803530	D	123	22	M	.	3	TG	.	S	.	NO	.	0	6.5	.	8.2	8.3	29.8	29.6	27.1	26.9	42.2	42.0	NG		.	A	1	207	1	873801010	.
IRF920368D	08/05/92	204	1	12	283133	803530	D	123	22	M	.	3	TG	.	S	.	NO	.	0	6.5	.	8.2	8.3	29.8	29.6	27.1	26.9	42.2	42.0	NG	1.3	.	A	1	207	1	873801010	.
IRF920369A	08/05/92	204	2	12	283075	803511	D	123	22	M	.	3	TG	.	S	.	NO	.	0	6.5	.	8.2	8.3	29.8	29.6	27.1	26.9	42.2	42.0	NG	0	.	A	1	207	1	873801010	.
IRF920369B	08/05/92	204	2	12	283075	803511	D	123	22	M	.	3	TG	.	S	.	SY	.	0.5	6.5	.	8.2	8.3	29.8	29.6	27.1	26.9	42.2	42.0	NG		.	A	1	207	1	873801010	.
IRF920369C	08/05/92	204	2	12	283075	803511	D	123	22	M	.	3	TG	.	S	.	SY	.	0.5	6.5	.	8.2	8.3	29.8	29.6	27.1	26.9	42.2	42.0	NG		.	A	1	207	1	873801010	.
IRF920369D	08/05/92	204	2	12	283075	803511	D	123	22	M	.	3	TG	.	S	.	NO	.	0	6.5	.	8.2	8.3	29.8	29.6	27.1	26.9	42.2	42.0	NG	1.4	.	A	1	207	1	873801010	.
IRF920370A	08/05/92	204	3	12	283091	803510	D	123	22	M	.	3	TG	.	S	.	NO	.	0	6.5	.	8.2	8.3	29.8	29.6	27.1	26.9	42.2	42.0	NG	0	.	A	1	207	2	873801010	.
IRF920370B	08/05/92	204	3	12	283091	803510	D	123	22	M	.	3	TG	.	S	.	NO	.	0	6.5	.	8.2	8.3	29.8	29.6	27.1	26.9	42.2	42.0	NG		.	A	1	207	2	873801010	.
IRF920370C	08/05/92	204	3	12	283091	803510	D	123	22	M	.	3	TG	.	S	.	NO	.	0	6.5	.	8.2	8.3	29.8	29.6	27.1	26.9	42.2	42.0	NG		.	A	1	207	2	873801010	.
IRF920370D	08/05/92	204	3	12	283091	803510	D	123	22	M	.	3	TG	.	S	.	NO	.	0	6.5	.	8.2	8.3	29.8	29.6	27.1	26.9	42.2	42.0	NG	1.4	.	A	1	207	2	873801010	.
IRF920411A	09/08/92	204	1	12	283132	803533	D	123	25	S	.	3	TG	.	S	H	NO	.	0	9.7	.	7.9	7.9	29.7	29.8	26.8	26.8	42	42.0	NG	0	.	A	1	207	1	873801010	.
IRF920411B	09/08/92	204	1	12	283132	803533	D	123	25	S	.	3	TG	.	S	H	NO	.	0	9.7	.	7.9	7.9	29.7	29.8	26.8	26.8	42	42.0	NG		.	A	1	207	1	873801010	.
IRF920411C	09/08/92	204	1	12	283132	803533	D	123	25	S	.	3	TG	.	S	H	NO	.	0	9.7	.	7.9	7.9	29.7	29.8	26.8	26.8	42	42.0	NG		.	A	1	207	1	873801010	.
IRF920411D	09/08/92	204	1	12	283132	803533	D	123	25	S	.	3	TG	.	S	H	NO	.	0	9.7	.	7.9	7.9	29.7	29.8	26.8	26.8	42	42.0	NG		.	A	1	207	1	873801010	.
IRF920412A	09/08/92	204	2	12	283132	803533	D	123	25	S	.	3	TG	.	S	H	NO	.	0	9.7	.	7.9	7.9	29.7	29.8	26.8	26.8	42	42.0	NG	0	.	A	1	207	2	873801010	.
IRF920412B	09/08/92	204	2	12	283132	803533	D	123	25	S	.	3	TG	.	S	H	NO	.	0	9.7	.	7.9	7.9	29.7	29.8	26.8	26.8	42	42.0	NG		.	A	1	207	1	873801010	.
IRF920412C	09/08/92	204	2	12	283132	803533	D	123	25	S	.	3	TG	.	S	H	NO	.	0	9.7	.	7.9	7.9	29.7	29.8	26.8	26.8	42	42.0	NG		.	A	1	207	1	873801010	.
IRF920412D	09/08/92	204	2	12	283132	803533	D	123	25	S	.	3	TG	.	S	H	NO	.	0	9.7	.	7.9	7.9	29.7	29.8	26.8	26.8	42	42.0	NG		.	A	1	207	1	873801010	.
IRF920413A	09/08/92	204	3	12	283132	803533	D	123	25	S	.	3	TG	.	S	H	NO	.	0	9.7	.	7.9	7.9	29.7	29.8	26.8	26.8	42	42.0	NG	0	.	A	1	207	2	873801010	.
IRF920413B	09/08/92	204	3	12	283132	803533	D	123	25	S	.	3	TG	.	S	H	NO	.	0	9.7	.	7.9	7.9	29.7	29.8	26.8	26.8	42	42.0	NG		.	A	1	207	2	873801010	.
IRF920413C	09/08/92	204	3	12	283132	803533	D	123	25	S	.	3	TG	.	S	H	NO	.	0	9.7	.	7.9	7.9	29.7	29.8	26.8	26.8	42	42.0	NG		.	A	1	207	2	873801010	.
IRF920413D	09/08/92	204	3	12	283132	803533	D	123	25	S	.	3	TG	.	S	H	NO	.	0	9.7	.	7.9	7.9	29.7	29.8	26.8	26.8	42	42.0	NG		.	A	1	207	2	873801010	.
IRF920466A	10/08/92	204	1	12	283131	803537	D	123	25	S	.	3	TG	.	S	H	NO	.	0	9.5	.	8.4	8.5	25.8	25.8	25	24.9	39.1	39.0	NG	0	.	A	1	207	2	873801010	.
IRF920466B	10/08/92	204	1	12	283131	803537	D	123	25	S	.	3	TG	.	S	H	NO	.	0	9.5	.	8.4	8.5	25.8	25.8	25	24.9	39.1	39.0	NG		.	A	1	207	1	873801010	.
IRF920466D	10/08/92	204	1	12	283131	803537	D	123	25	S	.	3	TG	.	S	H	NO	.	0	9.5	.	8.4	8.5	25.8	25.8	25	24.9	39.1	39.0	NG	2	.	A	1	207	1	873801010	.
IRF920467A	10/08/92	204	2	12	283114	803530	D	123	25	S	.	3	TG	.	S	H	NO	.	0	9.5	.	8.4	8.5	25.8	25.8	25	24.9	39.1	39.0	NG	0	.	A	1	207	2	873801010	.
IRF920467D	10/08/92	204	2	12	283114	803530	D	123	25	S	.	3	TG	.	S	H	NO	.	0	9.5	.	8.4	8.5	25.8	25.8	25	24.9	39.1	39.0	NG	2	.	A	1	207	1	873801010	.
IRF920468A	10/08/92	204	3	12	283104	803523	D	123	25	S	.	3	TG	.	S	H	NO	.	0	9.5	.	8.4	8.5	25.8	25.8	25	24.9	39.1	39.0	NG	0	.	A	1	207	2	873801010	.
IRF920468B	10/08/92	204	3	12	283104	803523	D	123	25	S	.	3	TG	.	S	H	NO	.	0	9.5	.	8.4	8.5	25.8	25.8	25	24.9	39.1	39.0	NG		.	A	1	207	2	873801010	.
IRF920468C	10/08/92	204	3	12	283104	803523	D	123	25	S	.	3	TG	.	S	H	NO	.	0	9.5	.	8.4	8.5	25.8	25.8	25	24.9	39.1	39.0	NG		.	A	1	207	2	873801010	.
IRF920468D	10/08/92	204	3	12	283104	803523	D	123	25	S	.	3	TG	.	S	H	NO	.	0	9.5	.	8.4	8.5	25.8	25.8	25	24.9	39.1	39.0	NG	2	.	A	1	207	2	873801010	.
IRF920509A	11/05/92	204	1	12	283135	803525	D	123	24	S	.	3	.	.	S	H	NO	.	0	12.8	.	8.5	8.5	26.7	26.7	24.3	24.3	38.3	38.3	NG	0	.	.	1	207	2	873801010	.
IRF920509B	11/05/92	204	1	12	283135	803525	D	123	24	S	.	3	.	.	S	H	NO	.	0	12.8	.	8.5	8.5	26.7	26.7	24.3	24.3	38.3	38.3	NG		.	.	1	207	1	873801010	.
IRF920509C	11/05/92	204	1	12	283135	803525	D	123	24	S	.	3	.	.	S	H	NO	.	0	12.8	.	8.5	8.5	26.7	26.7	24.3	24.3	38.3	38.3	NG		.	.	1	207	1	873801010	.
IRF920509D	11/05/92	204	1	12	283135	803525	D	123	24	S	.	3	.	.	S	H	NO	.	0	12.8	.	8.5	8.5	26.7	26.7	24.3	24.3	38.3	38.3	NG	1.8	.	.	1	207	1	873801010	.
IRF920510A	11/05/92	204	2	12	283115	803531	D	123	24	S	.	3	.	.	S	H	AD	.	5	12.8	.	8.5	8.5	26.7	26.7	24.3	24.3	38.3	38.3	NG	0	.	.	1	207	2	873801010	.
IRF920510B	11/05/92	204	2	12	283115	803531	D	123	24	S	.	3	.	.	S	H	AD	.	5	12.8	.	8.5	8.5	26.7	26.7	24.3	24.3	38.3	38.3	NG		.	.	1	207	2	873801010	.
IRF920510C	11/05/92	204	2	12	283115	803531	D	123	24	S	.	3	.	.	S	H	AD	.	5	12.8	.	8.5	8.5	26.7	26.7	24.3	24.3	38.3	38.3	NG		.	.	1	207	2	873801010	.
IRF920511A	11/05/92	204	3	12	283102	803518	D	123	24	S	.	3	.	.	S	H	SH	.	5	12.8	.	8.5	8.5	26.7	26.7	24.3	24.3	38.3	38.3	NG	0	.	.	1	207	2	873801010	.
IRF920511B	11/05/92	204	3	12	283102	803518	D	123	24	S	.	3	.	.	S	H	SH	.	5	12.8	.	8.5	8.5	26.7	26.7	24.3	24.3	38.3	38.3	NG		.	.	1	207	2	873801010	.
IRF920511C	11/05/92	204	3	12	283102	803518	D	123	24	S	.	3	.	.	S	H	SH	.	5	12.8	.	8.5	8.5	26.7	26.7	24.3	24.3	38.3	38.3	NG		.	.	1	207	2	873801010	.
IRF920511D	11/05/92	204	3	12	283102	803518	D	123	24	S	.	3	.	.	S	H	SH	.	5	12.8	.	8.5	8.5	26.7	26.7	24.3	24.3	38.3	38.3	NG	1.8	.	.	1	207	2	873801010	.
IRF920573A	12/10/92	204	1	12	283125	803543	D	123	1	S	.	3	TG	NO	H	S	AD	.	5		.	7.7	7.7	19.2	19.2	26.3	26.3	41.2	41.1	NG	0	.	B	1	207	2	873801010	.
IRF920573B	12/10/92	204	1	12	283125	803543	D	123	1	S	.	3	TG	NO	H	S	NO	.	0		.	7.7	7.7	19.2	19.2	26.3	26.3	41.2	41.1	NG		.	B	1	207	1	873801010	.
IRF920573C	12/10/92	204	1	12	283125	803543	D	123	1	S	.	3	TG	NO	H	S	NO	.	0		.	7.7	7.7	19.2	19.2	26.3	26.3	41.2	41.1	NG		.	B	1	207	1	873801010	.
IRF920573D	12/10/92	204	1	12	283125	803543	D	123	1	S	.	3	TG	NO	H	S	NO	.	0		.	7.7	7.7	19.2	19.2	26.3	26.3	41.2	41.1	NG	2	.	B	1	207	1	873801010	.
IRF920574A	12/10/92	204	2	12	283125	803543	D	123	1	S	.	3	TG	NO	H	S	NO	.	0		.	7.7	7.7	19.2	19.2	26.3	26.3	41.2	41.1	NG	0	.	B	1	207	2	873801010	.
IRF920574B	12/10/92	204	2	12	283125	803543	D	123	1	S	.	3	TG	NO	H	S	CH	.	10		.	7.7	7.7	19.2	19.2	26.3	26.3	41.2	41.1	NG		.	B	1	207	2	873801010	.
IRF920574C	12/10/92	204	2	12	283125	803543	D	123	1	S	.	3	TG	NO	H	S	NO	.	0		.	7.7	7.7	19.2	19.2	26.3	26.3	41.2	41.1	NG		.	B	1	207	2	873801010	.
IRF920574D	12/10/92	204	2	12	283125	803543	D	123	1	S	.	3	TG	NO	H	S	AD	.	5		.	7.7	7.7	19.2	19.2	26.3	26.3	41.2	41.1	NG	2	.	B	1	207	2	873801010	.
IRF920575A	12/10/92	204	3	12	283125	803543	D	123	1	S	.	3	TG	NO	H	S	NO	.	0		.	7.7	7.7	19.2	19.2	26.3	26.3	41.2	41.1	NG	0	.	B	1	207	3	873801010	.
IRF920575B	12/10/92	204	3	12	283125	803543	D	123	1	S	.	3	TG	NO	H	S	NO	.	0		.	7.7	7.7	19.2	19.2	26.3	26.3	41.2	41.1	NG		.	B	1	207	3	873801010	.
IRF920575C	12/10/92	204	3	12	283125	803543	D	123	1	S	.	3	TG	NO	H	S	NO	.	0		.	7.7	7.7	19.2	19.2	26.3	26.3	41.2	41.1	NG		.	B	1	207	2	873801010	.
IRF920575D	12/10/92	204	3	12	283125	803543	D	123	1	S	.	3	TG	NO	H	S	NO	.	0		.	7.7	7.7	19.2	19.2	26.3	26.3	41.2	41.1	NG	2	.	B	1	207	2	873801010	.
IRF920065	02/19/92	300	1	13	282085	804265	C	215	16	.	.	2	.	.	.	.	AM	SP	20	7.8	.	8.1	8.1	21.2	20.9	22.5	22.5	35.9	35.8	NG	2.5	.	.	1	300	2594	873801010	.
IRF920066	02/19/92	300	2	13	282049	804265	C	215	16	.	.	2	.	.	.	.	AM	SP	60	7.8	.	8.1	8.1	21.2	20.9	22.5	22.5	35.9	35.8	NG	3.5	.	.	1	300	1853	873801010	.
IRF920067	02/19/92	300	3	13	282034	804260	C	215	16	.	.	2	.	.	.	.	AM	CT	9	7.8	.	8.1	8.1	21.2	20.9	22.5	22.5	35.9	35.8	NG	3.6	.	.	1	300	889	873801010	.
IRF920129	03/19/92	300	1	13	282082	804349	C	215	1	M	.	2	.	.	.	.	AM	TU	8	6.5	.	7.9	7.8	19.6	19.7	24.5	24.7	38.6	38.9	NG	2.7	.	.	1	300	964	873801010	.
IRF920130	03/19/92	300	2	13	282066	804341	C	215	1	M	.	2	.	.	.	.	TU	.	10	6.5	.	7.9	7.8	19.6	19.7	24.5	24.7	38.6	38.9	NG	2.5	.	.	1	300	741	873801010	.
IRF920131	03/19/92	300	3	13	282046	804326	C	215	1	M	.	2	.	.	.	.	AM	TU	60	6.5	.	7.9	7.8	19.6	19.7	24.5	24.7	38.6	38.9	NG	2.5	.	.	1	300	741	873801010	.
IRF920283	06/25/92	300	1	13	282133	804280	C	206	10	M	.	2	.	.	.	.	AM	SP	6	4.6	.	8.0	8.2	27.9	27.8	22.9	22.9	36.4	36.3	NG	3	.	.	1	300	741	873801010	.
IRF920284	06/25/92	300	2	13	282125	804297	C	206	10	M	.	2	.	.	.	.	AM	SP	9	4.6	.	8.0	8.2	27.9	27.8	22.9	22.9	36.4	36.3	NG	3	.	.	1	300	815	873801010	.
IRF920285	06/25/92	300	3	13	282121	804292	C	206	10	M	.	2	.	.	.	.	AM	SP	10	4.6	.	8.0	8.2	27.9	27.8	22.9	22.9	36.4	36.3	NG	3	.	.	1	300	741	873801010	.
IRF920338	07/23/92	300	1	13	282130	804281	C	206	9	M	.	2	.	.	U	.	AM	TU	0.5	4.1	.	7.7	7.8	30.5	30.4	23.5	23.6	37.2	37.2	NG	2.5	.	.	1	300	889	873801010	.
IRF920339	07/23/92	300	2	13	282121	804292	C	206	9	M	.	2	.	.	U	.	TU	.	2	4.1	.	7.7	7.8	30.5	30.4	23.5	23.6	37.2	37.2	NG	3.6	.	.	1	300	741	873801010	.
IRF920340	07/23/92	300	3	13	282120	804289	C	206	9	M	.	2	.	.	U	.	TU	.	1	4.1	.	7.7	7.8	30.5	30.4	23.5	23.6	37.2	37.2	NG	3	.	.	1	300	741	873801010	.
IRF920393	08/20/92	300	1	13	282123	804296	C	206	7	U	.	2	.	.	U	.	SP	.	0.5	4.7	.	7.6	7.6	30	29.6	22.3	22.1	35.4	35.3	NG	3.7	.	.	1	300	1038	873801010	.
IRF920394	08/20/92	300	2	13	282123	804290	C	206	7	U	.	2	.	.	U	.	SP	.	1	4.7	.	7.6	7.6	30	29.6	22.3	22.1	35.4	35.3	NG	3	.	.	1	300	964	873801010	.
IRF920395	08/20/92	300	3	13	282128	804294	C	206	7	U	.	2	.	.	U	.	SP	.	1	4.7	.	7.6	7.6	30	29.6	22.3	22.1	35.4	35.3	NG	4	.	.	1	300	1112	873801010	.
IRF920432	09/17/92	300	1	13	282133	804288	C	206	5	M	.	2	.	.	U	.	SP	AD	3	5.4	.	7.7	7.8	29.1	29.0	21.6	21.6	34.5	34.5	NG	3.3	.	.	1	300	1705	873801010	.
IRF920433	09/17/92	300	2	13	282119	804294	C	206	5	M	.	2	.	.	U	.	AD	.	3	5.4	.	7.7	7.8	29.1	29.0	21.6	21.6	34.5	34.5	NG	3	.	.	1	300	889	873801010	.
IRF920434	09/17/92	300	3	13	282117	804297	C	206	5	M	.	2	.	.	U	.	NO	.	0	5.4	.	7.7	7.8	29.1	29.0	21.6	21.6	34.5	34.5	NG	2.7	.	.	1	300	889	873801010	.
IRF920576	12/21/92	300	1	13	282128	804290	C	206	12	M	.	2	.	.	U	.	SP	TU	1	9.1	.	7.7	7.6	20	19.9	23.8	24.0	37.9	37.7	NG	3.3	.	.	1	300	1186	873801010	.
IRF920577	12/21/92	300	2	13	282122	804294	C	206	12	M	.	2	.	.	U	.	TU	.	1	9.1	.	7.7	7.6	20	19.9	23.8	24.0	37.9	37.7	NG	3.3	.	.	1	300	815	873801010	.
IRF920578	12/21/92	300	3	13	282121	804296	C	206	12	M	.	2	.	.	U	.	NO	.	0	9.1	.	7.7	7.6	20	19.9	23.8	24.0	37.9	37.7	NG	3.3	.	.	1	300	667	873801010	.
IRF920068	02/19/92	300	1	14	282451	803855	D	181	16	.	.	2	.	.	.	.	MU	WT	80	7.1	.	8.2	8.2	21.8	21.6	25.7	26.1	40.3	40.8	NG	3.6	.	.	1	300	1112	873801010	.
IRF920070	02/19/92	300	3	14	282512	803860	D	181	16	.	.	2	.	.	.	.	AM	SP	15	7.1	.	8.2	8.2	21.8	21.6	25.7	26.1	40.3	40.8	NG	3.2	.	.	1	300	1705	873801010	.
IRF920132	03/19/92	300	1	14	282464	803838	D	181	1	M	.	2	.	.	.	.	NO	.	0	7	.	8.0	8.0	20.1	19.8	25.3	25.6	39.7	40.1	NG	2	.	.	1	300	519	873801010	.
IRF920133	03/19/92	300	2	14			D	181	1	M	.	2	.	.	.	.	NO	.	0	7	.	8.0	8.0	20.1	19.8	25.3	25.6	39.7	40.1	NG	2	.	.	1	300	741	873801010	.
IRF920134	03/19/92	300	3	14	282448	803851	D	181	1	M	.	2	.	.	.	.	WT	.	20	7	.	8.0	8.0	20.1	19.8	25.3	25.6	39.7	40.1	NG	2.3	.	.	1	300	815	873801010	.
IRF920286	06/25/92	300	1	14	282514	803858	D	181	10	M	.	2	.	.	.	.	AM	.	2	5.9	.	8.2	8.3	27.6	27.5	25.2	26.1	39.9	41.1	NG	3	.	.	1	300	815	873801010	.
IRF920287	06/25/92	300	2	14	282519	803854	D	181	10	M	.	2	.	.	.	.	AM	.	2	5.9	.	8.2	8.3	27.6	27.5	25.2	26.1	39.9	41.1	NG	3	.	.	1	300	667	873801010	.
IRF920288	06/25/92	300	3	14	282524	803854	D	181	10	M	.	2	.	.	.	.	SP	.	3	5.9	.	8.2	8.3	27.6	27.5	25.2	26.1	39.9	41.1	NG	3	.	.	1	300	593	873801010	.
IRF920341	07/23/92	300	1	14	282540	803849	D	181	9	M	.	2	.	.	U	.	MU	AM	0.5	5	.	8.3	8.2	30.5	30.3	24.2	25.2	38.2	39.7	NG	3.1	.	.	1	300	815	873801010	.
IRF920342	07/23/92	300	2	14	282526	803853	D	181	9	M	.	2	.	.	U	.	MU	AM	5	5	.	8.3	8.2	30.5	30.3	24.2	25.2	38.2	39.7	NG	3.7	.	.	1	300	667	873801010	.
IRF920343	07/23/92	300	3	14	282514	803857	D	181	9	M	.	2	.	.	U	.	MU	AM	5	5	.	8.3	8.2	30.5	30.3	24.2	25.2	38.2	39.7	NG	3.6	.	.	1	300	741	873801010	.
IRF920396	08/20/92	300	1	14	282532	803852	D	181	7	M	.	2	.	.	U	.	QH	.	0.5	5.2	.	8.3	8.2	30.7	30.3	23.6	24.7	37.2	38.6	NG	3.7	.	.	1	300	667	873801010	.
IRF920397	08/20/92	300	2	14	282536	803853	D	181	7	M	.	2	.	.	U	.	QH	.	0.5	5.2	.	8.3	8.2	30.7	30.3	23.6	24.7	37.2	38.6	NG	3.1	.	.	1	300	667	873801010	.
IRF920398	08/20/92	300	3	14	282534	803853	D	181	7	M	.	2	.	.	U	.	QH	.	0.5	5.2	.	8.3	8.2	30.7	30.3	23.6	24.7	37.2	38.6	NG	3.7	.	.	1	300	889	873801010	.
IRF920435	09/17/92	300	1	14	282522	803846	D	181	5	M	.	2	.	.	U	.	MU	CT	3	6.4	.	8.1	8.0	28.8	28.8	23.8	25.4	37.6	39.9	NG	3.3	.	.	1	300	519	873801010	.
IRF920436	09/17/92	300	2	14	282533	803853	D	181	5	M	.	2	.	.	U	.	SP	MU	2	6.4	.	8.1	8.0	28.8	28.8	23.8	25.4	37.6	39.9	NG	2.2	.	.	1	300	815	873801010	.
IRF920437	09/17/92	300	3	14	282545	803854	D	181	5	M	.	2	.	.	U	.	MU	.	2	6.4	.	8.1	8.0	28.8	28.8	23.8	25.4	37.6	39.9	NG	2.2	.	.	1	300	815	873801010	.
IRF920579	12/21/92	300	1	14	282513	803857	D	181	12	M	.	2	.	.	U	.	TU	SP	3	10.4	.	7.9	7.8	20.1	19.8	24.6	24.7	38.8	38.9	NG	4	.	.	1	300	741	873801010	.
IRF920580	12/21/92	300	2	14	282519	803856	D	181	12	M	.	2	.	.	U	.	MU	.	8	10.4	.	7.9	7.8	20.1	19.8	24.6	24.7	38.8	38.9	NG	2.2	.	.	1	300	889	873801010	.
IRF920581	12/21/92	300	3	14	282541	803551	D	181	12	M	.	2	.	.	U	.	MU	.	5	10.4	.	7.9	7.8	20.1	19.8	24.6	24.7	38.8	38.9	NG	3.7	.	.	1	300	667	873801010	.
IRF920069	02/19/92	301	2	14	282500	803849	D	181	16	.	.	2	.	.	.	.	AM	SP	10	7.1	.	8.2	8.2	21.8	21.6	25.7	26.1	40.3	40.8	NG	2.1	.	.	1	300	14824	873801010	.
IRF920135	03/19/92	300	1	15	282391	804140	E	178	1	M	.	2	.	.	.	.	AM	.	15	7	.	8.0	8.0	22	21.0	22	24.0	36	38.0	NG	3	.	.	1	300	296	873801010	.
IRF920136	03/19/92	300	2	15	282398	804144	E	178	1	M	.	2	.	.	.	.	AM	MU	30	7	.	8.0	8.0	22	21.0	22	24.0	36	38.0	NG	3	.	.	1	300	445	873801010	.
IRF920137	03/19/92	300	3	15	282424	804150	E	178	1	M	.	2	.	.	.	.	AM	.	40	7	.	8.0	8.0	22	21.0	22	24.0	36	38.0	NG	3	.	.	1	300	296	873801010	.
IRF920074	02/19/92	300	1	16	281150	803738	E	271	16	.	.	2	.	.	.	.	AM	SP	15	8.5	.	8.3	8.3	22.3	22.1	21.1	21.1	33.9	33.9	NG	2.7	.	.	1	300	1631	873801010	.
IRF920075	02/19/92	300	2	16	281127	803727	E	271	16	.	.	2	.	.	.	.	AM	.	10	8.5	.	8.3	8.3	22.3	22.1	21.1	21.1	33.9	33.9	NG	2.7	.	.	1	300	1631	873801010	.
IRF920076	02/19/92	300	3	16	281102	803717	E	271	16	.	.	2	.	.	.	.	AM	SP	8	8.5	.	8.3	8.3	22.3	22.1	21.1	21.1	33.9	33.9	NG	3	.	.	1	300	1705	873801010	.
IRF920138	03/19/92	300	1	16	281229	803720	E	271	1	.	.	2	.	.	.	.	AM	SP	60	7.8	.	8.1	8.0	21.3	21.6	22	22.1	35	35.3	NG	1.8	.	.	1	300	889	873801010	.
IRF920139	03/19/92	300	2	16	281212	803734	E	271	1	.	.	2	.	.	.	.	AM	SP	70	7.8	.	8.1	8.0	21.3	21.6	22	22.1	35	35.3	NG	1.8	.	.	1	300	667	873801010	.
IRF920140	03/19/92	300	3	16	281178	803740	E	271	1	.	.	2	.	.	.	.	AM	SP	70	7.8	.	8.1	8.0	21.3	21.6	22	22.1	35	35.3	NG	1.6	.	.	1	300	667	873801010	.
IRF920289	06/25/92	300	1	16	281143	803735	E	271	10	U	.	2	.	.	.	.	SP	.	25	5	.	8.0	8.2	27.9	27.8	21.3	21.3	34.1	34.1	NG	2.3	.	.	1	300	667	873801010	.
IRF920290	06/25/92	300	2	16	281149	803730	E	271	10	U	.	2	.	.	.	.	AM	SP	25	5	.	8.0	8.2	27.9	27.8	21.3	21.3	34.1	34.1	NG	2.3	.	.	1	300	593	873801010	.
IRF920291	06/25/92	300	3	16	281136	803727	E	271	10	U	.	2	.	.	.	.	AM	SP	22	5	.	8.0	8.2	27.9	27.8	21.3	21.3	34.1	34.1	NG	2.3	.	.	1	300	593	873801010	.
IRF920344	07/23/92	300	1	16	281147	803740	E	271	9	M	.	2	.	.	U	.	SP	.	10	5.9	.	8.3	8.3		30.9	19.4	19.5	31.4	31.6	NG	2.1	.	.	1	300	1038	873801010	.
IRF920345	07/23/92	300	2	16	281131	803730	E	271	9	M	.	2	.	.	U	.	SP	.	20	5.9	.	8.3	8.3		30.9	19.4	19.5	31.4	31.6	NG	1.8	.	.	1	300	371	873801010	.
IRF920346	07/23/92	300	3	16	281109	803717	E	271	9	M	.	2	.	.	U	.	SP	.	10	5.9	.	8.3	8.3		30.9	19.4	19.5	31.4	31.6	NG	2.7	.	.	1	300	741	873801010	.
IRF920399	08/20/92	300	1	16	281144	803739	E	271	7	M	.	2	.	.	U	.	AD	SP	3	5.2	.	8.2	8.2	32	30.6	17.5	18.0	28.7	29.2	NG	1.8	.	.	1	300	815	873801010	.
IRF920400	08/20/92	300	2	16	281147	803736	E	271	7	M	.	2	.	.	U	.	SP	.	20	5.2	.	8.2	8.2	32	30.6	17.5	18.0	28.7	29.2	NG	2.4	.	.	1	300	889	873801010	.
IRF920401	08/20/92	300	3	16	281149	803737	E	271	7	M	.	2	.	.	U	.	SP	.	30	5.2	.	8.2	8.2	32	30.6	17.5	18.0	28.7	29.2	NG	2.7	.	.	1	300	964	873801010	.
IRF920438	09/17/92	300	1	16	281142	803734	E	271	5	U	.	2	.	.	U	.	SP	AD	55	6.9	.	7.9	8.0	29.4	29.3	18.5	18.6	30.1	30.1	NG	2.7	.	.	1	300	815	873801010	.
IRF920439	09/17/92	300	2	16	281113	803721	E	271	5	U	.	2	.	.	U	.	SP	AD	20	6.9	.	7.9	8.0	29.4	29.3	18.5	18.6	30.1	30.1	NG	3.1	.	.	1	300	741	873801010	.
IRF920440	09/17/92	300	3	16	281095	803714	E	271	5	U	.	2	.	.	U	.	SP	AD	35	6.9	.	7.9	8.0	29.4	29.3	18.5	18.6	30.1	30.1	NG	2.8	.	.	1	300	593	873801010	.
IRF920582	12/21/92	300	1	16	281151	803739	E	271	12	M	.	2	.	.	U	.	SP	TU	25	10.5	.	7.9	7.9	21.9	22.0	22	22.0	35	35.1	NG	2.2	.	.	1	300	889	873801010	.
IRF920583	12/21/92	300	2	16	281143	803736	E	271	12	M	.	2	.	.	U	.	SP	TU	18	10.5	.	7.9	7.9	21.9	22.0	22	22.0	35	35.1	NG	2.2	.	.	1	300	889	873801010	.
IRF920584	12/21/92	300	3	16	281135	803734	E	271	12	M	.	2	.	.	U	.	SP	TU	7	10.5	.	7.9	7.9	21.9	22.0	22	22.0	35	35.1	NG	2.1	.	.	1	300	964	873801010	.
IRF920276	06/24/92	300	3	17	280236	803443	C	364	9	.	.	2	.	.	.	.	.	.		4.9	.	8.0	8.1	28.5	28.6	20	21.3	32.2	34.1	NG	1.8	.	.	1	300	815	873801010	.	15
IRF920084	02/20/92	300	1	17	280228	803452	C	368	17	.	.	2	.	.	.	.	AM	.	20	7.5	.	8.2	8.2	20.7	20.7	21.4	21.4	34.2	34.2	NG	1.9	.	.	1	300	1334	873801010	.
IRF920085	02/20/92	300	2	17	280232	803445	C	368	17	.	.	2	.	.	.	.	AM	.	15	7.5	.	8.2	8.2	20.7	20.7	21.4	21.4	34.2	34.2	NG	2.1	.	.	1	300	445	873801010	.
IRF920086	02/20/92	300	3	17	280236	803433	C	368	17	.	.	2	.	.	.	.	NO	.	0	8.4	.	8.2	8.2	21.2	21.2	21.3	21.3	34.1	34.1	NG	2.1	.	.	1	300	741	873801010	.
IRF920141	03/20/92	300	1	17	280228	803453	C	368	2	.	.	2	.	.	.	.	AM	.	5	6.5	.	7.9	7.9	20.6	20.6	19.8	19.7	31.8	31.8	NG	2	.	.	1	300	1038	873801010	.
IRF920142	03/20/92	300	2	17	280231	803460	C	368	2	.	.	2	.	.	.	.	AM	.	5	6.5	.	7.9	7.9	20.6	20.6	19.8	19.7	31.8	31.8	NG	2	.	.	1	300	1631	873801010	.
IRF920143	03/20/92	300	3	17	280225	803450	C	368	2	.	.	2	.	.	.	.	AM	.	5	6.5	.	7.9	7.9	20.6	20.6	19.8	19.7	31.8	31.8	NG	2	.	.	1	300	1705	873801010	.
IRF920178	04/23/92	300	1	17	280254	803434	C	368	6	.	.	2	.	.	.	.	NO	.	0	6.8	.	8.2	8.0	25.2	25.0	24.5	27.9	38.5	43.4	NG	1.9	.	.	1	300	2891	873801010	.
IRF920179	04/23/92	300	2	17	280244	803444	C	368	6	.	.	2	.	.	.	.	NO	.	0	6.8	.	8.2	8.0	25.2	25.0	24.5	27.9	38.5	43.4	NG	1.8	.	.	1	300	1334	873801010	.
IRF920180	04/23/92	300	3	17	280244	803445	C	368	6	.	.	2	.	.	.	.	AM	TU	1	6.8	.	8.2	8.0	25.2	25.0	24.5	27.9	38.5	43.4	NG	2.1	.	.	1	300	2001	873801010	.
IRF920221	05/21/92	300	1	17	280231	803459	C	364	5	.	.	2	.	.	.	.	AM	.	8	8.1	.	7.6	.	28.7	.	24.9	.	39.4	.	NG	2.1	.	.	1	300	741	873801010	.
IRF920222	05/21/92	300	2	17	280229	803458	C	364	5	.	.	2	.	.	.	.	AM	.	8	8.1	.	7.6	.	28.7	.	24.9	.	39.4	.	NG	2.1	.	.	1	300	1038	873801010	.
IRF920223	05/21/92	300	3	17	280234	803462	C	364	5	.	.	2	.	.	.	.	AM	.	5	8.1	.	7.6	.	28.7	.	24.9	.	39.4	.	NG	2.1	.	.	1	300	296	873801010	.
IRF920274	06/24/92	300	1	17	280236	803446	C	364	9	.	.	2	.	.	.	.	AM	TU	3	4.9	.	8.0	8.1	28.5	28.6	20	21.3	32.2	34.1	NG	1.8	.	.	1	300	741	873801010	.
IRF920275	06/24/92	300	2	17	280239	803445	C	364	9	.	.	2	.	.	.	.	AM	SP	5	4.9	.	8.0	8.1	28.5	28.6	20	21.3	32.2	34.1	NG	1.8	.	.	1	300	815	873801010	.
IRF920276	06/24/92	300	3	17	280236	803443	C	364	9	.	.	2	.	.	.	.	.	.		4.9	.	8.0	8.1	28.5	28.6	20	21.3	32.2	34.1	NG	1.8	.	.	1	300	815	873801010	.
IRF920329	07/21/92	300	1	17	280241	803447	C	368	7	U	.	2	.	.	U	.	AD	.	15	4.1	.	8.1	8.7	31.2	30.8	16.6	16.9	27.6	27.2	NG	1.2	.	.	1	300	1038	873801010	.
IRF920330	07/21/92	300	2	17	280235	803461	C	368	7	U	.	2	.	.	U	.	AD	.	5	4.1	.	8.1	8.7	31.2	30.8	16.6	16.9	27.6	27.2	NG	1.2	.	.	1	300	964	873801010	.
IRF920331	07/21/92	300	3	17	280230	803467	C	368	7	U	.	2	.	.	U	.	AD	.	3	4.1	.	8.1	8.7	31.2	30.8	16.6	16.9	27.6	27.2	NG	1.2	.	.	1	300	1038	873801010	.
IRF920377	08/19/92	300	1	17	280232	803449	C	368	6	U	.	2	.	.	U	.	SP	.	3	5	.	8.2	7.8	29.9	30.5	15.8	18.9	26.1	30.7	NG	2.3	.	.	1	300	815	873801010	.
IRF920378	08/19/92	300	2	17	280236	803441	C	368	6	U	.	2	.	.	U	.	SP	.	1	5	.	8.2	7.8	29.9	30.5	15.8	18.9	26.1	30.7	NG	2.3	.	.	1	300	667	873801010	.
IRF920379	08/19/92	300	3	17	280235	803432	C	368	6	U	.	2	.	.	U	.	SP	.	0.5	5	.	8.2	7.8	29.9	30.5	15.8	18.9	26.1	30.7	NG	2.3	.	.	1	300	815	873801010	.
IRF920441	09/25/92	300	1	17	280233	803449	C	368		U	.	2	.	.	U	.	NO	.	0	5.4	.	8.0	7.8	29.2	29.1	20.1	20.1	32.3	32.4	NG	1.9	.	.	1	300	1038	873801010	.
IRF920442	09/25/92	300	2	17	280233	803447	C	368		U	.	2	.	.	U	.	SP	.	2	5.4	.	8.0	7.8	29.2	29.1	20.1	20.1	32.3	32.4	NG	1.9	.	.	1	300	964	873801010	.
IRF920443	09/25/92	300	3	17	280234	803440	C	368		U	.	2	.	.	U	.	SP	.	2	5.4	.	8.0	7.8	29.2	29.1	20.1	20.1	32.3	32.4	NG	1.9	.	.	1	300	964	873801010	.
IRF920491	10/23/92	300	1	17	280229	803458	C	364	12	M	.	2	.	.	U	.	AD	.	20	8	.	8.3	8.4	23	22.2	11.4	17.8	22.4	28.9	NG	2.4	.	.	1	300	815	873801010	.
IRF920492	10/23/92	300	2	17	280233	803460	C	364	12	M	.	2	.	.	U	.	AD	SP	30	8	.	8.3	8.4	23	22.2	11.4	17.8	22.4	28.9	NG	2.4	.	.	1	300	889	873801010	.
IRF920493	10/23/92	300	3	17	280228	803455	C	364	12	M	.	2	.	.	U	.	AD	SP	15	8	.	8.3	8.4	23	22.2	11.4	17.8	22.4	28.9	NG	2.4	.	.	1	300	741	873801010	.
IRF920534	11/19/92	300	1	17	280236	803456	C	364	9	M	.	2	.	.	U	.	AD	.	12	8.4	.	7.7	7.6	21	21.0	19.8	19.9	31.9	31.9	NG	2.5	.	.	1	300	222	873801010	.
IRF920535	11/19/92	300	2	17	280242	803456	C	364	9	M	.	2	.	.	U	.	AD	.	15	8.4	.	7.7	7.6	21	21.0	19.8	19.9	31.9	31.9	NG	2.5	.	.	1	300	222	873801010	.
IRF920536	11/19/92	300	3	17	280246	803456	C	364	9	M	.	2	.	.	U	.	AD	.	15	8.4	.	7.7	7.6	21	21.0	19.8	19.9	31.9	31.9	NG	2.5	.	.	1	300	222	873801010	.
IRF920592	12/22/92	300	1	17	280234	803455	C	368	13	U	.	2	.	.	U	.	AD	SP	6	7.4	.	7.7	7.6	21.9	21.7	21.6	23.8	34.5	37.5	NG	1.5	.	.	1	300	815	873801010	.
IRF920593	12/22/92	300	2	17	280230	803458	C	368	13	U	.	2	.	.	U	.	AD	TU	10	7.4	.	7.7	7.6	21.9	21.7	21.6	23.8	34.5	37.5	NG	1.3	.	.	1	300	889	873801010	.
IRF920594	12/22/92	300	3	17	280220	803450	C	368	13	U	.	2	.	.	U	.	UN	.		7.4	.	7.7	7.6	21.9	21.7	21.6	23.8	34.5	37.5	NG	1.3	.	.	1	300	741	873801010	.
IRF920090	02/20/92	20	1	18	280209	803680	C	364	17	S	.	2	TV	.	N	.	AM	.	2	8.2	.	8.2	.	21.7	.	20.4	.	32.7	.	NG	0.7	0	.	1	20	140	873801010	L	39	37	37
IRF920091	02/20/92	20	2	18	280209	803680	C	364	17	S	.	2	TV	.	N	.	AM	.	3	8.2	.	8.2	.	21.7	.	20.4	.	32.7	.	NG	0.7	0	.	1	20	140	873801010	L	42
IRF920092	02/20/92	20	3	18	280209	803680	C	364	17	S	.	2	TV	.	N	.	AM	.	2	8.2	.	8.2	.	21.7	.	20.4	.	32.7	.	NG	0.7	0	.	1	20	140	873801010	L	4
IRF920090	02/20/92	20	1	18	280209	803680	C	364	17	S	.	2	TV	.	N	.	AM	.	2	8.2	.	8.2	.	21.7	.	20.4	.	32.7	.	NG	0.7	0	.	1	20	140	873801010	.
IRF920091	02/20/92	20	2	18	280209	803680	C	364	17	S	.	2	TV	.	N	.	AM	.	3	8.2	.	8.2	.	21.7	.	20.4	.	32.7	.	NG	0.7	0	.	1	20	140	873801010	.
IRF920092	02/20/92	20	3	18	280209	803680	C	364	17	S	.	2	TV	.	N	.	AM	.	2	8.2	.	8.2	.	21.7	.	20.4	.	32.7	.	NG	0.7	0	.	1	20	140	873801010	.
IRF920126	03/18/92	20	1	18	280209	803680	C	364	0	S	.	2	TV	.	N	.	NO	.	0	7.9	.	7.5	.	21.7	.	19.5	.	31.5	.	NG	0.7	0	.	1	20	140	873801010	.
IRF920127	03/18/92	20	2	18	280209	803680	C	364	0	S	.	2	TV	.	N	.	NO	.	0	7.9	.	7.5	.	21.7	.	19.5	.	31.5	.	NG	0.7	0	.	1	20	140	873801010	.
IRF920128	03/18/92	20	3	18	280209	803680	C	364	0	S	.	2	TV	.	N	.	NO	.	0	7.9	.	7.5	.	21.7	.	19.5	.	31.5	.	NG	0.7	0	.	1	20	140	873801010	.
IRF920184	04/23/92	20	1	18	280269	803480	C	364	6	S	.	2	.	.	N	.	CT	.	1	7.5	.	8.2	.	26.3	.	22.5	.	35.5	.	NG	0.7	0	.	1	20	140	873801010	.
IRF920185	04/23/92	20	2	18	280269	803480	C	364	6	S	.	2	.	.	N	.	.	.		7.5	.	8.2	.	26.3	.	22.5	.	35.5	.	NG	0.7	0	.	1	20	140	873801010	.
IRF920186	04/23/92	20	3	18	280269	803480	C	364	6	S	.	2	.	.	N	.	.	.		7.5	.	8.2	.	26.3	.	22.5	.	35.5	.	NG	0.7	0	.	1	20	140	873801010	.
IRF920224	05/21/92	20	1	18	280242	803472	C	364	5	S	.	2	.	.	N	.	AM	.	1	8.1	.	7.6	.	28.7	.	24.9	.	39.4	.	NG	1	0	.	1	20	140	873801010	.
IRF920225	05/21/92	20	2	18	280242	803472	C	364	5	S	.	2	.	.	N	.	AM	.	2	8.1	.	7.6	.	28.7	.	24.9	.	39.4	.	NG	1	0	.	1	20	140	873801010	.
IRF920226	05/21/92	20	3	18	280242	803472	C	364	5	S	.	2	.	.	N	.	AM	.	3	8.1	.	7.6	.	28.7	.	24.9	.	39.4	.	NG	1	0	.	1	20	140	873801010	.
IRF920280	06/24/92	20	1	18	280253	803460	C	364	9	S	.	2	.	.	N	.	NO	.	0	4.2	.	8.0	.	28.4	.	19.6	.	31.7	.	NG	1	0	.	1	20	140	873801010	.
IRF920281	06/24/92	20	2	18	280253	803460	C	364	9	S	.	2	.	.	N	.	NO	.	0	4.2	.	8.0	.	28.4	.	19.6	.	31.7	.	NG	1	0	.	1	20	140	873801010	.
IRF920282	06/24/92	20	3	18	280253	803460	C	364	9	S	.	2	.	.	N	.	NO	.	0	4.2	.	8.0	.	28.4	.	19.6	.	31.7	.	NG	1	0	.	1	20	140	873801010	.
IRF920335	07/21/92	20	1	18	280269	803680	C	364	7	S	.	2	.	.	N	.	NO	.	0	5.1	.	8.1	.	31.6	.	15.7	.	26	.	NG	0.5	0	.	1	20	140	873801010	.
IRF920336	07/21/92	20	2	18	280269	803680	C	364	7	S	.	2	.	.	N	.	NO	.	0	5.1	.	8.1	.	31.6	.	15.7	.	26	.	NG	0.5	0	.	1	20	140	873801010	.
IRF920337	07/21/92	20	3	18	280269	803680	C	364	7	S	.	2	.	.	N	.	NO	.	0	5.1	.	8.1	.	31.6	.	15.7	.	26	.	NG	0.5	0	.	1	20	140	873801010	.
IRF920383	08/19/92	20	1	18	280209	803680	C	364	6	U	.	2	.	.	N	.	NO	.	0	4.6	.	8.1	.	31.1	.	10.9	.	18.1	.	NG	0.6	0	.	1	20	140	873801010	.
IRF920384	08/19/92	20	2	18	280209	803680	C	364	6	U	.	2	.	.	N	.	AM	.	1	4.6	.	8.1	.	31.1	.	10.9	.	18.1	.	NG	0.6	0	.	1	20	140	873801010	.
IRF920385	08/19/92	20	3	18	280209	803680	C	364	6	U	.	2	.	.	N	.	NO	.	0	4.6	.	8.1	.	31.1	.	10.9	.	18.1	.	NG	0.6	0	.	1	20	140	873801010	.
IRF920444	09/25/92	20	1	18	280246	803476	C	364		S	.	2	.	.	N	.	NO	.	0	5.2	.	8.1	.	30.3	.	17.5	.	28.5	.	NG	1	0	.	1	20	140	873801010	.
IRF920445	09/25/92	20	2	18	280246	803476	C	364		S	.	2	.	.	N	.	NO	.	0	5.2	.	8.1	.	30.3	.	17.5	.	28.5	.	NG	1	0	.	1	20	140	873801010	.
IRF920446	09/25/92	20	3	18	280246	803476	C	364		S	.	2	.	.	N	.	NO	.	0	5.2	.	8.1	.	30.3	.	17.5	.	28.5	.	NG	1	0	.	1	20	140	873801010	.
IRF920497	10/23/92	20	1	18	280235	803447	C	364	12	S	.	2	.	.	N	.	AD	.	1	8.3	.	8.5	.	23.2	.	14.1	.	23.2	.	NG	1	0	.	1	20	140	873801010	.
IRF920498	10/23/92	20	2	18	280235	803447	C	364	12	S	.	2	.	.	N	.	AD	.	1	8.3	.	8.5	.	23.2	.	14.1	.	23.2	.	NG	1	0	.	1	20	140	873801010	.
IRF920499	10/23/92	20	3	18	280235	803447	C	364	12	S	.	2	.	.	N	.	AD	.	1	8.3	.	8.5	.	23.2	.	14.1	.	23.2	.	NG	1	0	.	1	20	140	873801010	.
IRF920537	11/19/92	20	1	18	280243	803473	C	364	9	S	.	2	.	.	N	.	AD	.	2	8.3	.	7.6	.	21.7	.	14.4	.	24.5	.	NG	0.8	0	.	1	20	140	873801010	.
IRF920538	11/19/92	20	2	18	280243	803473	C	364	9	S	.	2	.	.	N	.	AD	.	2	8.3	.	7.6	.	21.7	.	14.4	.	24.5	.	NG	0.8	0	.	1	20	140	873801010	.
IRF920539	11/19/92	20	3	18	280243	803473	C	364	9	S	.	2	.	.	N	.	AD	.	1	8.3	.	7.6	.	21.7	.	14.4	.	24.5	.	NG	0.8	0	.	1	20	140	873801010	.
IRF920598	12/22/92	20	1	18	280209	803680	C	364	13	S	.	2	.	.	U	.	NO	.	0	6.9	.	7.6	.	23.9	.	20.3	.	32.7	.	NG	0.4	.	.	1	20	140	873801010	.
IRF920599	12/22/92	20	2	18	280209	803680	C	364	13	S	.	2	.	.	U	.	NO	.	0	6.9	.	7.6	.	23.9	.	20.3	.	32.7	.	NG	0.4	.	.	1	20	140	873801010	.
IRF920600	12/22/92	20	3	18	280209	803680	C	364	13	S	.	2	.	.	U	.	NO	.	0	6.9	.	7.6	.	23.9	.	20.3	.	32.7	.	NG	0.4	.	.	1	20	140	873801010	.
IRF920461	10/08/92	20	2	19	283140	803563	D	123	25	M	.	2	.	.	H	S	NO	.	0	7.1	.	8.5	.	26.5	.	24.7	.	38.7	.	NG	0.5	100	.	1	20	140	873801010	.	33	31	245
IRF920059	02/06/92	20	1	19	283145	803545	D	123	18	M	S	2	TG	.	H	.	HA	.	1	8.2	.	8.7	.	18.6	.	26.7	.	42	.	NG	0.8	100	.	1	20	140	873801010	.
IRF920060	02/06/92	20	2	19	283145	803545	D	123	18	M	S	2	TG	.	H	.	HA	.	1	8.2	.	8.7	.	18.6	.	26.7	.	42	.	NG	0.8	100	.	1	20	140	873801010	.
IRF920061	02/06/92	20	3	19	283145	803545	D	123	18	M	S	2	TG	.	H	.	HA	.	1	8.2	.	8.7	.	18.6	.	26.7	.	42	.	NG	0.8	100	.	1	20	140	873801010	.
IRF920114	03/06/92	20	1	19	283132	803583	D	123	17	S	.	2	MA	.	H	S	AR	.	15	7.6	.	8.3	.	23.8	.	27	.	42.1	.	NG	0.6	100	.	1	20	140	873801010	.
IRF920115	03/06/92	20	2	19	283132	803583	D	123	17	S	.	2	MA	.	H	S	AR	.	10	7.6	.	8.3	.	23.8	.	27	.	42.1	.	NG	0.6	100	.	1	20	140	873801010	.
IRF920116	03/06/92	20	3	19	283132	803583	D	123	17	S	.	2	MA	.	H	S	AR	.	8	7.6	.	8.3	.	23.8	.	27	.	42.1	.	NG	0.6	100	.	1	20	140	873801010	.
IRF920154	04/09/92	20	1	19	283140	803563	D	123	22	S	.	2	MA	.	H	.	AM	.	1	8	.	8.2	.	24.7	.	27	.	42.4	.	NG	0.3	100	.	1	20	140	873801010	.
IRF920155	04/09/92	20	2	19	283140	803563	D	123	22	S	.	2	MA	.	H	.	.	.		8	.	8.2	.	24.7	.	27	.	42.4	.	NG	0.3	100	.	1	20	140	873801010	.
IRF920156	04/09/92	20	3	19	283140	803563	D	123	22	S	.	2	MA	.	H	.	.	.		8	.	8.2	.	24.7	.	27	.	42.4	.	NG	0.3	100	.	1	20	140	873801010	.
IRF920212	05/11/92	20	1	19	283135	803569	D	123	9	M	S	2	.	.	H	S	AM	.	1		.	8.1	.	26.4	.	27.5	.	42.8	.	NG	1	.	.	1	20	140	873801010	.
IRF920213	05/11/92	20	2	19	283135	803569	D	123	9	M	S	2	.	.	H	S	AM	.	0.5		.	8.1	.	26.4	.	27.5	.	42.8	.	NG	1	.	.	1	20	140	873801010	.
IRF920214	05/11/92	20	3	19	283135	803569	D	123	9	M	S	2	.	.	H	S	AM	.	0.5		.	8.1	.	26.4	.	27.5	.	42.8	.	NG	1	.	.	1	20	140	873801010	.
IRF920243	06/09/92	20	1	19	283136	803574	D	123	24	M	S	2	.	.	H	.	AM	.	3	7.3	.	8.3	.	30.7	.	27.5	.	42.8	.	NG	0.6	70	.	1	20	140	873801010	.
IRF920244	06/09/92	20	2	19	283136	803574	D	123	24	M	S	2	.	.	4	2	AM	.	2	7.3	.	8.3	.	30.7	.	27.5	.	42.8	.	NG	0.6	100	.	1	20	140	873801010	.
IRF920245	06/09/92	20	3	19	283136	803574	D	123	24	M	S	2	.	.	S	2	SY	AD	2	7.3	.	8.3	.	30.7	.	27.5	.	42.8	.	NG	0.6	100	.	1	20	140	873801010	.
IRF920298	07/07/92	20	1	19	283140	803563	D	123	7	M	.	2	.	.	H	.	AM	GM	10	9.2	.	8.2	.	32	.	25.6	.	40.2	.	NG	0.5	20	.	1	20	140	873801010	.
IRF920299	07/07/92	20	2	19	283140	803563	D	123	7	M	.	2	.	.	H	.	AM	GM	5	9.2	.	8.2	.	32	.	25.6	.	40.2	.	NG	0.5	20	.	1	20	140	873801010	.
IRF920300	07/07/92	20	3	19	283140	803563	D	123	7	M	.	2	.	.	H	.	AM	GM	3	9.2	.	8.2	.	32	.	25.6	.	40.2	.	NG	0.3	20	.	1	20	140	873801010	.
IRF920362	08/05/92	20	1	19	283140	803563	D	123	22	M	.	2	.	.	S	.	SY	AD	1	5.5	.	8.1	.	30.6	.	27.1	.	42.3	.	NG	0.6	80	.	1	20	140	873801010	.
IRF920363	08/05/92	20	2	19	283140	803563	D	123	22	M	.	2	.	.	S	.	SY	AD	1.5	5.5	.	8.1	.	30.6	.	27.1	.	42.3	.	NG	0.6	80	.	1	20	140	873801010	.
IRF920364	08/05/92	20	3	19	283140	803563	D	123	22	M	.	2	.	.	S	.	SY	AD	1	5.5	.	8.1	.	30.6	.	27.1	.	42.3	.	NG	0.4	60	.	1	20	140	873801010	.
IRF920405	09/08/92	20	1	19	283140	803563	D	123	25	S	.	2	.	.	H	S	AM	HA	1	6.8	.	7.7	.	30.9	.	26.6	.	41.9	.	NG	0.5	100	.	1	20	140	873801010	.
IRF920406	09/08/92	20	2	19	283140	803563	D	123	25	S	.	2	.	.	H	S	AM	HA	3	6.8	.	7.7	.	30.9	.	26.6	.	41.9	.	NG	0.4	100	.	1	20	140	873801010	.
IRF920407	09/08/92	20	3	19	283140	803563	D	123	25	S	.	2	.	.	H	S	AM	HA	5	6.8	.	7.7	.	30.9	.	26.6	.	41.9	.	NG	0.4	75	.	1	20	140	873801010	.
IRF920460	10/08/92	20	1	19	283140	803563	D	123	25	M	.	2	.	.	H	S	NO	.	0	7.1	.	8.5	.	26.5	.	24.7	.	38.7	.	NG	0.5	100	.	1	20	140	873801010	.
IRF920462	10/08/92	20	3	19	283140	803563	D	123	25	M	.	2	.	.	H	S	NO	.	0	7.1	.	8.5	.	26.5	.	24.7	.	38.7	.	NG	0.5	100	.	1	20	140	873801010	.
IRF920503	11/05/92	20	1	19	283140	803563	D	123	24	S	.	2	.	.	H	S	NO	.	0		.	8.5	.	26.8	.	24.2	.	38.2	.	NG	0.6	100	.	1	20	140	873801010	.
IRF920504	11/05/92	20	2	19	283140	803563	D	123	24	S	.	2	.	.	H	S	NO	.	0		.	8.5	.	26.8	.	24.2	.	38.2	.	NG	0.6	50	.	1	20	140	873801010	.
IRF920505	11/05/92	20	3	19	283140	803563	D	123	24	S	.	2	.	.	H	S	NO	.	0		.	8.5	.	26.8	.	24.2	.	38.2	.	NG	0.6	70	.	1	20	140	873801010	.
IRF920567	12/10/92	20	1	19	283125	803597	D	123	1	S	.	2	.	.	H	.	AD	HA	2		.	7.9	.	19.2	.	26.2	.	41.1	.	NG	0.5	100	.	1	20	140	873801010	.
IRF920568	12/10/92	20	2	19	283125	803597	D	123	1	S	.	2	.	.	H	.	AD	HA	2		.	7.9	.	19.2	.	26.2	.	41.1	.	NG	0.5	100	.	1	20	140	873801010	.
IRF920569	12/10/92	20	3	19	283125	803597	D	123	1	S	.	2	.	.	H	.	AD	HA	2		.	7.9	.	19.2	.	26.2	.	41.1	.	NG	0.3	100	.	1	20	140	873801010	.
IRF920041	02/04/92	22	1	21	283912	804788	A	48	16	S	.	2	BP	.	H	.	CT	.	0.5	9	.	8.5	.	17.5	.	31.4	.	48.2	.	NG	0.2	100	.	1	22	338	873801010	.
IRF920042	02/04/92	22	2	21	283912	804788	A	48	16	S	.	2	BP	.	H	.	CT	.	0.3	9	.	8.5	.	17.5	.	31.4	.	48.2	.	NG	0.2	50	.	1	22	338	873801010	.
IRF920043	02/04/92	22	3	21	283912	804788	A	48	16	S	.	2	BP	.	H	.	CT	.	0.1	9	.	8.5	.	17.5	.	31.4	.	48.2	.	NG	0.5	75	.	1	22	338	873801010	.
IRF920099	03/05/92	22	1	21	283907	804788	A	48	16	S	M	2	WX	.	H	.	AM	GM	1	7.7	.	8.1	.	23.1	.	30.3	.	46.7	.	NG	0.3	100	.	1	22	338	873801010	.
IRF920100	03/05/92	22	2	21	283907	804788	A	48	16	S	M	2	WX	.	H	.	AM	GM	1	7.7	.	8.1	.	23.1	.	30.3	.	46.7	.	NG	0.3	100	.	1	22	338	873801010	.
IRF920101	03/05/92	22	3	21	283907	804788	A	48	16	S	M	2	WX	.	H	.	AM	GM	1.5	7.7	.	8.1	.	23.1	.	30.3	.	46.7	.	NG	0.3	100	.	1	22	338	873801010	.
IRF920169	04/10/92	22	1	21	283912	804792	A	48	23	M	S	2	WR	.	H	.	HA	AD	5	8.3	.	8.3	.	25.4	.	32.1	.	49.1	.	NG	0.4	70	.	1	22	338	873801010	.
IRF920170	04/10/92	22	2	21	283912	804792	A	48	23	M	S	2	WR	.	H	.	HA	AD	5	8.3	.	8.3	.	25.4	.	32.1	.	49.1	.	NG	0.4	70	.	1	22	338	873801010	.
IRF920171	04/10/92	22	3	21	283912	804792	A	48	23	M	S	2	WR	.	H	.	.	.		8.3	.	8.3	.	25.4	.	32.1	.	49.1	.	NG	0.4	50	.	1	22	338	873801010	.
IRF920200	05/07/92	22	1	21	283912	804788	A	48	5	S	.	2	WX	.	H	S	AM	GM	0.5	7.2	.	8.5	.	22.3	.	32.3	.	49.4	.	NG	0.2	30	.	1	22	338	873801010	.
IRF920201	05/07/92	22	2	21	283912	804788	A	48	5	S	.	2	WX	.	H	S	AM	GM	0.5	7.2	.	8.5	.	22.3	.	32.3	.	49.4	.	NG	0.2	75	.	1	22	338	873801010	.
IRF920202	05/07/92	22	3	21	283912	804788	A	48	5	S	.	2	WX	.	H	S	AM	GM	0.5	7.2	.	8.5	.	22.3	.	32.3	.	49.4	.	NG	0.2	90	.	1	22	338	873801010	.
IRF920258	06/11/92	22	1	21	283912	804788	A	48	26	M	S	2	BP	.	H	.	NO	.	0	8	.	7.8	.	32	.	28	.	44.6	.	NG	0.6	50	.	1	22	338	873801010	.
IRF920259	06/11/92	22	2	21	283912	804788	A	48	26	M	S	2	BP	.	H	.	AM	.	25	8	.	7.8	.	32	.	28	.	44.6	.	NG	0.6	50	.	1	22	338	873801010	.
IRF920260	06/11/92	22	3	21	283912	804788	A	48	26	M	S	2	BP	.	H	.	AM	.	30	8	.	7.8	.	32	.	28	.	44.6	.	NG	0.6	30	.	1	22	338	873801010	.
IRF920313	07/09/92	22	1	21	283912	804788	A	48	25	S	.	2	OS	.	H	.	AM	.	5	8.7	.	8.3	.	32	.	25.4	.	39.8	.	NG	0.5	80	A	1	22	338	873801010	.
IRF920314	07/09/92	22	2	21	283912	804788	A	48	25	S	.	2	OS	.	H	.	AM	.	5	8.7	.	8.3	.	32	.	25.4	.	39.8	.	NG	0.5	80	A	1	22	338	873801010	.
IRF920315	07/09/92	22	3	21	283912	804788	A	48	25	S	.	2	OS	.	H	.	AM	.	3	8.7	.	8.3	.	32	.	25.4	.	39.8	.	NG	0.5	50	A	1	22	338	873801010	.
IRF920371	08/06/92	22	1	21	283912	804788	A	48	23	S	.	2	TV	.	H	.	HA	AD	5	5.3	.	8.1	.	30.4	.	25.5	.	39.2	.	NG	0.4	75	A	1	22	338	873801010	.
IRF920372	08/06/92	22	2	21	283912	804788	A	48	23	S	.	2	TV	.	H	.	HA	AD	10	5.3	.	8.1	.	30.4	.	25.5	.	39.2	.	NG	0.4	75	A	1	22	338	873801010	.
IRF920373	08/06/92	22	3	21	283912	804788	A	48	23	S	.	2	TV	.	H	.	HA	AD	5	5.3	.	8.1	.	30.4	.	25.5	.	39.2	.	NG	0.3	75	A	1	22	338	873801010	.
IRF920420	09/10/92	22	1	21	283912	804788	A	48	28	S	.	2	WR	.	H	.	AD	.	5	6.3	.	7.5	.	28.9	.	23.6	.	37.4	.	NG	0.6	75	B	1	22	338	873801010	.
IRF920421	09/10/92	22	2	21	283912	804788	A	48	28	S	.	2	WR	.	H	.	AD	.	15	6.3	.	7.5	.	28.9	.	23.6	.	37.4	.	NG	0.4	75	B	1	22	338	873801010	.
IRF920422	09/10/92	22	3	21	283912	804788	A	48	28	S	.	2	WR	.	H	.	AD	.	10	6.3	.	7.5	.	28.9	.	23.6	.	37.4	.	NG	0.5	50	B	1	22	338	873801010	.
IRF920475	10/12/92	22	1	21	283912	804788	A	48	1	S	.	2	MG	.	N	.	HI	SY	1	7	.	7.5	.	25.8	.	23.3	.	36.9	.	NG	0.6	0	A	1	22	338	873801010	.
IRF920476	10/12/92	22	2	21	283912	804788	A	48	1	S	.	2	MG	.	N	.	HI	SY	1	7	.	7.5	.	25.8	.	23.3	.	36.9	.	NG	0.6	0	A	1	22	338	873801010	.
IRF920477	10/12/92	22	3	21	283912	804788	A	48	1	S	.	2	MG	.	N	.	HI	SY	2	7	.	7.5	.	25.8	.	23.3	.	36.9	.	NG	0.6	0	A	1	22	338	873801010	.
IRF920518	11/06/92	22	1	21	283912	804788	A	48	26	S	.	2	MG	.	N	.	AD	.	5	9.1	.	7.6	.	25.2	.	24.6	.	38.8	.	NG	0.7	0	A	1	22	338	873801010	.
IRF920519	11/06/92	22	2	21	283912	804788	A	48	26	S	.	2	MG	.	N	.	AD	.	10	9.1	.	7.6	.	25.2	.	24.6	.	38.8	.	NG	0.7	0	A	1	22	338	873801010	.
IRF920520	11/06/92	22	3	21	283912	804788	A	48	26	S	.	2	MG	.	N	.	AD	.	20	9.1	.	7.6	.	25.2	.	24.6	.	38.8	.	NG	0.7	0	A	1	22	338	873801010	.
IRF920552	12/08/92	22	1	21	283912	804788	A	48	0	S	.	2	TG	.	H	.	NO	.	0		.	.	.		.		.		.	NG	0.2	30	B	1	22	338	873801010	.
IRF920553	12/08/92	22	2	21	283912	804788	A	48	0	S	.	2	TG	.	H	.	NO	.	0		.	.	.		.		.		.	NG	0.2	40	B	1	22	338	873801010	.
IRF920554	12/08/92	22	3	21	283912	804788	A	48	0	S	.	2	TG	.	H	.	NO	.	0		.	.	.		.		.		.	NG	0.2	30	B	1	22	338	873801010	.
IRF920516	11/06/92	20	2	22	281230	803960	C	264	26	S	.	2	.	.	N	.	NO	.	0	8.4	.	7.4	.	26.1	.	20.1	.	32.4	.	NG	0.7	0	.	1	20	140	873801010	.	14	145
IRF920035	02/04/92	20	1	22	281230	803960	C	264	16	S	.	2	BP	.	H	.	AM	CT	10	10.3	.	7.2	.	19.8	.	21.4	.	34.2	.	NG	0.6	10	.	1	20	140	873801010	.
IRF920036	02/04/92	20	2	22	281230	803960	C	264	16	S	.	2	BP	.	H	.	AM	CT	20	10.3	.	7.2	.	19.8	.	21.4	.	34.2	.	NG	0.7	10	.	1	20	140	873801010	.
IRF920037	02/04/92	20	3	22	281230	803960	C	264	16	S	.	2	BP	.	H	.	AM	CT	40	10.3	.	7.2	.	19.8	.	21.4	.	34.2	.	NG	0.7	10	.	1	20	140	873801010	.
IRF920093	03/05/92	20	1	22	281230	803966	C	264	16	S	.	2	TV	.	H	.	AM	.	0.5	7.5	.	7.8	.	23.8	.	22	.	35	.	NG	0.5	100	.	1	20	140	873801010	.
IRF920094	03/05/92	20	2	22	281230	803966	C	264	16	S	.	2	TV	.	H	.	AM	.	1	7.5	.	7.8	.	23.8	.	22	.	35	.	NG	0.5	100	.	1	20	140	873801010	.
IRF920095	03/05/92	20	3	22	281230	803966	C	264	16	S	.	2	TV	.	H	.	AM	.	1	7.5	.	7.8	.	23.8	.	22	.	35	.	NG	0.5	100	.	1	20	140	873801010	.
IRF920166	04/10/92	20	1	22	281230	803960	C	264	23	S	H	2	.	.	N	.	AM	CT	3	10.5	.	7.5	.	25.3	.	22.2	.	35.4	.	NG	1	0	.	1	20	140	873801010	.
IRF920167	04/10/92	20	2	22	281230	803960	C	264	23	S	H	2	.	.	N	.	AM	CT	3	10.5	.	7.5	.	25.3	.	22.2	.	35.4	.	NG	1	0	.	1	20	140	873801010	.
IRF920168	04/10/92	20	3	22	281230	803960	C	264	23	S	H	2	.	.	N	.	AM	CT	3	10.5	.	7.5	.	25.3	.	22.2	.	35.4	.	NG	1	0	.	1	20	140	873801010	.
IRF920197	05/07/92	20	1	22	281230	803960	C	264	5	S	H	2	.	.	H	.	AM	.	0.5	7.8	.	7.8	.	24.8	.	22	.	35.1	.	NG	0.7	50	.	1	20	140	873801010	.
IRF920198	05/07/92	20	2	22	281230	803960	C	264	5	S	H	2	.	.	H	.	AM	.	0.5	7.8	.	7.8	.	24.8	.	22	.	35.1	.	NG	0.7	100	.	1	20	140	873801010	.
IRF920199	05/07/92	20	3	22	281230	803960	C	264	5	S	H	2	.	.	H	.	AM	.	0.5	7.8	.	7.8	.	24.8	.	22	.	35.1	.	NG	0.7	100	.	1	20	140	873801010	.
IRF920255	06/11/92	20	1	22	281230	803960	C	264	26	S	H	2	.	.	N	.	AM	.	1	8	.	7.6	.	31.7	.	21.9	.	34.9	.	NG	0.9	0	.	1	20	140	873801010	.
IRF920256	06/11/92	20	2	22	281230	803960	C	264	26	S	H	2	.	.	N	.	AM	.	0.5	8	.	7.6	.	31.7	.	21.9	.	34.9	.	NG	0.9	0	.	1	20	140	873801010	.
IRF920257	06/11/92	20	3	22	281230	803960	C	264	26	S	H	2	.	.	N	.	AM	.	0.5	8	.	7.6	.	31.7	.	21.9	.	34.9	.	NG	0.9	0	.	1	20	140	873801010	.
IRF920310	07/09/92	20	1	22	281230	803960	C	264	25	S	.	2	.	.	2	.	AM	.	30	9.1	.	7.9	.	32.8	.	19.8	.	31.9	.	NG	1.1	80	.	1	20	140	873801010	.
IRF920311	07/09/92	20	2	22	281230	803960	C	264	25	S	.	2	.	.	2	.	AM	.	15	9.1	.	7.9	.	32.8	.	19.8	.	31.9	.	NG	1.1	70	.	1	20	140	873801010	.
IRF920312	07/09/92	20	3	22	281230	803960	C	264	25	S	.	2	.	.	2	.	AM	.	20	9.1	.	7.9	.	32.8	.	19.8	.	31.9	.	NG	1.1	70	.	1	20	140	873801010	.
IRF920350	08/04/92	20	1	22	281230	803960	C	264	21	S	.	2	.	.	N	.	AM	.	5	5.6	.	8.1	.	31.2	.	20.4	.	32.8	.	NG	1	0	.	1	20	140	873801010	.
IRF920351	08/04/92	20	2	22	281230	803960	C	264	21	S	.	2	.	.	N	.	AM	.	2	5.6	.	8.1	.	31.2	.	20.4	.	32.8	.	NG	1	.	.	1	20	140	873801010	.
IRF920352	08/04/92	20	3	22	281230	803960	C	264	21	S	.	2	.	.	N	.	AM	.	2	5.6	.	8.1	.	31.2	.	20.4	.	32.8	.	NG	1	.	.	1	20	140	873801010	.
IRF920417	09/10/92	20	1	22	281230	803680	A	264	28	S	.	2	.	.	N	.	NO	.	0	8.4	.	7.5	.	30.8	.	20.3	.	26.7	.	NG	0.8	.	.	1	20	140	873801010	.
IRF920418	09/10/92	20	2	22	281230	803680	A	264	28	S	.	2	.	.	N	.	NO	.	0	8.4	.	7.5	.	30.8	.	20.3	.	26.7	.	NG	0.7	.	.	1	20	140	873801010	.
IRF920419	09/10/92	20	3	22	281230	803680	A	264	28	S	.	2	.	.	N	.	NO	.	0	8.4	.	7.5	.	30.8	.	20.3	.	26.7	.	NG	0.8	.	.	1	20	140	873801010	.
IRF920469	10/12/92	20	1	22	281230	803960	C	264	1	S	.	2	.	.	N	.	AD	.	15	7.3	.	7.4	.	27	.	17.8	.	29.1	.	NG	0.8	0	.	1	20	140	873801010	.
IRF920470	10/12/92	20	2	22	281230	803960	C	264	1	S	.	2	.	.	N	.	AD	.	15	7.3	.	7.4	.	27	.	17.8	.	29.1	.	NG	0.8	0	.	1	20	140	873801010	.
IRF920471	10/12/92	20	3	22	281230	803960	C	264	1	S	.	2	.	.	N	.	AD	.	20	7.3	.	7.4	.	27	.	17.8	.	29.1	.	NG	0.8	0	.	1	20	140	873801010	.
IRF920515	11/06/92	20	1	22	281230	803960	C	264	26	S	.	2	.	.	N	.	NO	.	0	8.4	.	7.4	.	26.1	.	20.1	.	32.4	.	NG	0.7	0	.	1	20	140	873801010	.
IRF920516	11/06/92	20	2	22	281230	803960	C	264	26	S	.	2	.	.	N	.	NO	.	0	8.4	.	7.4	.	26.1	.	20.1	.	32.4	.	NG	0.7	0	.	1	20	140	873801010	.
IRF920517	11/06/92	20	3	22	281230	803960	C	264	26	S	.	2	.	.	N	.	NO	.	0	8.4	.	7.4	.	26.1	.	20.1	.	32.4	.	NG	0.7	0	.	1	20	140	873801010	.
IRF920549	12/08/92	20	1	22	281230	803960	C	264	0	S	.	2	.	.	H	.	NO	.	0	9	.	7.3	.	19.2	.	22.9	.	36.3	.	NG	0.7	33	.	1	20	140	873801010	.
IRF920550	12/08/92	20	2	22	281230	803960	C	264	0	S	.	2	.	.	H	.	NO	.	0	9	.	7.3	.	19.2	.	22.9	.	36.3	.	NG	0.7	33	.	1	20	140	873801010	.
IRF920551	12/08/92	20	3	22	281230	803960	C	264	0	S	.	2	.	.	H	.	NO	.	0	9	.	7.3	.	19.2	.	22.9	.	36.3	.	NG	0.7	33	.	1	20	140	873801010	.
[truncated: 10 more columns]

## Sheet: 1993
FIELD_NO	DATE	GEAR	REP	STTN	LAT	LONG	ZONE	GRID	MOON	B1	B2	PERIOD	SV1	SV2	BV1	BV2	BY1	BY2	QUANTITY	SFST_DO	BTST_DO	SFST_PH	BTST_PH	SFST_TEM	BTST_TEM	SFST_SAL	BTST_SAL	SFST_CON	BTST_CON	STTIDE	STDEPTH	P_COVER	BANK	CF	GR	AREA	SPECIES	SEX	L1	L2	L3	L4	L5	L6	L7	L8	L9	L10	L11
IRF930296	06/24/93	23	1	1	280758	803727	C	289	20	M	S	2	TG	.	N	.	NO	.	0	7.1	.	7.4	.	30.2	.	26.1	.	41.8	.	NG	0.8	0	B	1	23	68	873801010	.	76	75	86	82	95	75	7	72	75	92	87
IRF930242	05/21/93	23	3	1	280758	803727	C	289	16	M	S	2	TG	.	N	.	NO	.	0	9.2	.	7.6	.	28	.	19.1	.	31	.	NG	1	.	B	1	23	68	873801010	.	42	43	58	47	58	59	42	62	54	52	53
IRF930242	05/21/93	23	3	1	280758	803727	C	289	16	M	S	2	TG	.	N	.	NO	.	0	9.2	.	7.6	.	28	.	19.1	.	31	.	NG	1	.	B	1	23	68	873801010	.	37	52	37	48	32	4	45	47	37	43	72
IRF930297	06/24/93	23	2	1	280758	803727	C	289	20	M	S	2	TG	.	N	.	NO	.	0	7.1	.	7.4	.	30.2	.	26.1	.	41.8	.	NG	0.7	0	B	1	23	68	873801010	.	97	8	97	84	13	11	79	8	88	83	82
IRF930197	04/23/93	23	1	1	280758	803727	C	289	17	M	S	2	TG	.	N	.	NO	.	0	7.6	.	7.1	.	24.6	.	18.2	.	29.7	.	NG	0.9	0	B	1	23	68	873801010	L	32	34	3	32	35	35	32
IRF930240	05/21/93	23	1	1	280758	803727	C	289	16	M	S	2	TG	.	N	.	NO	.	0	9.2	.	7.6	.	28	.	19.1	.	31	.	NG	0.8	.	B	1	23	68	873801010	.	57	48	52
IRF930198	04/23/93	23	2	1	280758	803727	C	289	17	M	S	2	TG	.	N	.	NO	.	0	7.6	.	7.1	.	24.6	.	18.2	.	29.7	.	NG	0.9	0	B	1	23	68	873801010	L	3
IRF930298	06/24/93	23	3	1	280758	803727	C	289	20	M	S	2	TG	.	N	.	NO	.	0	7.1	.	7.4	.	30.2	.	26.1	.	41.8	.	NG	0.7	0	B	1	23	68	873801010	.	92
IRF930344	07/20/93	23	3	1	280758	803727	C	289	17	M	S	2	TG	NO	N	.	NO	.	0	6.3	.	7.4	.	32.3	.	27.5	.	42.6	.	NG	0.5	0	B	1	23	68	873801010	.	14
IRF930044	01/22/93	23	1	1	280758	803727	C	289	14	M	S	2	TG	.	N	.	NO	.	0	7.2	.	7.0	.	21.4	.	19.9	.	32.1	.	NG	1	.	A	1	23	68	873801010	.
IRF930045	01/22/93	23	2	1	280758	803727	C	289	14	M	S	2	TG	.	N	.	NO	.	0	7.2	.	7.0	.	21.4	.	19.9	.	32.1	.	NG	1	.	A	1	23	68	873801010	.
IRF930046	01/22/93	23	3	1	280758	803727	C	289	14	M	S	2	TG	.	N	.	NO	.	0	7.2	.	7.0	.	21.4	.	19.9	.	32.1	.	NG	1	.	A	1	23	68	873801010	.
IRF930099	02/26/93	23	1	1	280758	803727	C	289	20	M	S	2	TG	NO	U	.	AD	.	2	8.9	.	7.7	.	18.1	.	22.2	.	35.4	.	NG	0.9	.	A	1	23	68	873801010	.
IRF930100	02/26/93	23	2	1	280758	803727	C	289	20	M	S	2	TG	NO	U	.	AD	.	2	8.9	.	7.7	.	18.1	.	22.2	.	35.4	.	NG	0.9	.	A	1	23	68	873801010	.
IRF930101	02/26/93	23	3	1	280758	803727	C	289	20	M	S	2	TG	NO	U	.	NO	.	0	8.9	.	7.7	.	18.1	.	22.2	.	35.4	.	NG	0.9	.	C	1	23	68	873801010	.
IRF930154	03/22/93	23	1	1	280758	803727	C	289		S	M	2	.	.	N	.	NO	.	0	10.5	.	7.3	.	22	.	4.5	.	7.1	.	NG	0.4	0	.	1	23	68	873801010	.
IRF930155	03/22/93	23	2	1	280758	803727	C	289		S	M	2	.	.	N	.	NO	.	0	10.5	.	7.3	.	22	.	4.5	.	7.1	.	NG	0.4	0	.	1	23	68	873801010	.
IRF930156	03/22/93	23	3	1	280758	803727	C	289		S	M	2	.	.	N	.	NO	.	0	10.5	.	7.3	.	22	.	4.5	.	7.1	.	NG	0.5	0	.	1	23	68	873801010	.
IRF930197	04/23/93	23	1	1	280758	803727	C	289	17	M	S	2	TG	.	N	.	NO	.	0	7.6	.	7.1	.	24.6	.	18.2	.	29.7	.	NG	0.9	0	B	1	23	68	873801010	.
IRF930198	04/23/93	23	2	1	280758	803727	C	289	17	M	S	2	TG	.	N	.	NO	.	0	7.6	.	7.1	.	24.6	.	18.2	.	29.7	.	NG	0.9	0	B	1	23	68	873801010	.
IRF930199	04/23/93	23	3	1	280758	803727	C	289	17	M	S	2	TG	.	N	.	NO	.	0	7.6	.	7.1	.	24.6	.	18.2	.	29.7	.	NG	0.9	0	B	1	23	68	873801010	.
IRF930240	05/21/93	23	1	1	280758	803727	C	289	16	M	S	2	TG	.	N	.	NO	.	0	9.2	.	7.6	.	28	.	19.1	.	31	.	NG	0.8	.	B	1	23	68	873801010	.
IRF930241	05/21/93	23	2	1	280758	803727	C	289	16	M	S	2	TG	.	N	.	NO	.	0	9.2	.	7.6	.	28	.	19.1	.	31	.	NG	0.8	.	B	1	23	68	873801010	.
IRF930242	05/21/93	23	3	1	280758	803727	C	289	16	M	S	2	TG	.	N	.	NO	.	0	9.2	.	7.6	.	28	.	19.1	.	31	.	NG	1	.	B	1	23	68	873801010	.
IRF930296	06/24/93	23	1	1	280758	803727	C	289	20	M	S	2	TG	.	N	.	NO	.	0	7.1	.	7.4	.	30.2	.	26.1	.	41.8	.	NG	0.8	0	B	1	23	68	873801010	.
IRF930298	06/24/93	23	3	1	280758	803727	C	289	20	M	S	2	TG	.	N	.	NO	.	0	7.1	.	7.4	.	30.2	.	26.1	.	41.8	.	NG	0.7	0	B	1	23	68	873801010	.
IRF930342	07/20/93	23	1	1	280758	803727	C	289	17	M	S	2	TG	NO	N	.	NO	.	0	6.3	.	7.4	.	32.3	.	27.5	.	42.6	.	NG	0.5	0	B	1	23	68	873801010	.
IRF930343	07/20/93	23	2	1	280758	803727	C	289	17	M	S	2	TG	NO	N	.	NO	.	0	6.3	.	7.4	.	32.3	.	27.5	.	42.6	.	NG	0.5	0	B	1	23	68	873801010	.
IRF930344	07/20/93	23	3	1	280758	803727	C	289	17	M	S	2	TG	NO	N	.	NO	.	0	6.3	.	7.4	.	32.3	.	27.5	.	42.6	.	NG	0.5	0	B	1	23	68	873801010	.
IRF930397	08/18/93	23	1	1	280758	803727	C	289	16	M	S	2	TG	NO	N	.	NO	.	0	7.3	.	7.6	.	32.5	.	23.6	.	37.6	.	NG	0.7	0	B	1	23	68	873801010	.
IRF930398	08/18/93	23	2	1	280758	803727	C	289	16	M	S	2	TG	NO	N	.	NO	.	0	7.3	.	7.6	.	32.5	.	23.6	.	37.6	.	NG	0.5	0	B	1	23	68	873801010	.
IRF930399	08/18/93	23	3	1	280758	803727	C	289	16	M	S	2	TG	NO	N	.	NO	.	0	7.6	.	7.6	.	32.6	.	23.1	.	36.7	.	NG	0.5	0	B	1	23	68	873801010	.
IRF930461	09/24/93	23	1	1	280758	803727	C	289	24	S	N	2	TG	NO	.	.	NO	.	0	8.1	.	7.8	.	32.1	.	25.8	.	40	.	NG	1.6	.	C	1	23	68	873801010	.
IRF930462	09/24/93	23	2	1	280758	803727	C	289	24	S	N	2	TG	NO	.	.	NO	.	0	8.1	.	7.8	.	32.1	.	25.8	.	40	.	NG	1.6	.	C	1	23	68	873801010	.
IRF930463	09/27/93	23	3	1	280758	803727	C	289	24	S	N	2	TG	NO	.	.	NO	.	0	8.1	.	7.8	.	32.1	.	25.8	.	40	.	NG	1.8	.	C	1	23	68	873801010	.
IRF930504	10/22/93	23	1	1	280758	803727	C	289	7	S	N	2	TG	NO	N	N	NO	.	0	7.5	.	8.2	.	29.6	.	22.2	.	35.3	.	NG	0.7	0	D	1	23	68	873801010	.
IRF930505	10/22/93	23	2	1	280758	803727	C	289	7	S	N	2	TG	NO	N	N	NO	.	0	7.5	.	8.2	.	29.6	.	22.2	.	35.3	.	NG	0.7	0	D	1	23	68	873801010	.
IRF930506	10/22/93	23	3	1	280758	803727	C	289	7	S	N	2	TG	NO	N	N	NO	.	0	7.5	.	8.2	.	29.6	.	22.2	.	35.3	.	NG	1.7	0	D	1	23	68	873801010	.
IRF930547	11/29/93	23	1	1	280758	803727	C	289	1	S	N	2	TG	NO	N	N	NO	.	0	8.6	.	7.4	.	22.6	.	21.1	.	33.7	.	NG	0.4	0	C	1	23	68	873801010	.
IRF930548	11/29/93	23	2	1	280758	803727	C	289	1	S	N	2	TG	NO	N	N	NO	.	0	8.6	.	7.4	.	22.6	.	21.1	.	33.7	.	NG	0.4	0	C	1	23	68	873801010	.
IRF930549	11/29/93	23	3	1	280758	803727	C	289	1	S	N	2	TG	NO	N	N	NO	.	0	8.6	.	7.4	.	22.6	.	21.1	.	33.7	.	NG	1.1	0	D	1	23	68	873801010	.
IRF930611	12/23/93	23	1	1	280760	803851	C	289	23	M	S	2	TG	NO	N	N	NO	.	0	8.6	.	8.2	.	18.6	.	23.4	.	37	.	NG	0.7	0	C	1	23	68	873801010	.
IRF930612	12/23/93	23	2	1	280760	803851	C	289	23	M	S	2	TG	NO	N	N	NO	.	0	8.6	.	8.2	.	18.6	.	23.4	.	37	.	NG	0.7	0	C	1	23	68	873801010	.
IRF930613	12/23/93	23	3	1	280760	803851	C	289	23	M	S	2	TG	NO	N	N	NO	.	0	8.6	.	8.2	.	18.6	.	23.4	.	37	.	NG	1	0	C	1	23	68	873801010	.
IRF930295	06/24/93	23	1	2	280760	803851	C	288	20	M	.	2	TG	OS	N	.	NO	.	0	5.4	.	7.2	.	30.6	.	15.4	.	25.8	.	NG	0.7	0	D	1	23	68	873801010	.	15	83	88	54	86	62	12	76	56	65	95
IRF930098	02/26/93	23	1	2	280760	803851	C	288	20	M	.	2	TG	NO	U	.	ST	MU	20	7.7	.	7.0	.	19.5	.	2.1	.	4.7	.	NG	0.9	.	C	1	23	68	873801010	L	35
IRF930196	04/23/93	23	1	2	280760	803851	C	288	17	M	.	2	TG	.	N	.	NO	.	0	8.6	.	7.0	.	23.7	.	6.4	.	10.3	.	NG	1	0	D	1	23	68	873801010	L	36	31
IRF930239	05/21/93	23	1	2	280760	803851	C	288	16	M	.	2	TG	OS	N	.	DT	.	0.5	6.5	.	7.3	.	28.7	.	5.7	.	18.3	.	NG	0.7	.	D	1	23	68	873801010	.	65	62
IRF930546	11/29/93	23	1	2	280760	803691	C	288	1	M	N	2	TG	NO	N	N	MU	NO	3	6.2	.	7.0	.	23.5	.	15.3	.	25.5	.	NG	0.5	0	C	1	23	68	873801010	.	3	31
IRF930043	01/22/93	23	1	2	280760	803851	C	288	14	M	.	2	TG	.	N	.	ST	DT	20	7.5	.	7.2	.	22.4	.	8.3	.	14.8	.	NG	0.9	0	C	1	23	68	873801010	L	38
IRF930396	08/18/93	23	1	2	280760	803851	C	288	16	M	N	2	TG	OS	N	.	DT	MU	5		.	.	.		.		.		.	NG	0.8	0	D	1	23	68	873801010	.	88
IRF930043	01/22/93	23	1	2	280760	803851	C	288	14	M	.	2	TG	.	N	.	ST	DT	20	7.5	.	7.2	.	22.4	.	8.3	.	14.8	.	NG	0.9	0	C	1	23	68	873801010	.
IRF930098	02/26/93	23	1	2	280760	803851	C	288	20	M	.	2	TG	NO	U	.	ST	MU	20	7.7	.	7.0	.	19.5	.	2.1	.	4.7	.	NG	0.9	.	C	1	23	68	873801010	.
IRF930153	03/22/93	23	1	2	280760	803851	C	288		M	.	2	.	.	N	.	DT	.	1	7.7	.	7.0	.	21.2	.	0	.	8.4	.	NG	0.5	0	.	1	23	68	873801010	.
IRF930196	04/23/93	23	1	2	280760	803851	C	288	17	M	.	2	TG	.	N	.	NO	.	0	8.6	.	7.0	.	23.7	.	6.4	.	10.3	.	NG	1	0	D	1	23	68	873801010	.
IRF930239	05/21/93	23	1	2	280760	803851	C	288	16	M	.	2	TG	OS	N	.	DT	.	0.5	6.5	.	7.3	.	28.7	.	5.7	.	18.3	.	NG	0.7	.	D	1	23	68	873801010	.
IRF930295	06/24/93	23	1	2	280760	803851	C	288	20	M	.	2	TG	OS	N	.	NO	.	0	5.4	.	7.2	.	30.6	.	15.4	.	25.8	.	NG	0.7	0	D	1	23	68	873801010	.
IRF930341	07/20/93	23	1	2	280760	803851	C	288	17	M	N	2	TG	OS	N	.	GM	DT	4	4	.	7.1	.	33.1	.	17.1	.	26.7	.	NG	0.4	0	D	1	23	68	873801010	.
IRF930396	08/18/93	23	1	2	280760	803851	C	288	16	M	N	2	TG	OS	N	.	DT	MU	5		.	.	.		.		.		.	NG	0.8	0	D	1	23	68	873801010	.
IRF930460	09/24/93	23	1	2	280760	803851	C	288	24	M	N	2	TG	NO	.	.	ST	NO	10	5.5	.	7.4	.	32.7	.	13.2	.	22.6	.	NG	1.6	.	C	1	23	68	873801010	.
IRF930503	10/22/93	23	1	2	280760	803851	C	288	7	M	N	2	TG	NO	N	N	NO	.	0	5.2	.	7.3	.	29.6	.	9	.	16.2	.	NG	1	0	C	1	23	68	873801010	.
IRF930546	11/29/93	23	1	2	280760	803691	C	288	1	M	N	2	TG	NO	N	N	MU	NO	3	6.2	.	7.0	.	23.5	.	15.3	.	25.5	.	NG	0.5	0	C	1	23	68	873801010	.
IRF930610	12/23/93	23	1	2	280760	803851	C	288	23	M	N	2	TG	NO	N	N	NO	.	0	5.5	.	7.5	.	19.6	.	12.5	.	27.9	.	NG	0.5	0	C	1	23	68	873801010	.
IRF930194	04/23/93	300	2	3	280748	803725	C	364	17	.	.	2	.	.	U	.	AD	TU	7	6.3	6.5	6.9	6.8	22.9	22.1	18.5	19.2	29.9	31.0	NG	2.8	.	.	1	300	815	873801010	.	3	35
IRF930193	04/23/93	300	1	3	280748	803691	C	364	17	.	.	2	.	.	U	.	AD	TU	15	6.3	6.5	6.9	6.8	22.9	22.1	18.5	19.2	29.9	31.0	NG	2.8	.	.	1	300	1186	873801010	.	42
IRF930195	04/23/93	300	3	3	280746	803725	C	364	17	.	.	2	.	.	U	.	NO	.	0	6.3	6.5	6.9	6.8	22.9	22.1	18.5	19.2	29.9	31.0	NG	2.8	.	.	1	300	815	873801010	.	36
IRF930040	01/22/93	300	1	3	280759	803712	C	289	14	U	.	2	.	.	U	.	NO	.	0	7.1	7.0	7.2	6.8	20.9	20.9	20.9	21.1	33.5	33.8	NG	2	.	.	1	300	667	873801010	.
IRF930041	01/22/93	300	2	3	280748	803725	C	289	14	U	.	2	.	.	U	.	AD	.	0.5	7.1	7.0	7.2	6.8	20.9	20.9	20.9	21.1	33.5	33.8	NG	2	.	.	1	300	964	873801010	.
IRF930042	01/22/93	300	3	3	280747	803724	C	289	14	U	.	2	.	.	U	.	NO	.	0	7.1	7.0	7.2	6.8	20.9	20.9	20.9	21.1	33.5	33.8	NG	2.2	.	.	1	300	964	873801010	.
IRF930095	02/26/93	300	1	3	280750	803702	C	290	20	U	.	2	.	.	U	.	CT	SP	15	9.1	9.1	7.7	7.6	17.8	17.8	21.7	22.6	34.6	35.9	NG	2.4	.	.	1	300	815	873801010	.
IRF930096	02/26/93	300	2	3	280750	803703	C	290	20	U	.	2	.	.	U	.	CT	SP	15	9.1	9.1	7.7	7.6	17.8	17.8	21.7	22.6	34.6	35.9	NG	2.4	.	.	1	300	815	873801010	.
IRF930097	02/26/93	300	3	3	280757	803707	C	290	20	U	.	2	.	.	U	.	CT	AD	5	9.1	9.1	7.7	7.6	17.8	17.8	21.7	22.6	34.6	35.9	NG	2.4	.	.	1	300	741	873801010	.
IRF930150	03/22/93	300	1	3	280748	803723	C	290		M	.	2	.	.	U	.	AD	.	2	7.8	10.8	7.5	7.7	19.2	20.4	19.9	15.8	32	26.1	NG	3	.	.	1	300	741	873801010	.
IRF930151	03/22/93	300	2	3	280748	803725	C	290		M	.	2	.	.	U	.	AD	CT	13	7.8	10.8	7.5	7.7	19.2	20.4	19.9	15.8	32	26.1	NG	3	.	.	1	300	741	873801010	.
IRF930152	03/22/93	300	3	3	280745	803720	C	290		M	.	2	.	.	U	.	AD	CT	3	7.8	10.8	7.5	7.7	19.2	20.4	19.9	15.8	32	26.1	NG	3	.	.	1	300	741	873801010	.
IRF930193	04/23/93	300	1	3	280748	803691	C	364	17	.	.	2	.	.	U	.	AD	TU	15	6.3	6.5	6.9	6.8	22.9	22.1	18.5	19.2	29.9	31.0	NG	2.8	.	.	1	300	1186	873801010	.
IRF930194	04/23/93	300	2	3	280748	803725	C	364	17	.	.	2	.	.	U	.	AD	TU	7	6.3	6.5	6.9	6.8	22.9	22.1	18.5	19.2	29.9	31.0	NG	2.8	.	.	1	300	815	873801010	.
IRF930195	04/23/93	300	3	3	280746	803725	C	364	17	.	.	2	.	.	U	.	NO	.	0	6.3	6.5	6.9	6.8	22.9	22.1	18.5	19.2	29.9	31.0	NG	2.8	.	.	1	300	815	873801010	.
IRF930236	05/21/93	300	1	3	280741	803707	C	290	16	.	.	2	.	.	U	.	AD	TU	10	7.6	7.7	7.4	7.4	27.3	27.2	21.8	21.8	34.9	35.0	NG	2.4	.	.	1	300	889	873801010	.
IRF930237	05/21/93	300	2	3	280744	803708	C	290	16	.	.	2	.	.	U	.	AD	TU	18	7.6	7.7	7.4	7.4	27.3	27.2	21.8	21.8	34.9	35.0	NG	2.4	.	.	1	300	741	873801010	.
IRF930238	05/21/93	300	3	3	280745	803712	C	290	16	.	.	2	.	.	U	.	AD	TU	18	7.6	7.7	7.4	7.4	27.3	27.2	21.8	21.8	34.9	35.0	NG	2.4	.	.	1	300	964	873801010	.
IRF930292	06/24/93	300	1	3	280748	803691	C	290	20	M	.	2	.	.	U	.	AD	SP	5	6.8	7.2	7.4	7.5	28.8	28.9	31.1	31.6	47.3	48.7	NG	3.5	.	.	1	300	667	873801010	.
IRF930293	06/24/93	300	2	3	280752	803697	C	290	20	M	.	2	.	.	U	.	CH	GR	3	6.8	7.2	7.4	7.5	28.8	28.9	31.1	31.6	47.3	48.7	NG	3.5	.	.	1	300	741	873801010	.
IRF930294	06/24/93	300	3	3	280752	803697	C	290	20	M	.	2	.	.	U	.	CH	GR	3	6.8	7.2	7.4	7.5	28.8	28.9	31.1	31.6	47.3	48.7	NG	3.5	.	.	1	300	1038	873801010	.
IRF930338	07/20/93	300	1	3	280739	803687	C	290	17	M	H	2	.	.	U	U	AD	NO	10	5.6	4.5	7.3	7.2	30.8	30.4	30.6	31.4	47	48.2	NG	2.8	.	.	1	300	815	873801010	.
IRF930339	07/20/93	300	2	3	280739	803694	C	290	17	M	H	2	.	.	U	U	AD	NO	18	5.6	4.5	7.3	7.2	30.8	30.4	30.6	31.4	47	48.2	NG	2.7	.	.	1	300	889	873801010	.
IRF930340	07/20/93	300	3	3	280746	803702	C	290	17	M	H	2	.	.	U	U	AD	NO	30	5.6	4.5	7.3	7.2	30.8	30.4	30.6	31.4	47	48.2	NG	2.4	.	.	1	300	1112	873801010	.
IRF930393	08/18/93	300	1	3	280836	803595	C	290	16	M	H	2	NO	.	U	U	AD	NO	3		.	.	.		.		.		.	NG	2.5	0	.	1	300	1112	873801010	.
IRF930394	08/18/93	300	2	3	280836	803586	C	290	16	M	H	2	NO	.	U	U	AD	MU	18		.	.	.		.		.		.	NG	2.5	0	.	1	300	889	873801010	.
IRF930395	08/18/93	300	3	3	280753	803711	C	290	16	M	H	2	NO	.	U	U	AD	SP	5		.	.	.		.		.		.	NG	2.5	0	.	1	300	667	873801010	.
IRF930457	09/24/93	300	1	3	280748	803717	C	290	24	M	S	2	.	.	.	.	AD	NO	18	6.1	4.3	7.7	7.5	30.9	30.0	26.7	26.8	41.7	41.9	NG	2.4	.	.	1	300	741	873801010	.
IRF930458	09/24/93	300	2	3	280746	803725	C	290	24	M	S	2	.	.	.	.	AD	NO	25	6.1	4.3	7.7	7.5	30.9	30.0	26.7	26.8	41.7	41.9	NG	2.4	.	.	1	300	667	873801010	.
IRF930459	09/24/93	300	3	3	280750	803726	C	290	24	M	S	2	.	.	.	.	AD	SP	40	6.1	4.3	7.7	7.5	30.9	30.0	26.7	26.8	41.7	41.9	NG	1.8	.	.	1	300	741	873801010	.
IRF930500	10/22/93	300	1	3	280753	803712	C	290	7	U	U	2	.	.	U	U	AD	SP	40	7.3	5.3	7.9	7.8	28.2	27.8	25.8	26.3	40	41.1	NG	1.9	.	.	1	300	741	873801010	.
IRF930501	10/22/93	300	2	3	280754	803714	C	290	7	U	U	2	.	.	U	U	AD	NO	35	7.3	5.3	7.9	7.8	28.2	27.8	25.8	26.3	40	41.1	NG	1.8	.	.	1	300	741	873801010	.
IRF930502	10/22/93	300	3	3	280757	803714	C	290	7	U	U	2	.	.	U	U	AD	NO	8	7.3	5.3	7.9	7.8	28.2	27.8	25.8	26.3	40	41.1	NG	1.9	.	.	1	300	815	873801010	.
IRF930543	11/29/93	300	1	3	280755	803700	C	289	1	.	.	2	.	.	.	.	AD	SP	20	7	6.3	7.3	7.2	21.4	21.0	22.3	22.8	35.6	36.1	NG	1.9	.	.	1	300	222	873801010	.
IRF930544	11/29/93	300	2	3	280750	803711	C	289	1	.	.	2	.	.	.	.	AD	SP	25	7	6.3	7.3	7.2	21.4	21.0	22.3	22.8	35.6	36.1	NG	1.9	.	.	1	300	222	873801010	.
IRF930545	11/29/93	300	3	3	280755	803714	C	289	1	.	.	2	.	.	.	.	AD	SP	30	7	6.3	7.3	7.2	21.4	21.0	22.3	22.8	35.6	36.1	NG	1.9	.	.	1	300	964	873801010	.
IRF930607	12/23/93	300	1	3	280750	803709	C	290	23	M	N	2	.	.	U	U	AD	SP	10	9.4	9.9	8.3	8.3	17	16.5	24.9	25.0	39.1	39.2	NG	2.5	.	.	1	300	445	873801010	.
IRF930608	12/23/93	300	2	3	280752	803712	C	290	23	M	N	2	.	.	U	U	AD	SP	55	9.4	9.9	8.3	8.3	17	16.5	24.9	25.0	39.1	39.2	NG	2.4	.	.	1	300	1038	873801010	.
IRF930609	12/23/93	300	3	3	280755	803713	C	290	23	M	N	2	.	.	U	U	AD	SP	60	9.4	9.9	8.3	8.3	17	16.5	24.9	25.0	39.1	39.2	NG	2.4	.	.	1	300	815	873801010	.
IRF930141	03/22/93	22	1	4	280209	803680	C	364		S	M	2	PA	BP	N	.	AD	.	45	7.5	.	7.6	.	19.6	.	16	.	28.4	.	NG	0.5	0	B	1	22	338	873801010	L	43	4
IRF930036	01/20/93	22	3	4	280246	803475	C	364	12	S	.	2	OS	.	N	.	NO	.	0	8	.	7.5	.	22	.	19.7	.	31.7	.	NG	0.5	0	A	1	22	338	873801010	L	39	37	37
IRF930035	01/20/93	22	2	4	280246	803475	C	364	12	S	.	2	OS	.	N	.	NO	.	0	8	.	7.5	.	22	.	19.7	.	31.7	.	NG	0.5	0	A	1	22	338	873801010	L	33	33	42	33	38	33	4	37	31	4	38
IRF930188	04/23/93	22	2	4	280269	803680	C	364	17	S	.	2	PA	TG	N	.	AD	.	1	7.2	.	6.9	.	21.9	.	17.3	.	28.1	.	NG	0.5	0	B	1	22	338	873801010	L	37	37	29	32	34	33	35	32	3	33	33
IRF930189	04/23/93	22	3	4	280269	803680	C	364	17	S	.	2	PA	TG	N	.	AD	.	0.5	7.2	.	6.9	.	21.9	.	17.3	.	28.1	.	NG	0.5	0	B	1	22	338	873801010	L	4	37	3	32
IRF930234	05/21/93	22	2	4	280269	803680	C	364	16	S	.	2	TG	OS	N	.	NO	.	0	7.3	.	7.4	.	26.8	.	27.2	.	42.3	.	NG	0.5	0	B	1	22	338	873801010	L	3
IRF930034	01/20/93	22	1	4	280246	803475	C	364	12	S	.	2	OS	.	N	.	AD	.	0.5	8	.	7.5	.	22	.	19.7	.	31.7	.	NG	0.5	0	A	1	22	338	873801010	L	45	33	42	35	38	42	37	4	38	45	39
IRF930090	02/26/93	22	2	4	280209	803680	C	364	20	S	.	2	OS	NO	N	.	AD	.	15	8.1	.	7.6	.	17.8	.	20.6	.	33	.	NG	0.4	.	B	1	22	338	873801010	L	38	4	37	36	42	36	33	38	32	31	3
IRF930091	02/26/93	22	3	4	280209	803680	C	364	20	S	.	2	OS	NO	N	.	AD	.	15	8.1	.	7.6	.	17.8	.	20.6	.	33	.	NG	0.4	.	B	1	22	338	873801010	L	35	34	37	3	35	34	21	3	4	4
IRF930034	01/20/93	22	1	4	280246	803475	C	364	12	S	.	2	OS	.	N	.	AD	.	0.5	8	.	7.5	.	22	.	19.7	.	31.7	.	NG	0.5	0	A	1	22	338	873801010	L	34	37
IRF930142	03/22/93	22	2	4	280209	803680	C	364		S	M	2	PA	BP	N	.	AD	.	30	7.5	.	7.6	.	19.6	.	16	.	28.4	.	NG	0.5	0	B	1	22	338	873801010	L	33
IRF930036	01/20/93	22	3	4	280246	803475	C	364	12	S	.	2	OS	.	N	.	NO	.	0	8	.	7.5	.	22	.	19.7	.	31.7	.	NG	0.5	0	A	1	22	338	873801010	L	34	35	39	43
IRF930089	02/26/93	22	1	4	280209	803680	C	364	20	S	.	2	OS	NO	N	.	AD	.	15	8.1	.	7.6	.	17.8	.	20.6	.	33	.	NG	0.4	.	B	1	22	338	873801010	L	41	41	33	24
IRF930090	02/26/93	22	2	4	280209	803680	C	364	20	S	.	2	OS	NO	N	.	AD	.	15	8.1	.	7.6	.	17.8	.	20.6	.	33	.	NG	0.4	.	B	1	22	338	873801010	L	3
IRF930290	06/24/93	22	2	4	280269	803680	C	364	20	S	.	2	OS	TG	U	.	AD	.	1	6.1	.	7.4	.	29.1	.	32.5	.	49.6	.	NG	0.5	.	B	1	22	338	873801010	.	65
IRF930337	07/20/93	22	3	4	280269	803680	C	364	17	S	N	2	TG	OS	N	.	NO	.	0	6.2	.	7.4	.	31.9	.	33.9	.	51.5	.	NG	0.4	0	B	1	22	338	873801010	.	14	99	12	17
IRF930392	08/18/93	22	3	4	280246	803475	C	364	16	S	N	2	TG	NO	N	.	NO	.	0	6.5	.	7.6	.	31	.	30.1	.	46.3	.	NG	0.5	0	B	1	22	338	873801010	.	128	126	118
IRF930187	04/23/93	22	1	4	280269	803680	C	364	17	S	.	2	PA	TG	N	.	AD	.	1	7.2	.	6.9	.	21.9	.	17.3	.	28.1	.	NG	0.5	0	B	1	22	338	873801010	L	31	3
IRF930189	04/23/93	22	3	4	280269	803680	C	364	17	S	.	2	PA	TG	N	.	AD	.	0.5	7.2	.	6.9	.	21.9	.	17.3	.	28.1	.	NG	0.5	0	B	1	22	338	873801010	L	33
IRF930289	06/24/93	22	1	4	280269	803680	C	364	20	S	.	2	OS	TG	U	.	AD	.	1	6.1	.	7.4	.	29.1	.	32.5	.	49.6	.	NG	0.5	.	B	1	22	338	873801010	.	7
IRF930498	10/22/93	22	2	4	280209	803680	C	364	7	S	N	2	OS	NO	N	N	AD	GR	0.5	5.7	.	7.7	.	28.5	.	21.8	.	34.3	.	NG	0.5	0	A	1	22	338	873801010	.	254
IRF930034	01/20/93	22	1	4	280246	803475	C	364	12	S	.	2	OS	.	N	.	AD	.	0.5	8	.	7.5	.	22	.	19.7	.	31.7	.	NG	0.5	0	A	1	22	338	873801010	.
IRF930035	01/20/93	22	2	4	280246	803475	C	364	12	S	.	2	OS	.	N	.	NO	.	0	8	.	7.5	.	22	.	19.7	.	31.7	.	NG	0.5	0	A	1	22	338	873801010	.
IRF930036	01/20/93	22	3	4	280246	803475	C	364	12	S	.	2	OS	.	N	.	NO	.	0	8	.	7.5	.	22	.	19.7	.	31.7	.	NG	0.5	0	A	1	22	338	873801010	.
IRF930089	02/26/93	22	1	4	280209	803680	C	364	20	S	.	2	OS	NO	N	.	AD	.	15	8.1	.	7.6	.	17.8	.	20.6	.	33	.	NG	0.4	.	B	1	22	338	873801010	.
IRF930090	02/26/93	22	2	4	280209	803680	C	364	20	S	.	2	OS	NO	N	.	AD	.	15	8.1	.	7.6	.	17.8	.	20.6	.	33	.	NG	0.4	.	B	1	22	338	873801010	.
IRF930091	02/26/93	22	3	4	280209	803680	C	364	20	S	.	2	OS	NO	N	.	AD	.	15	8.1	.	7.6	.	17.8	.	20.6	.	33	.	NG	0.4	.	B	1	22	338	873801010	.
IRF930141	03/22/93	22	1	4	280209	803680	C	364		S	M	2	PA	BP	N	.	AD	.	45	7.5	.	7.6	.	19.6	.	16	.	28.4	.	NG	0.5	0	B	1	22	338	873801010	.
IRF930142	03/22/93	22	2	4	280209	803680	C	364		S	M	2	PA	BP	N	.	AD	.	30	7.5	.	7.6	.	19.6	.	16	.	28.4	.	NG	0.5	0	B	1	22	338	873801010	.
IRF930143	03/22/93	22	3	4	280209	803680	C	364		S	M	2	PA	BP	N	.	AD	.	20	7.5	.	7.6	.	19.6	.	16	.	28.4	.	NG	0.5	0	B	1	22	338	873801010	.
IRF930187	04/23/93	22	1	4	280269	803680	C	364	17	S	.	2	PA	TG	N	.	AD	.	1	7.2	.	6.9	.	21.9	.	17.3	.	28.1	.	NG	0.5	0	B	1	22	338	873801010	.
IRF930188	04/23/93	22	2	4	280269	803680	C	364	17	S	.	2	PA	TG	N	.	AD	.	1	7.2	.	6.9	.	21.9	.	17.3	.	28.1	.	NG	0.5	0	B	1	22	338	873801010	.
IRF930189	04/23/93	22	3	4	280269	803680	C	364	17	S	.	2	PA	TG	N	.	AD	.	0.5	7.2	.	6.9	.	21.9	.	17.3	.	28.1	.	NG	0.5	0	B	1	22	338	873801010	.
IRF930233	05/21/93	22	1	4	280269	803680	C	364	16	S	.	2	TG	OS	N	.	NO	.	0	7.3	.	7.4	.	26.8	.	27.2	.	42.3	.	NG	0.5	0	B	1	22	338	873801010	.
IRF930234	05/21/93	22	2	4	280269	803680	C	364	16	S	.	2	TG	OS	N	.	NO	.	0	7.3	.	7.4	.	26.8	.	27.2	.	42.3	.	NG	0.5	0	B	1	22	338	873801010	.
IRF930235	05/21/93	22	3	4	280269	803680	C	364	16	S	.	2	TG	OS	N	.	NO	.	0	7.3	.	7.4	.	26.8	.	27.2	.	42.3	.	NG	0.5	0	B	1	22	338	873801010	.
IRF930289	06/24/93	22	1	4	280269	803680	C	364	20	S	.	2	OS	TG	U	.	AD	.	1	6.1	.	7.4	.	29.1	.	32.5	.	49.6	.	NG	0.5	.	B	1	22	338	873801010	.
IRF930290	06/24/93	22	2	4	280269	803680	C	364	20	S	.	2	OS	TG	U	.	AD	.	1	6.1	.	7.4	.	29.1	.	32.5	.	49.6	.	NG	0.5	.	B	1	22	338	873801010	.
IRF930291	06/24/93	22	3	4	280269	803680	C	364	20	S	.	2	OS	TG	U	.	AD	.	12.5	6.1	.	7.4	.	29.1	.	32.5	.	49.6	.	NG	0.5	.	B	1	22	338	873801010	.
IRF930335	07/20/93	22	1	4	280269	803680	C	364	17	S	N	2	TG	OS	N	.	NO	.	0	6.2	.	7.4	.	31.9	.	33.9	.	51.5	.	NG	0.4	0	B	1	22	338	873801010	.
IRF930336	07/20/93	22	2	4	280269	803680	C	364	17	S	N	2	TG	OS	N	.	NO	.	0	6.2	.	7.4	.	31.9	.	33.9	.	51.5	.	NG	0.4	0	B	1	22	338	873801010	.
IRF930390	08/18/93	22	1	4	280246	803475	C	364	16	S	N	2	TG	NO	N	.	NO	.	0	6.5	.	7.6	.	31	.	30.1	.	46.3	.	NG	0.5	0	B	1	22	338	873801010	.
IRF930391	08/18/93	22	2	4	280246	803475	C	364	16	S	N	2	TG	NO	N	.	NO	.	0	6.5	.	7.6	.	31	.	30.1	.	46.3	.	NG	0.5	0	B	1	22	338	873801010	.
IRF930392	08/18/93	22	3	4	280246	803475	C	364	16	S	N	2	TG	NO	N	.	NO	.	0	6.5	.	7.6	.	31	.	30.1	.	46.3	.	NG	0.5	0	B	1	22	338	873801010	.
IRF930454	09/24/93	22	1	4	280209	803680	C	364	24	S	M	2	OS	NO	.	.	AD	NO	15	5.2	.	7.6	.	30.9	.	26.2	.	41.9	.	NG	0.5	.	A	1	22	338	873801010	.
IRF930455	09/24/93	22	2	4	280209	803680	C	364	24	S	M	2	OS	NO	.	.	AD	NO	8	5.2	.	7.6	.	30.9	.	26.2	.	41.9	.	NG	0.5	.	A	1	22	338	873801010	.
IRF930456	09/24/93	22	3	4	280209	803680	C	364	24	S	M	2	OS	NO	.	.	AD	NO	5	5.2	.	7.6	.	30.9	.	26.2	.	41.9	.	NG	0.5	.	A	1	22	338	873801010	.
IRF930497	10/22/93	22	1	4	280209	803680	C	364	7	S	N	2	OS	NO	N	N	NO	.	0	5.7	.	7.7	.	28.5	.	21.8	.	34.3	.	NG	0.5	0	A	1	22	338	873801010	.
IRF930498	10/22/93	22	2	4	280209	803680	C	364	7	S	N	2	OS	NO	N	N	AD	GR	0.5	5.7	.	7.7	.	28.5	.	21.8	.	34.3	.	NG	0.5	0	A	1	22	338	873801010	.
IRF930499	10/22/93	22	3	4	280209	803680	C	364	7	S	N	2	OS	NO	N	N	ST	AD	0.5	5.7	.	7.7	.	28.5	.	21.8	.	34.3	.	NG	0.5	0	B	1	22	338	873801010	.
IRF930540	11/29/93	22	1	4	280269	803680	C	368	1	S	N	2	BP	NO	N	N	AD	WR	15	7.3	.	7.0	.	19.8	.	21.9	.	34.9	.	NG	0.5	0	A	1	22	338	873801010	.
IRF930541	11/29/93	22	2	4	280269	803680	C	368	1	S	N	2	BP	NO	N	N	AD	WR	10	7.3	.	7.0	.	19.8	.	21.9	.	34.9	.	NG	0.5	0	A	1	22	338	873801010	.
IRF930542	11/29/93	22	3	4	280269	803680	C	368	1	S	N	2	BP	NO	N	N	AD	WR	5	7.3	.	7.0	.	19.8	.	21.9	.	34.9	.	NG	0.5	0	A	1	22	338	873801010	.
IRF930601	12/23/93	22	1	4	280269	803680	C	364	23	S	M	2	OS	NO	N	N	AD	NO	1	9.2	.	8.3	.	17.8	.	23.3	.	37	.	NG	0.4	0	B	1	22	338	873801010	.
IRF930602	12/23/93	22	2	4	280269	803680	C	364	23	S	M	2	OS	NO	N	N	AD	NO	1	9.2	.	8.3	.	17.8	.	23.3	.	37	.	NG	0.4	0	B	1	22	338	873801010	.
IRF930603	12/23/93	22	3	4	280269	803680	C	364	23	S	M	2	OS	NO	N	N	AD	NO	1.5	9.2	.	8.3	.	17.8	.	23.3	.	37	.	NG	0.4	0	A	1	22	338	873801010	.
IRF930171	04/09/93	22	3	5	281230	803960	C	264	2	S	H	2	WR	MG	H	.	AG	.	0.5	7.6	.	7.3	.	22.8	.	21.5	.	34.2	.	NG	0.5	10	A	1	22	338	873801010	L	3	32
IRF930170	04/09/93	22	2	5	281230	803960	C	264	2	S	H	2	WR	MG	H	.	AG	.	0.5	7.6	.	7.3	.	22.8	.	21.5	.	34.2	.	NG	0.5	10	A	1	22	338	873801010	.	35
IRF930224	05/11/93	22	1	5	281230	803960	C	264	6	S	.	2	NO	.	H	.	AM	.	0.5	9	.	7.7	.	28.4	.	17.3	.	28.3	.	NG	0.4	10	B	1	22	338	873801010	L	26
IRF930260	06/17/93	22	2	5	281230	803960	C	264	13	S	H	2	OS	TG	N	.	SH	AD	2	8.5	.	7.5	.	30	.	25	.	39.4	.	NG	0.5	0	B	1	22	338	873801010	.	4
IRF930016	01/06/93	22	1	5	281230	803960	C	264	27	S	.	2	OS	TG	U	.	AD	MI	0.5	7.4	.	7.1	.	22.6	.	23	.	36.4	.	NG	0.3	.	C	1	22	338	873801010	.
IRF930017	01/06/93	22	2	5	281230	803960	C	264	27	S	.	2	OS	TG	U	.	AD	MI	0.5	7.4	.	7.1	.	22.6	.	23	.	36.4	.	NG	0.3	.	C	1	22	338	873801010	.
IRF930018	01/06/93	22	3	5	281230	803960	C	264	27	S	.	2	OS	TG	U	.	AD	MI	0.5	7.4	.	7.1	.	22.6	.	23	.	36.4	.	NG	0.3	.	C	1	22	338	873801010	.
IRF930068	02/10/93	22	1	5	281230	803960	C	264	4	S	H	2	WR	MG	N	.	AD	.	20		.	.	.		.		.		.	NG	0.5	0	A	1	22	338	873801010	.
IRF930069	02/10/93	22	2	5	281230	803960	C	264	4	S	H	2	WR	MG	N	.	AD	.	20		.	.	.		.		.		.	NG	0.5	0	A	1	22	338	873801010	.
IRF930070	02/10/93	22	3	5	281230	803960	C	264	4	S	H	2	WR	MG	N	.	AD	.	10		.	.	.		.		.		.	NG	0.5	0	A	1	22	338	873801010	.
IRF930126	03/11/93	22	1	5	281230	803960	C	264	3	S	H	2	OS	TG	U	.	CT	AD	0.5	7.6	.	7.5	.	21.9	.	25.2	.	39.6	.	NG	0.5	.	B	1	22	338	873801010	.
IRF930127	03/11/93	22	2	5	281230	803960	C	264	3	S	H	2	OS	TG	U	.	CT	AD	0.5	7.6	.	7.5	.	21.9	.	25.2	.	39.6	.	NG	0.5	.	B	1	22	338	873801010	.
IRF930128	03/11/93	22	3	5	281230	803960	C	264	3	S	H	2	OS	TG	U	.	CT	AD	0.5	7.6	.	7.5	.	21.9	.	25.2	.	39.6	.	NG	0.5	.	B	1	22	338	873801010	.
IRF930169	04/09/93	22	1	5	281230	803960	C	264	2	S	H	2	WR	MG	H	.	AG	.	0.5	7.6	.	7.3	.	22.8	.	21.5	.	34.2	.	NG	0.5	10	A	1	22	338	873801010	.
IRF930170	04/09/93	22	2	5	281230	803960	C	264	2	S	H	2	WR	MG	H	.	AG	.	0.5	7.6	.	7.3	.	22.8	.	21.5	.	34.2	.	NG	0.5	10	A	1	22	338	873801010	.
IRF930171	04/09/93	22	3	5	281230	803960	C	264	2	S	H	2	WR	MG	H	.	AG	.	0.5	7.6	.	7.3	.	22.8	.	21.5	.	34.2	.	NG	0.5	10	A	1	22	338	873801010	.
IRF930224	05/11/93	22	1	5	281230	803960	C	264	6	S	.	2	NO	.	H	.	AM	.	0.5	9	.	7.7	.	28.4	.	17.3	.	28.3	.	NG	0.4	10	B	1	22	338	873801010	.
IRF930225	05/11/93	22	2	5	281230	803960	C	264	6	S	.	2	NO	.	H	.	NO	.	0	9	.	7.7	.	28.4	.	17.3	.	28.3	.	NG	0.4	10	B	1	22	338	873801010	.
IRF930226	05/11/93	22	3	5	281230	803960	C	264	6	S	.	2	NO	.	H	.	NO	.	0	9	.	7.7	.	28.4	.	17.3	.	28.3	.	NG	0.4	15	B	1	22	338	873801010	.
IRF930259	06/17/93	22	1	5	281230	803960	C	264	13	S	H	2	OS	TG	N	.	NO	.	0	8.5	.	7.5	.	30	.	25	.	39.4	.	NG	0.5	0	B	1	22	338	873801010	.
IRF930260	06/17/93	22	2	5	281230	803960	C	264	13	S	H	2	OS	TG	N	.	SH	AD	2	8.5	.	7.5	.	30	.	25	.	39.4	.	NG	0.5	0	B	1	22	338	873801010	.
IRF930261	06/17/93	22	3	5	281230	803960	C	264	13	S	H	2	OS	TG	N	.	SH	AD	1	8.5	.	7.5	.	30	.	25	.	39.4	.	NG	0.5	0	B	1	22	338	873801010	.
IRF930317	07/08/93	22	1	5	281230	803960	C	264	5	S	N	2	NO	NO	H	N	AD	NO	0.5	9.6	.	7.6	.	33.3	.	25	.	39.4	.	NG	0.3	50	B	1	22	338	873801010	.
IRF930318	07/08/93	22	2	5	281230	803960	C	264	5	S	N	2	NO	NO	H	N	AD	NO	0.5	9.6	.	7.6	.	33.3	.	25	.	39.4	.	NG	0.3	30	B	1	22	338	873801010	.
IRF930319	07/08/93	22	3	5	281230	803960	C	264	5	S	N	2	NO	NO	H	N	AD	NO	0.5	9.6	.	7.6	.	33.3	.	25	.	39.4	.	NG	0.3	30	B	1	22	338	873801010	.
IRF930357	08/03/93	22	1	5	281230	803960	C	264	1	S	H	2	SH	NO	N	.	AD	SH	1	9.1	.	6.7	.	32.2	.	25.1	.	39.4	.	NG	0.3	0	B	1	22	338	873801010	.
IRF930358	08/03/93	22	2	5	281230	803960	C	264	1	S	H	2	SH	NO	H	N	AD	SH	1	9.1	.	6.7	.	32.2	.	25.1	.	39.4	.	NG	0.3	10	B	1	22	338	873801010	.
IRF930359	08/03/93	22	3	5	281230	803960	C	264	1	S	H	2	SH	NO	H	N	NO	.	0	9.1	.	6.7	.	32.2	.	25.1	.	39.4	.	NG	0.3	10	B	1	22	338	873801010	.
IRF930423	09/09/93	22	1	5	281230	803960	C	264	9	S	H	2	BP	NO	N	N	NO	.	0	8.9	.	8.0	.	30.7	.	29.6	.	45.4	.	NG	0.3	0	B	1	22	338	873801010	.
IRF930424	09/09/93	22	2	5	281230	803960	C	264	9	S	H	2	BP	NO	N	N	NO	.	0	8.9	.	8.0	.	30.7	.	29.6	.	45.4	.	NG	0.3	0	B	1	22	338	873801010	.
IRF930425	09/09/93	22	3	5	281230	803960	C	264	9	S	H	2	BP	NO	N	N	NO	.	0	8.9	.	8.0	.	30.7	.	29.6	.	45.4	.	NG	0.3	0	B	1	22	338	873801010	.
IRF930464	10/07/93	22	1	5	281230	803960	C	234	7	M	S	2	WR	TG	.	.	AD	BR	5	5.2	.	7.3	.	27.2	.	27	.	42.2	.	NG	0.5	.	B	1	22	338	873801010	.
IRF930465	10/07/93	22	2	5	281230	803960	C	264	7	M	S	2	WR	TG	.	.	BR	AD	6	5.2	.	7.3	.	27.2	.	27	.	42.2	.	NG	0.5	.	B	1	22	338	873801010	.
IRF930466	10/07/93	22	3	5	281230	803960	C	264	7	M	S	2	WR	TG	.	.	BR	AD	6	5.2	.	7.3	.	27.2	.	27	.	42.2	.	NG	0.5	.	B	1	22	338	873801010	.
IRF930519	11/15/93	22	1	5	281230	803960	C	264	15	S	N	2	.	.	H	N	CA	AD	0.5	9.1	.	8.2	.	25.3	.	23	.	36.4	.	NG	0.9	50	A	1	22	338	873801010	.
IRF930520	11/15/93	22	2	5	281230	803960	C	264	15	S	N	2	TG	NO	H	N	UU	AD	0.5	9.1	.	8.2	.	25.3	.	23	.	36.4	.	NG	0.9	35	A	1	22	338	873801010	.
IRF930521	11/15/93	22	3	5	281230	803960	C	264	13	S	N	2	WR	TG	H	N	UU	AD	0.5	9.1	.	8.2	.	25.3	.	23	.	36.4	.	NG	0.9	35	A	1	22	338	873801010	.
IRF930559	12/06/93	22	1	5	281230	803960	C	264	7	S	H	2	TV	NO	N	N	NO	.	0	9.2	.	7.0	.	21.3	.	23.7	.	37.7	.	NG	0.7	.	A	1	22	338	873801010	.
IRF930560	12/06/93	22	2	5	281230	803960	C	264	7	S	H	2	TV	NO	N	N	NO	.	0	9.2	.	7.0	.	21.3	.	23.7	.	37.7	.	NG	0.7	.	A	1	22	338	873801010	.
IRF930561	12/06/93	22	3	5	281230	803960	C	264	7	S	H	2	TV	NO	N	N	NO	.	0	9.2	.	7.0	.	21.3	.	23.7	.	37.7	.	NG	0.7	.	A	1	22	338	873801010	.
IRF930179	04/09/93	20	2	6	283912	804788	A	48	2	S	M	2	.	.	H	S	AD	.	5	6.8	.	7.5	.	22.3	.	29.1	.	45	.	NG	0.9	75	.	1	20	140	873801010	.	36	3	3	33	31
IRF930178	04/09/93	20	1	6	283912	804788	A	48	2	S	M	2	.	.	H	S	AD	.	5	6.8	.	7.5	.	22.3	.	29.1	.	45	.	NG	0.9	75	.	1	20	140	873801010	.	37	33
IRF930178	04/09/93	20	1	6	283912	804788	A	48	2	S	M	2	.	.	H	S	AD	.	5	6.8	.	7.5	.	22.3	.	29.1	.	45	.	NG	0.9	75	.	1	20	140	873801010	.	35	37	32	38	39
IRF930180	04/09/93	20	3	6	283912	804788	A	48	2	S	M	2	.	.	H	S	AD	.	10	6.8	.	7.5	.	22.3	.	29.1	.	45	.	NG	0.9	75	.	1	20	140	873801010	.	35	36
IRF930179	04/09/93	20	2	6	283912	804788	A	48	2	S	M	2	.	.	H	S	AD	.	5	6.8	.	7.5	.	22.3	.	29.1	.	45	.	NG	0.9	75	.	1	20	140	873801010	.	31	32
IRF930270	06/17/93	20	3	6	283912	804788	A	48	13	S	H	2	.	.	H	S	HA	.	5	9.6	.	7.7	.	30.1	.	32.9	.	50.2	.	NG	0.9	50	.	1	20	140	873801010	.	167
IRF930025	01/06/93	20	1	6	283912	804788	A	48	27	S	.	2	.	.	H	.	CT	HA	0.2	6.5	.	7.7	.	22.6	.	31.9	.	48.8	.	NG	0.7	100	.	1	20	140	873801010	.
IRF930026	01/06/93	20	2	6	283912	804788	A	48	27	S	.	2	.	.	H	.	CT	HA	0.2	6.5	.	7.7	.	22.6	.	31.9	.	48.8	.	NG	0.7	100	.	1	20	140	873801010	.
IRF930027	01/06/93	20	3	6	283912	804788	A	48	27	S	.	2	.	.	H	.	CT	HA	0.2	6.5	.	7.7	.	22.6	.	31.9	.	48.8	.	NG	0.7	100	.	1	20	140	873801010	.
IRF930077	02/10/93	20	1	6	283912	804788	A	48	4	S	M	2	.	.	H	S	NO	.	0	8.3	.	7.6	.	18.4	.	29.1	.	44.9	.	NG	0.7	75	.	1	20	140	873801010	.
IRF930078	02/10/93	20	2	6	283912	804788	A	48	4	S	M	2	.	.	H	S	NO	.	0	8.3	.	7.6	.	18.4	.	29.1	.	44.9	.	NG	0.7	75	.	1	20	140	873801010	.
IRF930079	02/10/93	20	3	6	283912	804788	A	48	4	S	M	2	.	.	H	S	NO	.	0	8.3	.	7.6	.	18.4	.	29.1	.	44.9	.	NG	0.7	75	.	1	20	140	873801010	.
IRF930135	03/11/93	20	1	6	283912	804788	A	48	3	S	M	2	.	.	H	.	NO	.	0	7.3	.	7.6	.	21.9	.	30	.	46.2	.	NG	0.8	70	.	1	20	140	873801010	.
IRF930136	03/11/93	20	2	6	283912	804788	A	48	3	S	M	2	.	.	H	.	NO	.	0	7.3	.	7.6	.	21.9	.	30	.	46.2	.	NG	0.8	70	.	1	20	140	873801010	.
IRF930137	03/11/93	20	3	6	283912	804788	A	48	3	S	M	2	.	.	H	.	AD	.	0.5	7.3	.	7.6	.	21.9	.	30	.	46.2	.	NG	0.8	70	.	1	20	140	873801010	.
IRF930178	04/09/93	20	1	6	283912	804788	A	48	2	S	M	2	.	.	H	S	AD	.	5	6.8	.	7.5	.	22.3	.	29.1	.	45	.	NG	0.9	75	.	1	20	140	873801010	.
IRF930179	04/09/93	20	2	6	283912	804788	A	48	2	S	M	2	.	.	H	S	AD	.	5	6.8	.	7.5	.	22.3	.	29.1	.	45	.	NG	0.9	75	.	1	20	140	873801010	.
IRF930180	04/09/93	20	3	6	283912	804788	A	48	2	S	M	2	.	.	H	S	AD	.	10	6.8	.	7.5	.	22.3	.	29.1	.	45	.	NG	0.9	75	.	1	20	140	873801010	.
IRF930215	05/10/93	20	1	6	283912	804788	A	48	5	S	.	2	.	.	H	.	NO	.	0	9.5	.	8.3	.	28	.	27.2	.	42.3	.	NG	0.8	50	.	1	20	140	873801010	.
IRF930216	05/10/93	20	2	6	283912	804788	A	48	5	S	.	2	.	.	H	.	NO	.	0	9.5	.	8.3	.	28	.	27.2	.	42.3	.	NG	0.7	50	.	1	20	140	873801010	.
IRF930217	05/10/93	20	3	6	283912	804788	A	48	5	S	.	2	.	.	H	.	NO	.	0	9.5	.	8.3	.	28	.	27.2	.	42.3	.	NG	0.6	50	.	1	20	140	873801010	.
IRF930268	06/17/93	20	1	6	283912	804788	A	48	13	S	H	2	.	.	H	S	HA	.	5	9.6	.	7.7	.	30.1	.	32.9	.	50.2	.	NG	0.9	50	.	1	20	140	873801010	.
IRF930269	06/17/93	20	2	6	283912	804788	A	48	13	S	H	2	.	.	H	S	HA	.	5	9.6	.	7.7	.	30.1	.	32.9	.	50.2	.	NG	0.9	50	.	1	20	140	873801010	.
IRF930270	06/17/93	20	3	6	283912	804788	A	48	13	S	H	2	.	.	H	S	HA	.	5	9.6	.	7.7	.	30.1	.	32.9	.	50.2	.	NG	0.9	50	.	1	20	140	873801010	.
IRF930323	07/08/93	20	1	6	283912	804788	A	48	5	S	M	2	.	.	H	N	AD	NO	0.5	7.2	.	7.6	.	32.1	.	31.5	.	48.4	.	NG	0.8	30	.	1	20	140	873801010	.
IRF930324	07/08/93	20	2	6	283912	804788	A	48	5	S	M	2	.	.	H	N	AD	NO	0.5	7.2	.	7.6	.	32.1	.	31.5	.	48.4	.	NG	0.8	20	.	1	20	140	873801010	.
IRF930325	07/08/93	20	3	6	283912	804788	A	48	5	S	M	2	.	.	H	N	AD	NO	0.5	7.2	.	7.6	.	32.1	.	31.5	.	48.4	.	NG	0.8	20	.	1	20	140	873801010	.
IRF930363	08/03/93	20	1	6	283912	804788	A	48	1	S	N	2	SH	NO	H	N	AD	NO	0.5	8.6	.	7.4	.	32.4	.	27.4	.	42.4	.	NG	0.9	25	B	1	20	140	873801010	.
IRF930364	08/03/93	20	2	6	283912	804788	A	48	1	S	N	2	SH	NO	H	N	AD	NO	0.5	8.6	.	7.4	.	32.4	.	27.4	.	42.4	.	NG	0.9	25	B	1	20	140	873801010	.
IRF930365	08/03/93	20	3	6	283912	804788	A	48	1	S	N	2	SH	NO	H	N	AD	NO	0.5	8.6	.	7.4	.	32.4	.	27.4	.	42.4	.	NG	0.9	25	B	1	20	140	873801010	.
IRF930432	09/09/93	20	1	6	283912	804788	A	48	9	S	M	2	.	.	H	N	AD	NO	0.5	7	.	8.1	.	29.8	.	29.2	.	45	.	NG	0.8	20	.	1	20	140	873801010	.
IRF930433	09/09/93	20	2	6	283912	804788	A	48	9	S	M	2	.	.	H	N	AD	NO	0.5	7	.	8.1	.	29.8	.	29.2	.	45	.	NG	0.8	30	.	1	20	140	873801010	.
IRF930434	09/09/93	20	3	6	283912	804788	A	48	9	S	M	2	.	.	H	N	AD	NO	0.5	7	.	8.1	.	29.8	.	29.2	.	45	.	NG	0.8	30	.	1	20	140	873801010	.
IRF930470	10/07/93	20	1	6	283912	804788	A	48	7	S	M	2	.	.	S	H	SY	HA	10	7.5	.	8.1	.	26.7	.	34.1	.	52	.	NG	0.6	75	.	1	20	140	873801010	.
IRF930471	10/07/93	20	2	6	283912	804788	A	48	7	S	M	2	.	.	S	H	SY	HA	10	7.5	.	8.1	.	26.7	.	34.1	.	52	.	NG	0.6	75	.	1	20	140	873801010	.
IRF930472	10/07/93	20	3	6	283912	804788	A	48	7	S	M	2	.	.	S	H	SY	HA	10	7.5	.	8.1	.	26.7	.	34.1	.	52	.	NG	0.6	10	.	1	20	140	873801010	.
IRF930528	11/15/93	20	1	6	283912	804788	A	48	15	S	M	2	.	.	S	H	GM	NO	0.5	8.5	.	8.3	.	24.6	.	31.1	.	47.8	.	NG	0.8	75	A	1	20	140	873801010	.
IRF930529	11/15/93	20	2	6	283912	804788	A	48	15	S	M	2	.	.	S	H	GM	NO	0.5	8.5	.	8.3	.	24.6	.	31.1	.	47.8	.	NG	0.8	75	A	1	20	140	873801010	.
IRF930530	11/15/93	20	3	6	283912	804788	A	48	15	S	M	2	.	.	S	H	GM	NO	0.5	8.5	.	8.3	.	24.6	.	31.1	.	47.8	.	NG	0.8	75	A	1	20	140	873801010	.
IRF930568	12/06/93	20	1	6	283912	804788	A	48	7	S	M	2	OS	NO	H	N	NO	.	0	11.3	.	7.5	.	20.5	.	33.4	.	50.9	.	NG	0.8	75	C	1	20	140	873801010	.
IRF930569	12/06/93	20	2	6	283912	804788	A	48	7	S	M	2	OS	NO	H	N	NO	.	0	11.3	.	7.5	.	20.5	.	33.4	.	50.9	.	NG	0.8	75	C	1	20	140	873801010	.
IRF930570	12/06/93	20	3	6	283912	804788	A	48	7	S	M	2	OS	NO	H	N	NO	.	0	11.3	.	7.5	.	20.5	.	33.4	.	50.9	.	NG	0.8	100	C	1	20	140	873801010	.
IRF930140A	03/11/93	204	3	7	283775	804662	A	58	3	M	.	3	MA	TG	H	S	NO	.	0	10.6	.	7.8	.	25.1	.	24	.	38	.	NG	0	.	D	1	207	2	873801010	.	46
IRF930182B	04/09/93	204	2	7	283782	804675	A	58	2	M	.	3	TG	MG	U	.	NO	.	0	7.6	.	7.5	.	22.9	.	18.3	.	29.6	.	NG		.	.	1	207	1	873801010	.	385
IRF930183C	04/09/93	204	3	7	283751	804684	A	58	2	M	.	3	TG	MG	U	.	NO	.	0	8.3	.	7.7	.	22.9	.	27.7	.	43	.	NG		.	.	1	207	1	873801010	.	25
IRF930368C	08/03/93	204	3	7	283775	804662	A	58	1	M	N	3	.	.	H	R	GM	NO	10	9.8	.	8.3	.	32.7	.	28.5	.	44.1	.	NG		75	.	1	207	1	873801010	.	3
IRF930477A	10/07/93	204	2	7	283775	804662	A	58	7	M	N	3	TG	SN	H	N	NO	.	0	8	.	7.9	.	27.4	.	26.7	.	41.8	.	NG	0	.	C	1	207	1	873801010	.	25
IRF930028A	01/06/93	204	1	7	283793	804636	A	58	27	M	.	3	MA	TG	H	.	UU	.		8	.	7.7	.	24.6	.	26.1	.	40.8	.	NG	0	.	D	1	207	1	873801010	.
IRF930028B	01/06/93	204	1	7	283793	804636	A	58	27	M	.	3	MA	TG	H	.	UU	.		8	.	7.7	.	24.6	.	26.1	.	40.8	.	NG		.	.	1	207	1	873801010	.
IRF930028C	01/06/93	204	1	7	283793	804636	A	58	27	M	.	3	MA	TG	H	.	UU	.		8	.	7.7	.	24.6	.	26.1	.	40.8	.	NG		.	.	1	207	1	873801010	.
IRF930028D	01/06/93	204	1	7	283793	804636	A	58	27	M	.	3	MA	TG	H	.	UU	.		8	.	7.7	.	24.6	.	26.1	.	40.8	.	NG	0.9	.	.	1	207	1	873801010	.
IRF930029A	01/06/93	204	2	7	283787	804663	A	58	27	M	H	3	MA	TG	H	.	UU	.		8	.	7.7	.	24.6	.	26.1	.	40.8	.	NG	0	.	D	1	207	1	873801010	.
IRF930029B	01/06/93	204	2	7	283787	804663	A	58	27	M	H	3	MA	TG	H	.	UU	.		8	.	7.7	.	24.6	.	26.1	.	40.8	.	NG		.	.	1	207	1	873801010	.
IRF930029C	01/06/93	204	2	7	283787	804663	A	58	27	M	H	3	MA	TG	H	.	UU	.		8	.	7.7	.	24.6	.	26.1	.	40.8	.	NG		.	.	1	207	1	873801010	.
IRF930029D	01/06/93	204	2	7	283787	804663	A	58	27	M	H	3	MA	TG	H	.	UU	.		8	.	7.7	.	24.6	.	26.1	.	40.8	.	NG	0.9	.	.	1	207	1	873801010	.
IRF930030A	01/06/93	204	3	7	283748	804678	A	58	27	M	.	3	MA	TG	H	R	UU	.		7	.	7.6	.	24.6	.	28.4	.	44	.	NG	0	.	D	1	207	1	873801010	.
IRF930030B	01/06/93	204	3	7	283748	804678	A	58	27	M	.	3	MA	TG	H	R	UU	.		7	.	7.6	.	24.6	.	28.4	.	44	.	NG		.	.	1	207	1	873801010	.
IRF930030C	01/06/93	204	3	7	283748	804678	A	58	27	M	.	3	MA	TG	H	R	UU	.		7	.	7.6	.	24.6	.	28.4	.	44	.	NG		.	.	1	207	1	873801010	.
IRF930030D	01/06/93	204	3	7	283748	804678	A	58	27	M	H	3	MA	TG	H	R	UU	.		7	.	7.6	.	24.6	.	28.4	.	44	.	NG	0.9	.	.	1	207	1	873801010	.
IRF930080A	02/10/93	204	1	7	283775	804662	A	58	4	M	.	3	MG	OS	H	S	NO	.	0	8.7	.	7.6	.	18.6	.	25.7	.	40.2	.	NG	0.2	.	C	1	207	1	873801010	.
IRF930080B	02/10/93	204	1	7	283775	804662	A	58	4	M	.	3	MG	OS	H	S	NO	.	0	8.7	.	7.6	.	18.6	.	25.7	.	40.2	.	NG		.	.	1	207	1	873801010	.
IRF930080C	02/10/93	204	1	7	283775	804662	A	58	4	M	.	3	MG	OS	H	S	NO	.	0	8.7	.	7.6	.	18.6	.	25.7	.	40.2	.	NG		.	.	1	207	1	873801010	.
IRF930080D	02/10/93	204	1	7	283775	804662	A	58	4	M	.	3	MG	OS	H	S	NO	.	0	8.7	.	7.6	.	18.6	.	25.7	.	40.2	.	NG	0.9	.	.	1	207	1	873801010	.
IRF930081A	02/10/93	204	2	7	283775	804662	A	58	4	M	.	3	MG	OS	H	S	NO	.	0	8.7	.	7.6	.	18.6	.	25.7	.	40.2	.	NG	0.2	.	C	1	207	1	873801010	.
IRF930081B	02/10/93	204	2	7	283775	804662	A	58	4	M	.	3	MG	OS	H	S	NO	.	0	8.7	.	7.6	.	18.6	.	25.7	.	40.2	.	NG		.	.	1	207	1	873801010	.
IRF930081C	02/10/93	204	2	7	283775	804662	A	58	4	M	.	3	MG	OS	H	S	NO	.	0	8.7	.	7.6	.	18.6	.	25.7	.	40.2	.	NG		.	.	1	207	1	873801010	.
IRF930081D	02/10/93	204	2	7	283775	804662	A	58	4	M	.	3	MG	OS	H	S	NO	.	0	8.7	.	7.6	.	18.6	.	25.7	.	40.2	.	NG	0.9	.	.	1	207	1	873801010	.
IRF930082A	02/10/93	204	3	7	283775	804662	A	58	4	M	.	3	MG	OS	H	S	AD	.	20	11.4	.	7.7	.	18.8	.	26.1	.	40.7	.	NG	0.2	.	C	1	207	2	873801010	.
IRF930082B	02/10/93	204	3	7	283775	804662	A	58	4	M	.	3	MG	OS	H	S	AD	.	10	11.4	.	7.7	.	18.8	.	26.1	.	40.7	.	NG		.	.	1	207	2	873801010	.
IRF930082C	02/10/93	204	3	7	283775	804662	A	58	4	M	.	3	MG	OS	H	S	AD	.	10	11.4	.	7.7	.	18.8	.	26.1	.	40.7	.	NG		.	.	1	207	2	873801010	.
IRF930082D	02/10/93	204	3	7	283775	804662	A	58	4	M	.	3	MG	OS	H	S	AD	.	10	11.4	.	7.7	.	18.8	.	26.1	.	40.7	.	NG	0.9	.	.	1	207	1	873801010	.
IRF930138A	03/11/93	204	1	7	283795	804637	A	58	3	M	.	3	MA	TG	H	S	NO	.	0	7.5	.	7.5	.	24.1	.	15.3	.	25.2	.	NG	0	.	D	1	207	1	873801010	.
IRF930138B	03/11/93	204	1	7	283795	804637	A	58	3	M	.	3	MA	TG	H	S	NO	.	0	7.5	.	7.5	.	24.1	.	15.3	.	25.2	.	NG		.	.	1	207	1	873801010	.
IRF930138C	03/11/93	204	1	7	283795	804637	A	58	3	M	.	3	MA	TG	H	S	NO	.	0	7.5	.	7.5	.	24.1	.	15.3	.	25.2	.	NG		.	.	1	207	1	873801010	.
IRF930138D	03/11/93	204	1	7	283795	804637	A	58	3	M	.	3	MA	TG	H	S	NO	.	0	7.5	.	7.5	.	24.1	.	15.3	.	25.2	.	NG	0.9	.	.	1	207	1	873801010	.
IRF930139A	03/11/93	204	2	7	283795	804637	A	58	3	M	.	3	MA	TG	H	S	NO	.	0	7.5	.	7.5	.	24.1	.	15.3	.	25.2	.	NG	0	.	D	1	207	1	873801010	.
IRF930139B	03/11/93	204	2	7	283795	804637	A	58	3	M	.	3	MA	TG	H	S	NO	.	0	7.5	.	7.5	.	24.1	.	15.3	.	25.2	.	NG		.	.	1	207	1	873801010	.
IRF930139C	03/11/93	204	2	7	283795	804637	A	58	3	M	.	3	MA	TG	H	S	NO	.	0	7.5	.	7.5	.	24.1	.	15.3	.	25.2	.	NG		.	.	1	207	1	873801010	.
IRF930139D	03/11/93	204	2	7	283795	804637	A	58	3	M	.	3	MA	TG	H	S	NO	.	0	7.5	.	7.5	.	24.1	.	15.3	.	25.2	.	NG	0.5	.	.	1	207	1	873801010	.
IRF930140A	03/11/93	204	3	7	283775	804662	A	58	3	M	.	3	MA	TG	H	S	NO	.	0	10.6	.	7.8	.	25.1	.	24	.	38	.	NG	0	.	D	1	207	2	873801010	.
IRF930140B	03/11/93	204	3	7	283775	804662	A	58	3	M	.	3	MA	TG	H	S	NO	.	0	10.6	.	7.8	.	25.1	.	24	.	38	.	NG		.	.	1	207	2	873801010	.
IRF930140C	03/11/93	204	3	7	283775	804662	A	58	3	M	.	3	MA	TG	H	S	NO	.	0	10.6	.	7.8	.	25.1	.	24	.	38	.	NG		.	.	1	207	2	873801010	.
IRF930140D	03/11/93	204	3	7	283775	804662	A	58	3	M	.	3	MA	TG	H	S	NO	.	0	10.6	.	7.8	.	25.1	.	24	.	38	.	NG	0.5	.	.	1	207	1	873801010	.
IRF930181A	04/09/93	204	1	7	283795	804637	A	58	2	M	.	3	TG	MG	U	.	NO	.	0	7.6	.	7.5	.	22.9	.	18.3	.	29.6	.	NG	0	.	C	1	207	1	873801010	.
IRF930181B	04/09/93	204	1	7	283795	804637	A	58	2	M	.	3	TG	MG	U	.	NO	.	0	7.6	.	7.5	.	22.9	.	18.3	.	29.6	.	NG		.	.	1	207	1	873801010	.
IRF930181C	04/09/93	204	1	7	283795	804637	A	58	2	M	.	3	TG	MG	U	.	NO	.	0	7.6	.	7.5	.	22.9	.	18.3	.	29.6	.	NG		.	.	1	207	1	873801010	.
IRF930181D	04/09/93	204	1	7	283795	804637	A	58	2	M	.	3	TG	MG	U	.	NO	.	0	7.6	.	7.5	.	22.9	.	18.3	.	29.6	.	NG	1.9	.	.	1	207	1	873801010	.
IRF930182A	04/09/93	204	2	7	283782	804675	A	58	2	M	.	3	TG	MG	U	.	NO	.	0	7.6	.	7.5	.	22.9	.	18.3	.	29.6	.	NG	0	.	C	1	207	1	873801010	.
IRF930182C	04/09/93	204	2	7	283782	804675	A	58	2	M	.	3	TG	MG	U	.	NO	.	0	7.6	.	7.5	.	22.9	.	18.3	.	29.6	.	NG		.	.	1	207	1	873801010	.
IRF930182D	04/09/93	204	2	7	283782	804675	A	58	2	M	.	3	TG	MG	U	.	NO	.	0	7.6	.	7.5	.	22.9	.	18.3	.	29.6	.	NG	1.9	.	.	1	207	1	873801010	.
IRF930183A	04/09/93	204	3	7	283751	804684	A	58	2	M	.	3	TG	MG	U	.	NO	.	0	8.3	.	7.7	.	22.9	.	27.7	.	43	.	NG	0	.	C	1	207	1	873801010	.
IRF930183B	04/09/93	204	3	7	283751	804684	A	58	2	M	.	3	TG	MG	U	.	NO	.	0	8.3	.	7.7	.	22.9	.	27.7	.	43	.	NG		.	.	1	207	1	873801010	.
IRF930183D	04/09/93	204	3	7	283751	804684	A	58	2	M	.	3	TG	MG	U	.	NO	.	0	8.3	.	7.7	.	22.9	.	27.7	.	43	.	NG	1.9	.	.	1	207	1	873801010	.
IRF930218A	05/10/93	204	1	7	283792	804642	A	58	5	.	.	3	.	.	.	.	.	.		7.2	.	7.8	.	26.7	.	24.3	.	38.3	.	NG	0	.	.	1	207	1	873801010	.
IRF930218B	05/10/93	204	1	7	283792	804642	A	58	5	.	.	3	.	.	.	.	.	.		7.2	.	7.8	.	26.7	.	24.3	.	38.3	.	NG		.	.	1	207	1	873801010	.
IRF930218C	05/10/93	204	1	7	283792	804642	A	58	5	.	.	3	.	.	.	.	.	.		7.2	.	7.8	.	26.7	.	24.3	.	38.3	.	NG		.	.	1	207	1	873801010	.
IRF930218D	05/10/93	204	1	7	283792	804642	A	58	5	.	.	3	.	.	.	.	.	.		7.2	.	7.8	.	26.7	.	24.3	.	38.3	.	NG	1	.	.	1	207	1	873801010	.
IRF930219A	05/10/93	204	2	7	283779	804666	A	58	5	.	.	3	.	.	.	.	.	.		8.2	.	8.1	.	26.7	.	25.3	.	39.7	.	NG	0	.	.	1	207	1	873801010	.
IRF930219B	05/10/93	204	2	7	283779	804666	A	58	5	.	.	3	.	.	.	.	.	.		8.2	.	8.1	.	26.7	.	25.3	.	39.7	.	NG		.	.	1	207	1	873801010	.
IRF930219C	05/10/93	204	2	7	283779	804666	A	58	5	.	.	3	.	.	.	.	.	.		8.2	.	8.1	.	26.7	.	25.3	.	39.7	.	NG		.	.	1	207	1	873801010	.
IRF930219D	05/10/93	204	2	7	283779	804666	A	58	5	.	.	3	.	.	.	.	.	.		8.2	.	8.1	.	26.7	.	25.3	.	39.7	.	NG	1	.	.	1	207	1	873801010	.
IRF930220A	05/10/93	204	3	7	283751	804686	A	58	5	.	.	3	.	.	.	.	.	.		11.4	.	8.4	.	26.5	.	26.6	.	41.5	.	NG	0	.	.	1	207	1	873801010	.
IRF930220B	05/10/93	204	3	7	283751	804686	A	58	5	.	.	3	.	.	.	.	.	.		11.4	.	8.4	.	26.5	.	26.6	.	41.5	.	NG		.	.	1	207	1	873801010	.
IRF930220C	05/10/93	204	3	7	283751	804686	A	58	5	.	.	3	.	.	.	.	.	.		11.4	.	8.4	.	26.5	.	26.6	.	41.5	.	NG		.	.	1	207	1	873801010	.
IRF930220D	05/10/93	204	3	7	283751	804686	A	58	5	.	.	3	.	.	.	.	.	.		11.4	.	8.4	.	26.5	.	26.6	.	41.5	.	NG	1	.	.	1	207	1	873801010	.
IRF930271A	06/17/93	204	1	7	283775	804662	A	58	13	M	.	3	MG	.	H	S	NO	.	0	6.4	.	7.5	.	29.2	.	37.5	.	56.3	.	NG	0	.	D	1	207	1	873801010	.
IRF930271B	06/17/93	204	1	7	283775	804662	A	58	13	M	.	3	.	.	H	S	NO	.	0	6.4	.	7.5	.	29.2	.	37.5	.	56.3	.	NG		.	.	1	207	1	873801010	.
IRF930271C	06/17/93	204	1	7	283775	804662	A	58	13	M	.	3	.	.	H	S	NO	.	0	6.4	.	7.5	.	29.2	.	37.5	.	56.3	.	NG		.	.	1	207	1	873801010	.
IRF930271D	06/17/93	204	1	7	283775	804662	A	58	13	M	.	3	.	.	H	S	NO	.	0	6.4	.	7.5	.	29.2	.	37.5	.	56.3	.	NG	1	.	.	1	207	1	873801010	.
IRF930272A	06/17/93	204	2	7	283775	804662	A	58	13	M	.	3	MG	.	H	S	NO	.	0	6.4	.	7.5	.	29.2	.	37.5	.	56.3	.	NG	0	.	D	1	207	2	873801010	.
IRF930272B	06/17/93	204	2	7	283775	804662	A	58	13	M	.	3	.	.	H	S	NO	.	0	6.4	.	7.5	.	29.2	.	37.5	.	56.3	.	NG		.	.	1	207	2	873801010	.
IRF930272C	06/17/93	204	2	7	283775	804662	A	58	13	M	.	3	.	.	H	S	NO	.	0	6.4	.	7.5	.	29.2	.	37.5	.	56.3	.	NG		.	.	1	207	2	873801010	.
IRF930272D	06/17/93	204	2	7	283775	804662	A	58	13	M	.	3	.	.	H	S	NO	.	0	6.4	.	7.5	.	29.2	.	37.5	.	56.3	.	NG	1	.	.	1	207	1	873801010	.
IRF930273A	06/17/93	204	3	7	283775	804662	A	58	13	M	.	3	MG	.	H	S	NO	.	0	9	.	7.9	.	29.1	.	35	.	52.9	.	NG	0	.	D	1	207	2	873801010	.
IRF930273B	06/17/93	204	3	7	283775	804662	A	58	13	M	.	3	.	.	H	S	NO	.	0	9	.	7.9	.	29.1	.	35	.	52.9	.	NG		.	.	1	207	2	873801010	.
IRF930273C	06/17/93	204	3	7	283775	804662	A	58	13	M	.	3	.	.	H	S	NO	.	0	9	.	7.9	.	29.1	.	35	.	52.9	.	NG		.	.	1	207	2	873801010	.
IRF930273D	06/17/93	204	3	7	283775	804662	A	58	13	M	.	3	.	.	H	S	NO	.	0	9	.	7.9	.	29.1	.	35	.	52.9	.	NG	0.7	.	.	1	207	2	873801010	.
IRF930326A	07/08/93	204	1	7	283775	804660	A	58	5	M	N	3	OS	MG	H	R	NO	.	0	6.1	.	7.5	.	31.8	.	35.3	.	53.4	.	NG	0	.	C	1	207	1	873801010	.
IRF930326B	07/08/93	204	1	7	283775	804660	A	58	5	M	N	3	.	.	H	R	NO	.	0	6.1	.	7.5	.	31.8	.	35.3	.	53.4	.	NG		.	.	1	207	1	873801010	.
IRF930326C	07/08/93	204	1	7	283775	804660	A	58	5	M	N	3	.	.	H	R	NO	.	0	6.1	.	7.5	.	31.8	.	35.3	.	53.4	.	NG		.	.	1	207	1	873801010	.
IRF930326D	07/08/93	204	1	7	283775	804660	A	58	5	M	N	3	.	.	H	R	NO	.	0	6.1	.	7.5	.	31.8	.	35.3	.	53.4	.	NG	0.9	.	.	1	207	1	873801010	.
IRF930327A	07/08/93	204	2	7	283775	804660	A	58	5	M	N	3	OS	MG	H	R	NO	.	0	6.6	.	7.6	.	31.8	.	35.9	.	54.2	.	NG	0	.	C	1	207	1	873801010	.
IRF930327B	07/08/93	204	2	7	283775	804660	A	58	5	M	N	3	.	.	H	R	NO	.	0	6.6	.	7.6	.	31.8	.	35.9	.	54.2	.	NG		.	.	1	207	1	873801010	.
IRF930327C	07/08/93	204	2	7	283775	804660	A	58	5	M	N	3	.	.	H	R	NO	.	0	6.6	.	7.6	.	31.8	.	35.9	.	54.2	.	NG		.	.	1	207	1	873801010	.
IRF930327D	07/08/93	204	2	7	283775	804660	A	58	5	M	N	3	.	.	H	R	NO	.	0	6.6	.	7.6	.	31.8	.	35.9	.	54.2	.	NG	0.8	.	.	1	207	1	873801010	.
IRF930328A	07/08/93	204	3	7	283775	804660	A	58	5	M	N	3	MG	OS	H	R	GM	AD	20	10.7	.	7.8	.	32.1	.	35.9	.	54.3	.	NG	0	.	C	1	207	1	873801010	.
IRF930328B	07/08/93	204	3	7	283775	804660	A	58	5	M	N	3	.	.	H	R	GM	AD	30	10.7	.	7.8	.	32.1	.	35.9	.	54.3	.	NG		.	.	1	207	1	873801010	.
IRF930328C	07/08/93	204	3	7	283775	804660	A	58	5	M	N	3	.	.	H	R	GM	AD	30	10.7	.	7.8	.	32.1	.	35.9	.	54.3	.	NG		.	.	1	207	1	873801010	.
IRF930328D	07/08/93	204	3	7	283775	804660	A	58	5	M	N	3	.	.	H	R	GM	AD	50	10.7	.	7.8	.	32.1	.	35.9	.	54.3	.	NG	0.8	.	.	1	207	1	873801010	.
IRF930366A	08/03/93	204	1	7	283775	804662	A	58	1	M	N	3	OS	NO	H	N	NO	.	0	5.9	.	7.8	.	32.3	.	33.1	.	50.5	.	NG	0.1	100	C	1	207	1	873801010	.
IRF930366B	08/03/93	204	1	7	283775	804662	A	58	1	M	N	3	.	.	H	N	NO	.	0	5.9	.	7.8	.	32.3	.	33.1	.	50.5	.	NG		100	.	1	207	1	873801010	.
IRF930366C	08/03/93	204	1	7	283775	804662	A	58	1	M	N	3	.	.	H	N	NO	.	0	5.9	.	7.8	.	32.3	.	33.1	.	50.5	.	NG		100	.	1	207	1	873801010	.
IRF930366D	08/03/93	204	1	7	283775	804662	A	58	1	M	N	3	.	.	H	N	NO	.	0	5.9	.	7.8	.	32.3	.	33.1	.	50.5	.	NG	0.9	100	.	1	207	1	873801010	.
IRF930367A	08/03/93	204	2	7	283775	804662	A	58	1	M	N	3	OS	NO	H	N	NO	.	0	6.6	.	8.3	.	32.8	.	31	.	47.8	.	NG	0.1	100	C	1	207	1	873801010	.
IRF930367B	08/03/93	204	2	7	283775	804662	A	58	1	M	N	3	.	.	H	N	NO	.	0	6.6	.	8.3	.	32.8	.	31	.	47.8	.	NG		100	.	1	207	1	873801010	.
IRF930367C	08/03/93	204	2	7	283775	804662	A	58	1	M	N	3	.	.	H	N	NO	.	0	6.6	.	8.3	.	32.8	.	31	.	47.8	.	NG		100	.	1	207	1	873801010	.
IRF930367D	08/03/93	204	2	7	283775	804662	A	58	1	M	N	3	.	.	H	N	NO	.	0	6.6	.	8.3	.	32.8	.	31	.	47.8	.	NG	0.9	100	.	1	207	1	873801010	.
IRF930368A	08/03/93	204	3	7	283775	804662	A	58	1	M	N	3	OS	NO	H	R	GM	NO	10	9.8	.	8.3	.	32.7	.	28.5	.	44.1	.	NG	0.1	75	C	1	207	1	873801010	.
IRF930368B	08/03/93	204	3	7	283775	804662	A	58	1	M	N	3	.	.	H	R	GM	NO	10	9.8	.	8.3	.	32.7	.	28.5	.	44.1	.	NG		75	.	1	207	1	873801010	.
IRF930368D	08/03/93	204	3	7	283775	804662	A	58	1	M	N	3	.	.	H	R	GM	NO	15	9.8	.	8.3	.	32.7	.	28.5	.	44.1	.	NG	0.6	75	.	1	207	1	873801010	.
IRF930435A	09/09/93	204	1	7	283775	804662	A	58	9	M	N	3	OS	TG	H	R	NO	.		6	.	7.8	.	29.6	.	25.3	.	39.6	.	NG	0.2	.	A	1	207	1	873801010	.
IRF930435B	09/09/93	204	1	7	283775	804662	A	58	9	M	N	3	.	.	H	R	NO	.		6	.	7.8	.	29.6	.	25.3	.	39.6	.	NG		.	.	1	207	1	873801010	.
IRF930435C	09/09/93	204	1	7	283775	804662	A	58	9	M	N	3	.	.	H	R	NO	.		6	.	7.8	.	29.6	.	25.3	.	39.6	.	NG		.	.	1	207	1	873801010	.
IRF930435D	09/09/93	204	1	7	283775	804662	A	58	9	M	N	3	OS	TG	H	R	HA	RU	2	6	.	7.8	.	29.6	.	25.3	.	39.6	.	NG	1.2	.	A	1	207	1	873801010	.
IRF930436A	09/09/93	204	2	7	283775	804662	A	58	9	M	N	3	OS	TG	H	R	NO	.	0	6	.	7.8	.	29.6	.	25.3	.	39.6	.	NG	0.2	.	A	1	207	1	873801010	.
IRF930436B	09/09/93	204	2	7	283775	804662	A	58	9	M	N	3	.	.	H	R	NO	.	0	6	.	7.8	.	29.6	.	25.3	.	39.6	.	NG		.	.	1	207	2	873801010	.
IRF930436C	09/09/93	204	2	7	283775	804662	A	58	9	M	N	3	.	.	H	R	HA	RU	2	6	.	7.8	.	29.6	.	25.3	.	39.6	.	NG		.	.	1	207	1	873801010	.
IRF930436D	09/09/93	204	2	7	283775	804662	A	58	9	M	N	3	.	.	H	R	HA	RU	2	6	.	7.8	.	29.6	.	25.3	.	39.6	.	NG	1.2	.	.	1	207	1	873801010	.
IRF930437A	09/09/93	204	3	7	283775	804662	A	58	9	M	N	3	OS	TG	H	R	NO	.	0	5.6	.	7.9	.	30.3	.	26.1	.	41	.	NG	0.2	.	A	1	207	1	873801010	.
IRF930437B	09/09/93	204	3	7	283775	804662	A	58	9	M	N	3	.	.	H	R	NO	.	0	5.6	.	7.9	.	30.3	.	26.1	.	41	.	NG		.	.	1	207	1	873801010	.
IRF930437C	09/09/93	204	3	7	283775	804662	A	58	9	M	N	3	.	.	H	R	NO	.	0	5.6	.	7.9	.	30.3	.	26.1	.	41	.	NG		.	.	1	207	1	873801010	.
IRF930437D	09/09/93	204	3	7	283775	804662	A	58	9	M	N	3	.	.	H	R	NO	.	0	5.6	.	7.9	.	30.3	.	26.1	.	41	.	NG	1.2	.	.	1	207	1	873801010	.
IRF930476A	10/07/93	204	1	7	283775	804662	A	58	7	M	N	3	SN	TG	U	U	NO	.	0	8	.	7.9	.	27.4	.	26.7	.	41.8	.	NG	0	.	C	1	207	1	873801010	.
IRF930476B	10/07/93	204	1	7	283775	804662	A	58	7	M	N	2	.	.	U	U	NO	.	0	8	.	7.9	.	27.4	.	26.7	.	41.8	.	NG		.	.	1	207	1	873801010	.
IRF930476C	10/07/93	204	1	7	283775	804662	A	58	7	M	N	2	.	.	U	U	NO	.	0	8	.	7.9	.	27.4	.	26.7	.	41.8	.	NG		.	.	1	207	1	873801010	.
IRF930476D	10/07/93	204	1	7	283775	804662	A	58	7	M	N	2	SN	TG	U	U	NO	.	0	8	.	7.9	.	27.4	.	26.7	.	41.8	.	NG	1	.	C	1	207	1	873801010	.
IRF930477A	10/07/93	204	2	7	283775	804662	A	58	7	M	N	3	TG	SN	H	N	NO	.	0	8	.	7.9	.	27.4	.	26.7	.	41.8	.	NG	0	.	C	1	207	1	873801010	.
IRF930477B	10/07/93	204	2	7	283775	804662	A	58	7	M	N	3	.	.	H	N	NO	.	0	8	.	7.9	.	27.4	.	26.7	.	41.8	.	NG		.	.	1	207	1	873801010	.
IRF930477C	10/07/93	204	2	7	283775	804662	A	58	7	M	N	3	.	.	H	N	NO	.	0	8	.	7.9	.	27.4	.	26.7	.	41.8	.	NG		.	.	1	207	1	873801010	.
IRF930477D	10/07/93	204	2	7	283775	804662	A	58	7	M	N	3	TG	SN	H	N	NO	.	0	8	.	7.9	.	27.4	.	26.7	.	41.8	.	NG	0.8	.	C	1	207	1	873801010	.
IRF930478A	10/07/93	204	3	7	283775	804662	A	58	7	M	N	3	TG	SN	H	N	NO	.	0	8.5	.	8.0	.	27.2	.	29.5	.	45.7	.	NG	0	.	C	1	207	2	873801010	.
IRF930478B	10/07/93	204	3	7	283775	804662	A	58	7	M	N	3	.	.	H	N	NO	.	0	8.5	.	8.0	.	27.2	.	29.5	.	45.7	.	NG		.	.	1	207	2	873801010	.
IRF930478C	10/07/93	204	3	7	283775	804662	A	58	7	M	N	3	.	.	H	N	NO	.	0	8.5	.	8.0	.	27.2	.	29.5	.	45.7	.	NG		.	.	1	207	1	873801010	.
IRF930478D	10/07/93	204	3	7	283775	804662	A	58	7	M	N	3	TG	SN	H	N	NO	.	0	8.5	.	8.0	.	27.2	.	29.5	.	45.7	.	NG	0.8	.	C	1	207	1	873801010	.
IRF930531A	11/15/93	204	1	7	283775	804662	A	58	15	M	N	3	RO	MG	U	U	NO	.	0	8.2	.	8.3	.	27	.	27.3	.	42.5	.	NG	0	.	C	1	207	1	873801010	.
IRF930531B	11/15/93	204	1	7	283775	804662	A	58	15	M	N	3	.	.	U	U	NO	.	0	8.2	.	8.3	.	27	.	27.3	.	42.5	.	NG		.	.	1	207	1	873801010	.
IRF930531C	11/15/93	204	1	7	283775	804662	A	58	15	M	N	3	.	.	U	U	NO	.	0	8.2	.	8.3	.	27	.	27.3	.	42.5	.	NG		.	.	1	207	1	873801010	.
IRF930531D	11/15/93	204	1	7	283775	804662	A	58	15	M	N	3	RO	MG	R	U	NO	.	0	8.2	.	8.3	.	27	.	27.3	.	42.5	.	NG	0.8	.	C	1	207	1	873801010	.
IRF930532A	11/15/93	204	2	7	283775	804662	A	58	15	M	N	3	MG	TG	H	N	NO	.	0	7.8	.	8.3	.	27	.	27.9	.	43.4	.	NG		.	C	1	207	1	873801010	.
IRF930532B	11/15/93	204	2	7	283775	804662	A	58	15	M	N	3	.	.	H	N	NO	.	0	7.8	.	8.3	.	27	.	27.9	.	43.4	.	NG		.	.	1	207	1	873801010	.
IRF930532C	11/15/93	204	2	7	283775	804662	A	58	15	M	N	3	.	.	H	N	NO	.	0	7.8	.	8.3	.	27	.	27.9	.	43.4	.	NG		.	.	1	207	1	873801010	.
IRF930532D	11/15/93	204	2	7	283775	804662	A	58	15	M	N	3	MG	TG	H	N	NO	.	0	7.8	.	8.3	.	27	.	27.9	.	43.4	.	NG	1	.	C	1	207	2	873801010	.
IRF930533A	11/15/93	204	3	7	283775	804662	A	58	15	M	N	3	SN	TG	H	N	NO	.	0	10.3	.	8.5	.	27.8	.	28.3	.	45.2	.	NG	0	.	C	1	207	1	873801010	.
IRF930533B	11/15/93	204	3	7	283775	804662	A	58	15	M	N	3	.	.	H	N	NO	.	0	10.3	.	8.5	.	27.8	.	28.3	.	45.2	.	NG		.	.	1	207	1	873801010	.
IRF930533C	11/15/93	204	3	7	283775	804668	A	58	15	M	N	3	.	.	H	N	NO	.	0	10.3	.	8.5	.	27.8	.	28.3	.	45.2	.	NG		.	.	1	207	1	873801010	.
IRF930533D	11/15/93	204	3	7	283775	804662	A	58	15	M	N	3	SN	TG	H	N	NO	.	0	10.3	.	8.5	.	27.8	.	28.3	.	45.2	.	NG	1	.	C	1	207	1	873801010	.
IRF930571A	12/06/93	204	1	7	283775	804662	A	58	7	S	M	3	OS	MG	H	N	NO	.	0	10.7	10.7	7.4	7.2	19.6	19.6	30.7	30.7	47.2	47.2	NG	0.4	.	C	1	207	2	873801010	.
IRF930571B	12/06/93	204	1	7	283775	804662	A	58	7	M	N	3	.	.	U	U	NO	.	0	10.7	10.7	7.4	7.2	19.6	19.6	30.7	30.7	47.2	47.2	NG		.	.	1	207	2	873801010	.
IRF930571C	12/06/93	204	1	7	283775	804662	A	58	7	M	N	3	.	.	U	U	CI	NO	1	10.7	10.7	7.4	7.2	19.6	19.6	30.7	30.7	47.2	47.2	NG		.	.	1	207	1	873801010	.
IRF930571D	12/06/93	204	1	7	283775	804662	A	58	7	M	N	3	OS	MG	U	U	NO	.	0	10.7	10.7	7.4	7.2	19.6	19.6	30.7	30.7	47.2	47.2	NG	1	.	C	1	207	1	873801010	.
IRF930572A	12/06/93	204	2	7	283775	804662	A	58	7	M	N	3	OS	MG	H	N	GM	NO	5	9.7	.	7.5	.	19.8	.	31.5	.	48.6	.	NG	0.4	.	C	1	207	1	873801010	.
IRF930572B	12/06/93	204	2	7	283775	804662	A	58	7	M	N	3	.	.	U	U	NO	.	0	9.7	.	7.5	.	19.8	.	31.5	.	48.6	.	NG		.	.	1	207	1	873801010	.
IRF930572C	12/06/93	204	2	7	283775	804662	A	58	7	M	N	3	.	.	U	U	NO	.	0	9.7	.	7.5	.	19.8	.	31.5	.	48.6	.	NG		.	.	1	207	1	873801010	.
IRF930572D	12/06/93	204	2	7	283775	804662	A	58	7	M	N	3	OS	MG	U	U	CH	CI	2	9.7	.	7.5	.	19.8	.	31.5	.	48.6	.	NG	0.7	.	C	1	207	1	873801010	.
IRF930573A	12/06/93	204	3	7	283775	804662	A	58	7	S	M	3	SN	TV	H	N	NO	.	0	10.9	.	7.4	.	19.7	.	32.2	.	49.1	.	NG	0.3	.	C	1	207	2	873801010	.
IRF930573B	12/06/93	204	3	7	283775	804662	A	58	7	M	N	3	.	.	U	U	NO	.	0	10.9	.	7.4	.	19.7	.	32.2	.	49.1	.	NG		.	.	1	207	2	873801010	.
IRF930573C	12/06/93	204	3	7	283775	804662	A	58	7	M	N	3	.	.	U	U	NO	.	0	10.9	.	7.4	.	19.7	.	32.2	.	49.1	.	NG		.	.	1	207	1	873801010	.
IRF930573D	12/06/93	204	3	7	283775	804662	A	58	7	U	U	3	SN	TV	U	U	GM	NO	5	10.9	.	7.4	.	19.7	.	32.2	.	49.1	.	NG	0.8	.	C	1	207	1	873801010	.
IRF930001	01/05/93	20	1	9	281849	803677	E	235	26	M	.	2	.	.	H	.	CT	AD	1	6.3	.	7.4	.	23	.	22.1	.	35.2	.	NG	0.6	60	.	1	20	140	873801010	.
IRF930002	01/05/93	20	2	9	281849	803677	E	235	26	M	.	2	.	.	H	.	CT	AD	1	6.3	.	7.4	.	23	.	22.1	.	35.2	.	NG	0.6	80	.	1	20	140	873801010	.
IRF930003	01/05/93	20	3	9	281849	803677	E	235	26	M	.	2	.	.	H	.	CT	AD	1	6.3	.	7.4	.	23	.	22.1	.	35.2	.	NG	0.6	100	.	1	20	140	873801010	.
IRF930056	02/08/93	20	1	9	283775	804662	E	235	1	M	S	2	.	.	H	.	AD	CT	2	9.2	.	6.8	.	18.4	.	21.6	.	34.3	.	NG	0.7	50	.	1	20	140	873801010	.
IRF930057	02/08/93	20	2	9	283775	804662	E	235	1	M	S	2	.	.	H	.	CT	AD	3	9.2	.	6.8	.	18.4	.	21.6	.	34.3	.	NG	0.7	30	.	1	20	140	873801010	.
IRF930058	02/08/93	20	3	9	283775	804662	E	235	1	M	S	2	.	.	H	.	CT	.	4	9.2	.	6.8	.	18.4	.	21.6	.	34.3	.	NG	0.6	30	.	1	20	140	873801010	.
IRF930111	03/08/93	20	1	9	281849	803677	E	235	0	M	S	2	.	.	H	.	AD	CT	40	8.8	.	7.6	.	20.5	.	21.9	.	35	.	NG	0.7	50	.	1	20	140	873801010	.
IRF930112	03/08/93	20	2	9	281849	803677	E	235	0	M	S	2	.	.	H	.	AD	CT	40	8.8	.	7.6	.	20.5	.	21.9	.	35	.	NG	0.7	50	.	1	20	140	873801010	.
IRF930113	03/08/93	20	3	9	281849	803677	E	235	0	M	S	2	.	.	H	.	AD	CT	40	8.8	.	7.6	.	20.5	.	21.9	.	35	.	NG	0.7	50	.	1	20	140	873801010	.
IRF930157	04/08/93	20	1	9	281849	803677	E	235	1	M	S	2	.	.	.	.	AD	.	20	10.1	.	8.0	.	24.7	.	21.2	.	34.6	.	NG	0.7	.	.	1	20	140	873801010	.
IRF930158	04/08/93	20	2	9	281849	803677	E	235	1	M	S	2	.	.	.	.	AD	.	35	10.1	.	8.0	.	24.7	.	21.2	.	34.6	.	NG	0.7	.	.	1	20	140	873801010	.
IRF930159	04/08/93	20	3	9	281849	803677	E	235	1	M	S	2	.	.	.	.	AD	.	40	10.1	.	8.0	.	24.7	.	21.2	.	34.6	.	NG	0.5	.	.	1	20	140	873801010	.
IRF930200	05/06/93	20	1	9	281849	803677	E	235	1	M	S	2	.	.	H	.	CT	AD	1.5	8	.	7.8	.	30.3	.	19.9	.	32	.	NG	0.5	80	.	1	20	140	873801010	.
IRF930201	05/06/93	20	2	9	281849	803677	E	235	1	M	S	2	.	.	H	.	CT	AD	2	8	.	7.8	.	30.3	.	19.9	.	32	.	NG	0.5	80	.	1	20	140	873801010	.
IRF930202	05/06/93	20	3	9	281849	803677	E	235	1	M	S	2	.	.	H	.	CT	AD	2	8	.	7.8	.	30.3	.	19.9	.	32	.	NG	0.5	80	.	1	20	140	873801010	.
IRF930243	06/15/93	20	1	9	281849	803677	E	235	11	M	S	2	.	.	H	S	NO	.	0	7.9	.	7.5	.	31.7	.	23	.	36.4	.	NG	0.6	70	.	1	20	140	873801010	.
IRF930244	06/15/93	20	2	9	281849	803677	E	235	11	M	S	2	.	.	H	S	NO	.	0	7.9	.	7.5	.	31.7	.	23	.	36.4	.	NG	0.6	60	.	1	20	140	873801010	.
IRF930245	06/15/93	20	3	9	281849	803677	E	235	11	M	S	2	.	.	H	S	GM	.	0.5	7.9	.	7.5	.	31.7	.	23	.	36.4	.	NG	0.6	50	.	1	20	140	873801010	.
IRF930299	07/07/93	20	1	9	281849	803677	E	235	4	M	S	2	.	.	H	R	HA	RU	1	8.5	.	7.6	.	33.7	.	22.2	.	35.3	.	NG	0.6	75	.	1	20	140	873801010	.
IRF930300	07/07/93	20	2	9	281849	803677	E	235	4	M	S	2	.	.	H	R	HA	RU	1	8.5	.	7.6	.	33.7	.	22.2	.	35.3	.	NG	0.6	85	.	1	20	140	873801010	.
IRF930301	07/07/93	20	3	9	281849	803677	E	235	4	M	S	2	.	.	H	R	HA	RU	1	8.5	.	7.6	.	33.7	.	22.2	.	35.3	.	NG	0.6	90	.	1	20	140	873801010	.
IRF930369	08/04/93	20	1	9	281849	803677	E	235	2	M	S	2	.	.	H	N	HA	CT	1	7.4	.	7.5	.	33.6	.	21.4	.	34.2	.	NG	0.5	100	.	1	20	140	873801010	.
IRF930370	08/04/93	20	2	9	281849	803677	E	235	2	M	S	2	.	.	H	N	HA	CT	1	7.4	.	7.5	.	33.6	.	21.4	.	34.2	.	NG	0.5	100	.	1	20	140	873801010	.
IRF930371	08/04/93	20	3	9	281849	803677	E	235	2	M	S	2	.	.	H	N	HA	CT	1	7.4	.	7.5	.	33.6	.	21.4	.	34.2	.	NG	0.5	100	.	1	20	140	873801010	.
IRF930408	09/08/93	20	1	9	281849	803677	E	235	8	M	S	2	.	.	H	N	CT	NO	0.5	6.6	.	7.9	.	30.3	.	23.8	.	37.7	.	NG	0.6	100	.	1	20	140	873801010	.
IRF930409	09/08/93	20	2	9	281849	803677	E	235	8	M	S	2	.	.	H	N	CT	NO	0.5	6.6	.	7.9	.	30.3	.	23.8	.	37.7	.	NG	0.6	75	.	1	20	140	873801010	.
IRF930410	09/08/93	20	3	9	281849	803677	E	235	8	M	S	2	.	.	H	N	CT	NO	0.5	6.6	.	7.9	.	30.3	.	23.8	.	37.7	.	NG	0.6	100	.	1	20	140	873801010	.
IRF930479	10/08/93	20	1	9	281849	803677	E	235	8	M	N	2	.	.	H	N	NO	.	0	7.8	.	8.0	.	29.3	.	24.3	.	38.3	.	NG	0.5	50	.	1	20	140	873801010	.
IRF930480	10/08/93	20	2	9	281849	803677	E	235	8	M	N	2	.	.	H	N	NO	.	0	7.8	.	8.0	.	29.3	.	24.3	.	38.3	.	NG	0.5	50	.	1	20	140	873801010	.
IRF930481	10/08/93	20	3	9	281849	803677	E	235	8	M	N	2	.	.	H	N	NO	.	0	7.8	.	8.0	.	29.3	.	24.3	.	38.3	.	NG	0.5	50	.	1	20	140	873801010	.
IRF930507	11/12/93	20	1	9	281849	803680	E	235	13	M	N	2	.	.	H	N	CT	MU	1	7.5	.	8.3	.	22.1	.	22.7	.	36.1	.	NG	0.7	10	.	1	20	140	873801010	.
IRF930508	11/12/93	20	2	9	281849	803680	E	235	13	M	N	2	.	.	H	N	CT	NO	0.5	7.5	.	8.3	.	22.1	.	22.7	.	36.1	.	NG	0.7	90	.	1	20	140	873801010	.
IRF930509	11/12/93	20	3	9	281849	803680	E	235	13	M	N	2	.	.	H	N	CT	NO	0.5	7.5	.	8.3	.	22.1	.	22.7	.	36.1	.	NG	0.7	50	.	1	20	140	873801010	.
IRF930574	12/07/93	20	1	9	281849	803677	E	235	8	S	M	2	.	.	H	N	CT	NO	0.5	11	.	6.9	.	20.2	.	23	.	36.5	.	NG	0.7	10	.	1	20	140	873801010	.
IRF930575	12/07/93	20	2	9	281849	803677	E	235	8	S	M	2	.	.	H	N	CT	NO	0.2	11	.	6.9	.	20.2	.	23	.	36.5	.	NG	0.7	10	.	1	20	140	873801010	.
IRF930576	12/07/93	20	3	9	281849	803677	E	235	8	S	M	2	.	.	H	N	CT	NO	0.2	11	.	6.9	.	20.2	.	23	.	36.5	.	NG	0.7	10	.	1	20	140	873801010	.
IRF930004	01/05/93	300	1	10	283226	803590	E	123	26	S	.	2	.	.	U	.	TU	.	12	6.8	7.0	7.6	7.7	22.2	21.7	25.7	26.2	40.3	40.8	NG	1.6	.	.	1	300	889	873801010	.
IRF930005	01/05/93	300	2	10	283225	803591	E	123	26	S	.	2	.	.	U	.	SP	TU	17	6.8	7.0	7.6	7.7	22.2	21.7	25.7	26.2	40.3	40.8	NG	2.8	.	.	1	300	889	873801010	.
IRF930006	01/05/93	300	3	10	283229	803596	E	123	26	S	.	2	.	.	U	.	SP	TU	8	6.8	7.0	7.6	7.7	22.2	21.7	25.7	26.2	40.3	40.8	NG	2	.	.	1	300	964	873801010	.
IRF930059	02/08/93	300	1	10	283231	803595	E	114	1	U	.	2	.	.	U	.	TU	AD	2	8.7	8.8	7.8	7.8	17.1	17.1	24.4	24.3	38.2	38.3	NG	1.9	.	.	1	300	1112	873801010	.
IRF930246	06/15/93	300	1	10	283234	803584	E	114	11	.	.	2	.	.	U	.	.	.			.	.	.		.		.		.	NG	2.3	.	.	1	300	815	873801010	.
IRF930247	06/15/93	300	1	10	283216	803588	E	114	11	.	.	2	.	.	U	.	SP	.	8	7.7	.	7.6	.	31.1	.	27.1	.	42.6	.	NG	2	.	.	1	300	741	873801010	.
IRF930248	06/15/93	300	2	10	283216	803588	E	114	11	.	.	2	.	.	U	.	SP	.	1	7.7	.	7.6	.	31.1	.	27.1	.	42.6	.	NG	2	.	.	1	300	519	873801010	.
IRF930249	06/15/93	300	3	10	283217	803589	E	114	11	.	.	2	.	.	U	.	SP	TU	2.5	7.7	.	7.6	.	31.1	.	27.1	.	42.6	.	NG	1.7	.	.	1	300	667	873801010	.
IRF930302	07/07/93	300	1	10	283222	803586	E	114	4	.	.	2	.	.	U	.	SP	AD	10	8.2	.	7.6	.	32.1	.	28.1	.	43.8	.	NG	2	.	.	1	300	519	873801010	.
IRF930303	07/07/93	300	2	10	283222	803586	E	114	4	.	.	2	.	.	U	.	SP	AD	5	8.2	.	7.6	.	32.1	.	28.1	.	43.8	.	NG	2.1	.	.	1	300	667	873801010	.
IRF930304	07/07/93	300	3	10	283222	803586	E	114	4	.	.	2	.	.	U	.	AD	SP	5	8.2	.	7.6	.	32.1	.	28.1	.	43.8	.	NG	2.2	.	.	1	300	593	873801010	.
IRF930411	09/08/93	300	1	10	283231	803590	D	114	8	M	S	2	.	.	U	U	NO	.	0	6.5	6.8	8.2	8.2	30.6	30.2	29.8	29.8	46.2	46.0	NG	2	.	.	1	300	815	873801010	.
IRF930412	09/08/93	300	2	10	283226	803590	D	114	8	M	S	2	.	.	U	U	NO	.	0	6.5	6.8	8.2	8.2	30.6	30.2	29.8	29.8	46.2	46.0	NG	2	.	.	1	300	889	873801010	.
IRF930413	09/08/93	300	3	10	283218	803570	D	114	8	M	S	2	.	.	.	.	SP	TU	1	6.5	6.8	8.2	8.2	30.6	30.2	29.8	29.8	46.2	46.0	NG	2	.	.	1	300	741	873801010	.
IRF930577	12/07/93	300	1	10	283217	803585	D	114	8	S	M	2	.	.	U	U	SP	NO	0.5	11.7	11.8	7.6	7.4	20	20.0	26.6	26.5	41.5	41.5	NG	1.6	.	.	1	300	889	873801010	.
IRF930578	12/07/93	300	2	10	283224	803584	D	114	8	M	S	2	.	.	U	U	SP	NO	1	11.7	11.8	7.6	7.4	20	20.0	26.6	26.5	41.5	41.5	NG	1.7	.	.	1	300	741	873801010	.
IRF930579	12/07/93	300	3	10	283226	803582	D	114	8	M	S	2	.	.	U	U	SP	NO	1.5	11.7	11.8	7.6	7.4	20	20.0	26.6	26.5	41.5	41.5	NG	1.8	.	.	1	300	964	873801010	.
IRF930060	02/08/93	301	2	10	283232	803596	E	114	1	U	.	2	.	.	U	.	TU	AD	0.5	8.7	8.8	7.8	7.8	17.1	17.1	24.4	24.3	38.2	38.3	NG	1.6	.	.	1	300	889	873801010	.
IRF930061	02/08/93	301	3	10	283232	803597	E	114	1	U	.	2	.	.	U	.	TU	AD	0.5	8.7	8.8	7.8	7.8	17.1	17.1	24.4	24.3	38.2	38.3	NG	1.6	.	.	1	300	1186	873801010	.
IRF930114	03/08/93	301	1	10	283230	803582	E	144	0	M	.	2	.	.	U	.	TU	.	1.5	9.5	8.2	7.7	7.6	19.7	18.7	24.1	24.1	38	37.9	NG	1.7	.	.	1	300	815	873801010	.
IRF930115	03/08/93	301	2	10	283235	803579	E	144	0	M	.	2	.	.	U	.	NO	.	0	9.5	8.2	7.7	7.6	19.7	18.7	24.1	24.1	38	37.9	NG	1.9	.	.	1	300	815	873801010	.
IRF930116	03/08/93	301	3	10	283235	803581	E	144	0	M	.	2	.	.	U	.	TU	.	1.5	9.5	8.2	7.7	7.6	19.7	18.7	24.1	24.1	38	37.9	NG	1.9	.	.	1	300	815	873801010	.
IRF930372	08/04/93	301	1	10	283222	803591	E	114	2	S	M	2	.	.	U	U	SP	NO	5	8.6	8.8	7.5	7.5	31.9	31.9	30.1	30.1	46.4	46.4	NG	1.2	.	.	1	300	741	873801010	.
IRF930373	08/04/93	301	2	10	283219	803590	E	114	2	S	M	2	.	.	U	U	SP	NO	5	8.6	8.8	7.5	7.5	31.9	31.9	30.1	30.1	46.4	46.4	NG	1.2	.	.	1	300	741	873801010	.
IRF930374	08/04/93	301	3	10	283220	803589	E	114	2	S	M	2	.	.	U	U	SP	NO	5	8.6	8.8	7.5	7.5	31.9	31.9	30.1	30.1	46.4	46.4	NG	1.3	.	.	1	300	815	873801010	.
IRF930122	03/08/93	22	3	11	283130	803574	D	123	0	S	M	2	TG	.	S	.	AD	.	30	8.9	.	7.6	.	20.2	.	24.7	.	38.8	.	NG	0.5	65	B	1	22	338	873801010	L	33
IRF930165	04/08/93	22	3	11	283149	803547	D	123	1	S	.	2	OS	TG	H	S	NO	.	0	7.3	.	7.6	.	22.6	.	23.6	.	37.3	.	NG	0.5	80	B	1	22	338	873801010	.	33
IRF930083	02/12/93	22	1	11	283149	803547	D	123	6	S	M	2	MG	.	H	.	DT	.	0.2	8.1	.	7.7	.	20.1	.	23.9	.	37.6	.	NG	0.5	50	B	1	22	338	873801010	.	32
IRF930378	08/04/93	22	1	11	283149	803547	D	123	2	S	N	2	WR	NO	H	S	SY	HA	50	6.1	.	7.7	.	33	.	29.6	.	45.7	.	NG	0.5	100	B	1	22	338	873801010	.	1
IRF930010	01/05/93	22	1	11	283149	803547	D	123	26	S	S	2	MG	BP	H	S	AD	.	2	7.7	.	7.8	.	24.3	.	25.7	.	40.2	.	NG	0.4	60	B	1	22	338	873801010	.
IRF930011	01/05/93	22	2	11	283149	803547	D	123	26	S	S	2	MG	BP	H	S	AD	.	2	7.7	.	7.8	.	24.3	.	25.7	.	40.2	.	NG	0.4	80	B	1	22	338	873801010	.
IRF930012	01/05/93	22	3	11	283149	803547	D	123	26	S	S	2	MG	BP	H	S	AD	.	2	7.7	.	7.8	.	24.3	.	25.7	.	40.2	.	NG	0.4	80	B	1	22	338	873801010	.
IRF930083	02/12/93	22	1	11	283149	803547	D	123	6	S	M	2	MG	.	H	.	DT	.	0.2	8.1	.	7.7	.	20.1	.	23.9	.	37.6	.	NG	0.5	50	B	1	22	338	873801010	.
IRF930084	02/12/93	22	2	11	283149	803547	D	123	6	S	M	2	MG	.	H	.	DT	.	0.2	8.1	.	7.7	.	20.1	.	23.9	.	37.6	.	NG	0.5	50	B	1	22	338	873801010	.
IRF930085	02/12/93	22	3	11	283149	803547	D	123	6	S	M	2	MG	.	H	.	DT	.	0.2	8.1	.	7.7	.	20.1	.	23.9	.	37.6	.	NG	0.5	80	B	1	22	338	873801010	.
IRF930120	03/08/93	22	1	11	283130	803574	D	123	0	S	M	2	TG	.	S	.	AD	.	5	8.9	.	7.6	.	20.2	.	24.7	.	38.8	.	NG	0.5	65	B	1	22	338	873801010	.
IRF930121	03/08/93	22	2	11	283130	803574	D	123	0	S	M	2	TG	.	S	.	AD	.	5	8.9	.	7.6	.	20.2	.	24.7	.	38.8	.	NG	0.5	65	B	1	22	338	873801010	.
IRF930122	03/08/93	22	3	11	283130	803574	D	123	0	S	M	2	TG	.	S	.	AD	.	30	8.9	.	7.6	.	20.2	.	24.7	.	38.8	.	NG	0.5	65	B	1	22	338	873801010	.
IRF930163	04/08/93	22	1	11	283149	803547	D	123	1	S	.	2	OS	TG	H	S	NO	.	0	7.3	.	7.6	.	22.6	.	23.6	.	37.3	.	NG	0.5	100	B	1	22	338	873801010	.
IRF930164	04/08/93	22	2	11	283149	803547	D	123	1	S	.	2	OS	TG	H	S	NO	.	0	7.3	.	7.6	.	22.6	.	23.6	.	37.3	.	NG	0.5	80	B	1	22	338	873801010	.
IRF930165	04/08/93	22	3	11	283149	803547	D	123	1	S	.	2	OS	TG	H	S	NO	.	0	7.3	.	7.6	.	22.6	.	23.6	.	37.3	.	NG	0.5	80	B	1	22	338	873801010	.
IRF930206	05/06/93	22	1	11	283149	803547	D	123	1	S	.	2	MG	.	H	S	AD	.	3	8.6	.	8.0	.	27.6	.	21	.	33.2	.	NG	0.1	50	B	1	22	338	873801010	.
IRF930207	05/06/93	22	2	11	283149	803547	D	123	1	S	.	2	MG	.	H	S	AD	.	3	8.6	.	8.0	.	27.6	.	21	.	33.2	.	NG	0.3	50	B	1	22	338	873801010	.
IRF930208	05/06/93	22	3	11	283149	803547	D	123	1	S	.	2	MG	.	H	S	AD	.	3	8.6	.	8.0	.	27.6	.	21	.	33.2	.	NG	0.6	50	B	1	22	338	873801010	.
IRF930253	06/15/93	22	1	11	283149	803547	D	123	11	S	.	2	OS	TG	H	S	SY	GM	3	8.2	.	7.6	.	31.3	.	28.4	.	44.3	.	NG	0.5	50	B	1	22	338	873801010	.
IRF930254	06/15/93	22	2	11	283149	803547	D	123	11	S	.	2	OS	TG	H	S	SY	AD	2	8.2	.	7.6	.	31.3	.	28.4	.	44.3	.	NG	0.5	70	B	1	22	338	873801010	.
IRF930255	06/15/93	22	3	11	283149	803547	D	123	11	S	.	2	OS	TG	S	H	MG	.	5	8.2	.	7.6	.	31.3	.	28.4	.	44.3	.	NG	0.5	75	B	1	22	338	873801010	.
IRF930308	07/07/93	22	1	11	283149	803547	D	123	4	S	N	2	OS	TG	H	S	AD	GM	20	7.7	.	7.7	.	32.3	.	28.5	.	44.2	.	NG	0.5	75	B	1	22	338	873801010	.
IRF930309	07/07/93	22	2	11	283149	803547	D	123	4	S	N	2	OS	TG	H	S	AD	GM	15	7.7	.	7.7	.	32.3	.	28.5	.	44.2	.	NG	0.5	75	B	1	22	338	873801010	.
IRF930310	07/07/93	22	3	11	283149	803547	D	123	4	S	N	2	OS	TG	H	S	AD	GM	20	7.7	.	7.7	.	32.3	.	28.5	.	44.2	.	NG	0.5	75	B	1	22	338	873801010	.
IRF930378	08/04/93	22	1	11	283149	803547	D	123	2	S	N	2	WR	NO	H	S	SY	HA	50	6.1	.	7.7	.	33	.	29.6	.	45.7	.	NG	0.5	100	B	1	22	338	873801010	.
IRF930379	08/04/93	22	2	11	283149	803547	D	123	2	S	N	2	WR	NO	H	S	SY	HA	60	6.1	.	7.7	.	33	.	29.6	.	45.7	.	NG	0.4	75	B	1	22	338	873801010	.
IRF930380	08/04/93	22	3	11	283149	803547	D	123	2	S	N	2	WR	NO	H	S	SY	HA	50	6.1	.	7.7	.	33	.	29.6	.	45.7	.	NG	0.5	75	B	1	22	338	873801010	.
IRF930414	09/08/93	22	1	11	283149	805447	D	123	8	M	N	2	OS	MG	H	3	CM	AM	15	11.3	.	8.3	.	32	.	29.2	.	45	.	NG	0.6	70	B	1	22	338	873801010	.
IRF930415	09/08/93	22	2	11	283149	805447	D	123	8	M	N	2	OS	MG	H	3	CM	AM	5	11.3	.	8.3	.	32	.	29.2	.	45	.	NG	0.7	70	B	1	22	338	873801010	.
IRF930416	09/08/93	22	3	11	283149	805447	D	123	8	M	N	2	OS	MG	H	3	CM	AM	5	11.3	.	8.3	.	32	.	29.2	.	45	.	NG	0.8	70	B	1	22	338	873801010	.
IRF930485	10/08/93	22	1	11	283149	803563	D	123	8	S	N	2	WR	NO	H	N	AM	GM	20	11.4	.	8.3	.	27.4	.	29.5	.	45.5	.	NG	0.7	75	A	1	22	338	873801010	.
IRF930486	10/08/93	22	2	11	283149	803563	D	123	8	S	N	2	WR	NO	H	N	AM	GM	25	11.4	.	8.3	.	27.4	.	29.5	.	45.5	.	NG	0.7	75	A	1	22	338	873801010	.
IRF930487	10/08/93	22	3	11	283149	803563	D	123	8	S	N	2	WR	NO	H	N	AM	GM	25	11.4	.	8.3	.	27.4	.	29.5	.	45.5	.	NG	0.9	75	A	1	22	338	873801010	.
IRF930513	11/12/93	22	1	11	283149	803547	D	123	13	M	N	2	SH	NO	H	G	AG	NO	2.5	6.6	.	8.2	.	22.1	.	27.2	.	42.5	.	NG	0.3	40	B	1	22	338	873801010	.
IRF930514	11/12/93	22	2	11	283149	803547	D	123	13	M	N	2	SH	NO	H	G	AG	NO	2.5	6.6	.	8.2	.	22.1	.	27.2	.	42.5	.	NG	0.2	50	B	1	22	338	873801010	.
IRF930515	11/12/93	22	3	11	283149	803547	D	123	13	M	N	2	SH	NO	H	G	AG	NO	2.5	6.6	.	8.2	.	22.1	.	27.2	.	42.5	.	NG	0.5	80	B	1	22	338	873801010	.
IRF930583	12/07/93	22	1	11	283149	803547	D	123	8	S	H	2	MG	NO	H	N	NO	.	0	13.5	.	7.4	.	20.3	.	27.5	.	43	.	NG	0.4	10	B	1	22	338	873801010	.
IRF930584	12/07/93	22	2	11	283149	803547	D	123	8	S	H	2	MG	NO	H	N	AD	NO	0.5	13.5	.	7.4	.	20.3	.	27.5	.	43	.	NG	0.4	10	B	1	22	338	873801010	.
IRF930585	12/07/93	22	3	11	283149	803547	D	123	8	S	H	2	MG	NO	H	N	AD	NO	1	13.5	.	7.4	.	20.3	.	27.5	.	43	.	NG	0.4	10	B	1	22	338	873801010	.
IRF930517D	11/12/93	204	2	12	283125	803543	D	123	13	M	S	3	TG	NO	H	S	NO	.	0	8.6	8.7	8.3	8.4	22.1	22.2	27	27.0	42	42.0	NG	1.2	.	A	1	207	2	873801010	.	365	328	345	338	352	333
IRF930489C	10/08/93	204	2	12	283125	803543	D	123	8	S	N	3	.	.	H	S	HA	SY	5	11.4	11.3	8.3	8.3	27.3	27.4	29.5	29.5	45.5	45.5	NG		.	.	1	207	3	873801010	.	355	317	342	322
IRF930421B	09/08/93	204	2	12	283125	803543	D	123	8	M	S	3	.	.	H	S	SY	NO	1	3.3	5.7	7.9	8.0	29.3	29.7	29.9	29.6	46.1	45.6	NG		.	.	1	207	2	873801010	.	239	37
IRF930422C	09/08/93	204	3	12	283125	803543	D	123	8	M	S	3	.	.	H	S	SY	NO	1	3.3	5.7	7.9	8.0	29.3	29.7	29.9	29.6	46.1	45.6	NG		.	.	1	207	2	873801010	.	368	33
IRF930517B	11/12/93	204	2	12	283125	803543	D	123	13	M	S	3	.	.	H	S	NO	.	0	8.6	8.7	8.3	8.4	22.1	22.2	27	27.0	42	42.0	NG		.	.	1	207	2	873801010	.	348	31
IRF930517C	11/12/93	204	2	12	283125	803543	D	123	13	M	S	3	.	.	H	S	NO	.	0	8.6	8.7	8.3	8.4	22.1	22.2	27	27.0	42	42.0	NG		.	.	1	207	2	873801010	.	393	34
IRF930518B	11/12/93	204	3	12	283125	803543	D	123	13	M	S	3	.	.	H	S	NO	.	0	8.6	8.7	8.3	8.4	22.1	22.2	27	27.0	42	42.0	NG		.	.	1	207	2	873801010	.	35	35
IRF930168A	04/08/93	204	3	12	283110	803511	D	123	1	S	.	3	TG	.	H	S	NO	.	0	7.9	.	7.6	.	22.2	.	23.4	.	37.2	.	NG	0	.	B	1	207	1	873801010	.	382
IRF930209A	05/06/93	204	1	12	283125	803543	D	123	1	S	M	3	TG	.	H	S	NO	.	0	11.3	11.4	8.2	8.2	28	27.9	21.6	21.6	34.5	34.5	NG	0	.	B	1	207	2	873801010	.	342
IRF930210C	05/06/93	204	2	12	283125	803543	D	123	1	S	M	3	TG	.	H	S	NO	.	0	11.3	11.4	8.2	8.2	28	27.9	21.6	21.6	34.5	34.5	NG		.	.	1	207	2	873801010	.	245
IRF930257A	06/15/93	204	2	12	283131	803540	D	123	11	S	.	3	.	.	H	S	NO	.	0	9.8	.	7.7	.	30.6	.	26.8	.	42.2	.	NG	0	.	.	1	207	2	873801010	.	365
IRF930311A	07/07/93	204	1	12	283136	803541	D	123	4	S	N	3	.	.	H	S	NO	.	0	7.2	.	7.6	.	31.9	.	28.7	.	44.4	.	NG	0	.	B	1	207	2	873801010	.	315
IRF930312B	07/07/93	204	2	12	283125	803538	D	123	4	S	N	3	.	.	H	S	NO	.	0	7.2	.	7.6	.	31.9	.	28.7	.	44.4	.	NG		.	.	1	207	2	873801010	.	298
IRF930312D	07/07/93	204	2	12	283125	803538	D	123	4	S	N	3	.	.	H	S	NO	.	0	7.2	.	7.6	.	31.9	.	28.7	.	44.4	.	NG	1.7	.	.	1	207	2	873801010	.	485
IRF930313A	07/07/93	204	3	12	283115	803523	D	123	4	S	N	3	.	.	H	S	NO	.	0	11.4	.	7.8	.	32.3	.	28.2	.	43.8	.	NG	0	.	B	1	207	2	873801010	.	51
IRF930420B	09/08/93	204	1	12	283125	803543	D	123	8	M	S	3	.	.	H	S	SY	NO	8	3.3	5.7	7.9	8.0	29.3	29.7	29.9	29.6	46.1	45.6	NG		.	.	1	207	1	873801010	.	372
IRF930488A	10/08/93	204	1	12	283125	803543	D	123	8	S	N	3	TG	NO	H	S	NO	.	0	11.4	11.3	8.3	8.3	27.3	27.4	29.5	29.5	45.5	45.5	NG	0	.	B	1	207	2	873801010	.	43
IRF930489D	10/08/93	204	2	12	283125	803543	D	123	8	S	N	3	.	.	H	S	HA	SY	5	11.4	11.3	8.3	8.3	27.3	27.4	29.5	29.5	45.5	45.5	NG	1	.	.	1	207	2	873801010	.	4
IRF930490C	10/08/93	204	3	12	283125	803543	D	123	8	S	N	3	.	.	H	S	HA	SY	5	11.4	11.3	8.3	8.3	27.3	27.4	29.5	29.5	45.5	45.5	NG		.	.	1	207	3	873801010	.	32
IRF930490D	10/08/93	204	3	12	283125	803543	D	123	8	S	N	3	.	.	H	S	HA	SY	5	11.4	11.3	8.3	8.3	27.3	27.4	29.5	29.5	45.5	45.5	NG	1	.	.	1	207	3	873801010	.	338
IRF930516C	11/12/93	204	1	12	283125	803543	D	123	13	M	S	3	.	.	H	S	NO	.	0	8.6	8.7	8.3	8.4	22.1	22.2	27	27.0	42	42.0	NG		.	.	1	207	1	873801010	.	34
IRF930518C	11/12/93	204	3	12	283125	803543	D	123	13	M	S	3	.	.	H	S	NO	.	0	8.6	8.7	8.3	8.4	22.1	22.2	27	27.0	42	42.0	NG		.	.	1	207	2	873801010	.	36
IRF930013A	01/05/93	204	1	12	283125	803543	D	123	26	M	S	3	TG	.	S	H	NO	.	0	7.2	7.3	7.6	7.7	22.9	22.8	25.8	26.0	40.4	40.7	NG	0	.	B	1	207	1	873801010	.
IRF930013B	01/05/93	204	1	12	283125	803543	D	123	26	M	S	3	TG	.	S	H	NO	.	0	7.2	7.3	7.6	7.7	22.9	22.8	25.8	26.0	40.4	40.7	NG		.	.	1	207	1	873801010	.
IRF930013C	01/05/93	204	1	12	283125	803543	D	123	26	M	S	3	TG	.	S	H	NO	.	0	7.2	7.3	7.6	7.7	22.9	22.8	25.8	26.0	40.4	40.7	NG		.	.	1	207	1	873801010	.
IRF930013D	01/05/93	204	1	12	283125	803543	D	123	26	M	S	3	TG	.	S	H	NO	.	0	7.2	7.3	7.6	7.7	22.9	22.8	25.8	26.0	40.4	40.7	NG	1.5	.	.	1	207	1	873801010	.
IRF930014A	01/05/93	204	2	12	283125	803543	D	123	26	M	S	3	TG	.	S	H	NO	.	0	7.2	7.3	7.6	7.7	22.9	22.8	25.8	26.0	40.4	40.7	NG	0	.	B	1	207	1	873801010	.
IRF930014B	01/05/93	204	2	12	283125	803543	D	123	26	M	S	3	TG	.	S	H	NO	.	0	7.2	7.3	7.6	7.7	22.9	22.8	25.8	26.0	40.4	40.7	NG		.	.	1	207	1	873801010	.
IRF930014C	01/05/93	204	2	12	283125	803543	D	123	26	M	S	3	TG	.	S	H	NO	.	0	7.2	7.3	7.6	7.7	22.9	22.8	25.8	26.0	40.4	40.7	NG		.	.	1	207	1	873801010	.
IRF930014D	01/05/93	204	2	12	283125	803543	D	123	26	M	S	3	TG	.	S	H	NO	.	0	7.2	7.3	7.6	7.7	22.9	22.8	25.8	26.0	40.4	40.7	NG	1.5	.	.	1	207	1	873801010	.
IRF930015A	01/05/93	204	3	12	283125	803543	D	123	26	M	S	3	TG	.	S	H	NO	.	0	7.2	7.3	7.6	7.7	22.9	22.8	25.8	26.0	40.4	40.7	NG	0	.	B	1	207	2	873801010	.
IRF930015B	01/05/93	204	3	12	283125	803543	D	123	26	M	S	3	TG	.	S	H	NO	.	0	7.2	7.3	7.6	7.7	22.9	22.8	25.8	26.0	40.4	40.7	NG		.	.	1	207	1	873801010	.
IRF930015C	01/05/93	204	3	12	283125	803543	D	123	26	M	S	3	TG	.	S	H	NO	.	0	7.2	7.3	7.6	7.7	22.9	22.8	25.8	26.0	40.4	40.7	NG		.	.	1	207	1	873801010	.
IRF930015D	01/05/93	204	3	12	283125	803543	D	123	26	M	S	3	TG	.	S	H	NO	.	0	7.2	7.3	7.6	7.7	22.9	22.8	25.8	26.0	40.4	40.7	NG	1.5	.	.	1	207	1	873801010	.
IRF930065A	02/08/93	204	1	12	283124	803538	D	123	1	M	S	3	TG	.	S	.	NO	.	0	8.4	8.6	7.7	7.8	17.5	17.5	24.6	24.5	38.7	38.7	NG	0	.	A	1	207	1	873801010	.
IRF930065B	02/08/93	204	1	12	283124	803538	D	123	1	M	S	3	TG	.	S	.	NO	.	0	8.4	8.6	7.7	7.8	17.5	17.5	24.6	24.5	38.7	38.7	NG		.	.	1	207	1	873801010	.
IRF930065C	02/08/93	204	1	12	283124	803538	D	123	1	M	S	3	TG	.	S	.	NO	.	0	8.4	8.6	7.7	7.8	17.5	17.5	24.6	24.5	38.7	38.7	NG		.	.	1	207	1	873801010	.
IRF930065D	02/08/93	204	1	12	283124	803538	D	123	1	M	S	3	TG	.	S	.	NO	.	0	8.4	8.6	7.7	7.8	17.5	17.5	24.6	24.5	38.7	38.7	NG	1.3	.	.	1	207	1	873801010	.
IRF930066A	02/08/93	204	2	12	283111	803527	D	123	1	M	S	3	TG	.	S	.	NO	.	0	8.4	8.6	7.7	7.8	17.5	17.5	24.6	24.5	38.7	38.7	NG	0	.	A	1	207	1	873801010	.
IRF930066B	02/08/93	204	2	12	283111	803527	D	123	1	M	S	3	TG	.	S	.	NO	.	0	8.4	8.6	7.7	7.8	17.5	17.5	24.6	24.5	38.7	38.7	NG		.	.	1	207	1	873801010	.
IRF930066C	02/08/93	204	2	12	283111	803527	D	123	1	M	S	3	TG	.	S	.	NO	.	0	8.4	8.6	7.7	7.8	17.5	17.5	24.6	24.5	38.7	38.7	NG		.	.	1	207	1	873801010	.
IRF930066D	02/08/93	204	2	12	283111	803527	D	123	1	M	S	3	TG	.	S	.	NO	.	0	8.4	8.6	7.7	7.8	17.5	17.5	24.6	24.5	38.7	38.7	NG	1.4	.	.	1	207	1	873801010	.
IRF930067A	02/08/93	204	3	12	283102	803517	D	123	1	M	S	3	TG	.	S	.	NO	.	0	8.4	8.6	7.7	7.8	17.5	17.5	24.6	24.5	38.7	38.7	NG	0	.	A	1	207	2	873801010	.
IRF930067B	02/08/93	204	3	12	283102	803517	D	123	1	M	S	3	TG	.	S	.	NO	.	0	8.4	8.6	7.7	7.8	17.5	17.5	24.6	24.5	38.7	38.7	NG		.	.	1	207	2	873801010	.
IRF930067C	02/08/93	204	3	12	283102	803517	D	123	1	M	S	3	TG	.	S	.	NO	.	0	8.4	8.6	7.7	7.8	17.5	17.5	24.6	24.5	38.7	38.7	NG		.	.	1	207	2	873801010	.
IRF930067D	02/08/93	204	3	12	283102	803517	D	123	1	M	S	3	TG	.	S	.	NO	.	0	8.4	8.6	7.7	7.8	17.5	17.5	24.6	24.5	38.7	38.7	NG	1.4	.	.	1	207	1	873801010	.
IRF930123A	03/08/93	204	1	12	283125	803543	D	123	0	S	M	3	TG	.	H	S	NO	.	0	8.3	.	7.6	.	19.9	.	24.7	.	38.8	.	NG	0	.	B	1	207	1	873801010	.
IRF930123B	03/08/93	204	1	12	283125	803543	D	123	0	S	M	3	.	.	H	S	NO	.	0	8.3	.	7.6	.	19.9	.	24.7	.	38.8	.	NG		.	.	1	207	1	873801010	.
IRF930123C	03/08/93	204	1	12	283125	803543	D	123	0	S	M	3	.	.	H	S	NO	.	0	8.3	.	7.6	.	19.9	.	24.7	.	38.8	.	NG		.	.	1	207	1	873801010	.
IRF930123D	03/08/93	204	1	12	283125	803543	D	123	0	S	M	3	.	.	H	S	NO	.	0	8.3	.	7.6	.	19.9	.	24.7	.	38.8	.	NG	1.1	.	.	1	207	1	873801010	.
IRF930124A	03/08/93	204	2	12	283125	803543	D	123	0	S	M	3	TG	.	H	S	NO	.	0	8.3	.	7.6	.	19.9	.	24.7	.	38.8	.	NG	0	.	B	1	207	1	873801010	.
IRF930124B	03/08/93	204	2	12	283125	803543	D	123	0	S	M	3	.	.	H	S	NO	.	0	8.3	.	7.6	.	19.9	.	24.7	.	38.8	.	NG		.	.	1	207	1	873801010	.
IRF930124C	03/08/93	204	2	12	283125	803543	D	123	0	S	M	3	.	.	H	S	NO	.	0	8.3	.	7.6	.	19.9	.	24.7	.	38.8	.	NG		.	.	1	207	1	873801010	.
IRF930124D	03/08/93	204	2	12	283125	803543	D	123	0	S	M	3	.	.	H	S	NO	.	0	8.3	.	7.6	.	19.9	.	24.7	.	38.8	.	NG	1.1	.	.	1	207	1	873801010	.
IRF930125A	03/08/93	204	3	12	283125	803543	D	123	0	S	M	3	TG	.	H	S	NO	.	0	8.3	.	7.6	.	19.9	.	24.7	.	38.8	.	NG	0	.	B	1	207	1	873801010	.
IRF930125B	03/08/93	204	3	12	283125	803543	D	123	0	S	M	3	.	.	H	S	NO	.	0	8.3	.	7.6	.	19.9	.	24.7	.	38.8	.	NG		.	.	1	207	1	873801010	.
IRF930125C	03/08/93	204	3	12	283125	803543	D	123	0	S	M	3	.	.	H	S	NO	.	0	8.3	.	7.6	.	19.9	.	24.7	.	38.8	.	NG		.	.	1	207	1	873801010	.
IRF930125D	03/08/93	204	3	12	283125	803543	D	123	0	S	M	3	.	.	H	S	NO	.	0	8.3	.	7.6	.	19.9	.	24.7	.	38.8	.	NG	1.1	.	.	1	207	1	873801010	.
IRF930166A	04/08/93	204	1	12	283125	803543	D	123	1	S	.	3	TG	.	H	S	NO	.	0	7.9	.	7.6	.	22.2	.	23.4	.	37.2	.	NG	0	.	B	1	207	1	873801010	.
IRF930166B	04/08/93	204	1	12	283125	803543	D	123	1	S	.	3	TG	.	H	S	NO	.	0	7.9	.	7.6	.	22.2	.	23.4	.	37.2	.	NG		.	.	1	207	1	873801010	.
IRF930166C	04/08/93	204	1	12	283125	803543	D	123	1	S	.	3	TG	.	H	S	NO	.	0	7.9	.	7.6	.	22.2	.	23.4	.	37.2	.	NG		.	.	1	207	1	873801010	.
IRF930166D	04/08/93	204	1	12	283125	803543	D	123	1	S	.	3	TG	.	H	S	NO	.	0	7.9	.	7.6	.	22.2	.	23.4	.	37.2	.	NG	1.5	.	.	1	207	1	873801010	.
IRF930167A	04/08/93	204	2	12	283119	803534	D	123	1	S	.	3	TG	.	H	S	NO	.	0	7.9	.	7.6	.	22.2	.	23.4	.	37.2	.	NG	0	.	B	1	207	1	873801010	.
IRF930167B	04/08/93	204	2	12	283119	803534	D	123	1	S	.	3	TG	.	H	S	NO	.	0	7.9	.	7.6	.	22.2	.	23.4	.	37.2	.	NG		.	.	1	207	1	873801010	.
IRF930167C	04/08/93	204	2	12	283119	803534	D	123	1	S	.	3	TG	.	H	S	NO	.	0	7.9	.	7.6	.	22.2	.	23.4	.	37.2	.	NG		.	.	1	207	1	873801010	.
IRF930167D	04/08/93	204	2	12	283119	803534	D	123	1	S	.	3	TG	.	H	S	NO	.	0	7.9	.	7.6	.	22.2	.	23.4	.	37.2	.	NG	1.5	.	.	1	207	1	873801010	.
IRF930168A	04/08/93	204	3	12	283110	803511	D	123	1	S	.	3	TG	.	H	S	NO	.	0	7.9	.	7.6	.	22.2	.	23.4	.	37.2	.	NG	0	.	B	1	207	1	873801010	.
IRF930168B	04/08/93	204	3	12	283110	803511	D	123	1	S	.	3	TG	.	H	S	NO	.	0	7.9	.	7.6	.	22.2	.	23.4	.	37.2	.	NG		.	.	1	207	1	873801010	.
IRF930168C	04/08/93	204	3	12	283110	803511	D	123	1	S	.	3	TG	.	H	S	NO	.	0	7.9	.	7.6	.	22.2	.	23.4	.	37.2	.	NG		.	.	1	207	1	873801010	.
IRF930168D	04/08/93	204	3	12	283110	803511	D	123	1	S	.	3	TG	.	H	S	NO	.	0	7.9	.	7.6	.	22.2	.	23.4	.	37.2	.	NG	1	.	.	1	207	1	873801010	.
IRF930209A	05/06/93	204	1	12	283125	803543	D	123	1	S	M	3	TG	.	H	S	NO	.	0	11.3	11.4	8.2	8.2	28	27.9	21.6	21.6	34.5	34.5	NG	0	.	B	1	207	2	873801010	.
IRF930209B	05/06/93	204	1	12	283125	803543	D	123	1	S	M	3	TG	.	H	S	NO	.	0	11.3	11.4	8.2	8.2	28	27.9	21.6	21.6	34.5	34.5	NG		.	.	1	207	1	873801010	.
IRF930209C	05/06/93	204	1	12	283125	803543	D	123	1	S	M	3	TG	.	H	S	NO	.	0	11.3	11.4	8.2	8.2	28	27.9	21.6	21.6	34.5	34.5	NG		.	.	1	207	1	873801010	.
IRF930209D	05/06/93	204	1	12	283125	803543	D	123	1	S	M	3	TG	.	H	S	NO	.	0	11.3	11.4	8.2	8.2	28	27.9	21.6	21.6	34.5	34.5	NG	1.1	.	.	1	207	1	873801010	.
IRF930210A	05/06/93	204	2	12	283125	803543	D	123	1	S	M	3	TG	.	H	S	NO	.	0	11.3	11.4	8.2	8.2	28	27.9	21.6	21.6	34.5	34.5	NG	0	.	B	1	207	2	873801010	.
IRF930210B	05/06/93	204	2	12	283125	803543	D	123	1	S	M	3	TG	.	H	S	NO	.	0	11.3	11.4	8.2	8.2	28	27.9	21.6	21.6	34.5	34.5	NG		.	.	1	207	2	873801010	.
IRF930210C	05/06/93	204	2	12	283125	803543	D	123	1	S	M	3	TG	.	H	S	NO	.	0	11.3	11.4	8.2	8.2	28	27.9	21.6	21.6	34.5	34.5	NG		.	.	1	207	2	873801010	.
IRF930210D	05/06/93	204	2	12	283125	803543	D	123	1	S	M	3	TG	.	H	S	NO	.	0	11.3	11.4	8.2	8.2	28	27.9	21.6	21.6	34.5	34.5	NG	1.5	.	.	1	207	2	873801010	.
IRF930211A	05/06/93	204	3	12	283125	803543	D	123	1	S	M	3	TG	.	H	S	NO	.	0	11.3	11.4	8.2	8.2	28	27.9	21.6	21.6	34.5	34.5	NG	0	.	B	1	207	2	873801010	.
IRF930211B	05/06/93	204	3	12	283125	803543	D	123	1	S	M	3	TG	.	H	S	NO	.	0	11.3	11.4	8.2	8.2	28	27.9	21.6	21.6	34.5	34.5	NG		.	.	1	207	2	873801010	.
IRF930211C	05/06/93	204	3	12	283125	803543	D	123	1	S	M	3	TG	.	H	S	NO	.	0	11.3	11.4	8.2	8.2	28	27.9	21.6	21.6	34.5	34.5	NG		.	.	1	207	2	873801010	.
IRF930211D	05/06/93	204	3	12	283125	803543	D	123	1	S	M	3	TG	.	H	S	NO	.	0	11.3	11.4	8.2	8.2	28	27.9	21.6	21.6	34.5	34.5	NG	1.5	.	.	1	207	2	873801010	.
IRF930256A	06/15/93	204	1	12	283125	803543	D	123	11	S	.	3	.	.	H	S	NO	.	0	9.8	.	7.7	.	30.6	.	26.8	.	42.2	.	NG	0	.	.	1	207	1	873801010	.
IRF930256B	06/15/93	204	1	12	283125	803543	D	123	11	S	.	3	.	.	H	S	NO	.	0	9.8	.	7.7	.	30.6	.	26.8	.	42.2	.	NG		.	.	1	207	1	873801010	.
IRF930256C	06/15/93	204	1	12	283125	803543	D	123	11	S	.	3	.	.	H	S	NO	.	0	9.8	.	7.7	.	30.6	.	26.8	.	42.2	.	NG		.	.	1	207	1	873801010	.
IRF930256D	06/15/93	204	1	12	283125	803543	D	123	11	S	.	3	.	.	H	S	NO	.	0	9.8	.	7.7	.	30.6	.	26.8	.	42.2	.	NG	0.9	.	.	1	207	1	873801010	.
IRF930257A	06/15/93	204	2	12	283131	803540	D	123	11	S	.	3	.	.	H	S	NO	.	0	9.8	.	7.7	.	30.6	.	26.8	.	42.2	.	NG	0	.	.	1	207	2	873801010	.
IRF930257B	06/15/93	204	2	12	283131	803540	D	123	11	S	.	3	.	.	H	S	NO	.	0	9.8	.	7.7	.	30.6	.	26.8	.	42.2	.	NG		.	.	1	207	2	873801010	.
IRF930257C	06/15/93	204	2	12	283131	803540	D	123	11	S	.	3	.	.	H	S	NO	.	0	9.8	.	7.7	.	30.6	.	26.8	.	42.2	.	NG		.	.	1	207	1	873801010	.
IRF930257D	06/15/93	204	2	12	283131	803540	D	123	11	S	.	3	.	.	H	S	NO	.	0	9.8	.	7.7	.	30.6	.	26.8	.	42.2	.	NG	0.9	.	.	1	207	1	873801010	.
IRF930258A	06/15/93	204	3	12	283110	803522	D	123	11	S	.	3	.	.	H	S	NO	.	0	9.8	.	7.7	.	30.6	.	26.8	.	42.2	.	NG	0	.	.	1	207	2	873801010	.
IRF930258B	06/15/93	204	3	12	283110	803522	D	123	11	S	.	3	.	.	H	S	NO	.	0	9.8	.	7.7	.	30.6	.	26.8	.	42.2	.	NG		.	.	1	207	2	873801010	.
IRF930258C	06/15/93	204	3	12	283110	803522	D	123	11	S	.	3	.	.	H	S	NO	.	0	9.8	.	7.7	.	30.6	.	26.8	.	42.2	.	NG		.	.	1	207	2	873801010	.
IRF930258D	06/15/93	204	3	12	283110	803522	D	123	11	S	.	3	.	.	H	S	NO	.	0	9.8	.	7.7	.	30.6	.	26.8	.	42.2	.	NG	0.9	.	.	1	207	2	873801010	.
IRF930311A	07/07/93	204	1	12	283136	803541	D	123	4	S	N	3	.	.	H	S	NO	.	0	7.2	.	7.6	.	31.9	.	28.7	.	44.4	.	NG	0	.	B	1	207	2	873801010	.
IRF930311B	07/07/93	204	1	12	283136	803541	D	123	4	S	N	3	.	.	H	S	NO	.	0	7.2	.	7.6	.	31.9	.	28.7	.	44.4	.	NG		.	.	1	207	1	873801010	.
IRF930311C	07/07/93	204	1	12	283136	803541	D	123	4	S	N	3	.	.	H	S	NO	.	0	7.2	.	7.6	.	31.9	.	28.7	.	44.4	.	NG		.	.	1	207	1	873801010	.
IRF930311D	07/07/93	204	1	12	283136	803541	D	123	4	S	N	3	.	.	H	S	NO	.	0	7.2	.	7.6	.	31.9	.	28.7	.	44.4	.	NG	1.5	.	.	1	207	1	873801010	.
IRF930312A	07/07/93	204	2	12	283125	803538	D	123	4	S	N	3	.	.	H	S	NO	.	0	7.2	.	7.6	.	31.9	.	28.7	.	44.4	.	NG	0	.	B	1	207	2	873801010	.
IRF930312B	07/07/93	204	2	12	283125	803538	D	123	4	S	N	3	.	.	H	S	NO	.	0	7.2	.	7.6	.	31.9	.	28.7	.	44.4	.	NG		.	.	1	207	2	873801010	.
IRF930312C	07/07/93	204	2	12	283125	803538	D	123	4	S	N	3	.	.	H	S	NO	.	0	7.2	.	7.6	.	31.9	.	28.7	.	44.4	.	NG		.	.	1	207	2	873801010	.
IRF930312D	07/07/93	204	2	12	283125	803538	D	123	4	S	N	3	.	.	H	S	NO	.	0	7.2	.	7.6	.	31.9	.	28.7	.	44.4	.	NG	1.7	.	.	1	207	2	873801010	.
IRF930313A	07/07/93	204	3	12	283115	803523	D	123	4	S	N	3	.	.	H	S	NO	.	0	11.4	.	7.8	.	32.3	.	28.2	.	43.8	.	NG	0	.	B	1	207	2	873801010	.
IRF930313B	07/07/93	204	3	12	283115	803523	D	123	4	S	N	3	.	.	H	S	NO	.	0	11.4	.	7.8	.	32.3	.	28.2	.	43.8	.	NG		.	.	1	207	2	873801010	.
IRF930313C	07/07/93	204	3	12	283115	803523	D	123	4	S	N	3	.	.	H	S	NO	.	0	11.4	.	7.8	.	32.3	.	28.2	.	43.8	.	NG		.	.	1	207	2	873801010	.
IRF930313D	07/07/93	204	3	12	283115	803523	D	123	4	S	N	3	.	.	H	S	NO	.	0	11.4	.	7.8	.	32.3	.	28.2	.	43.8	.	NG	1	.	.	1	207	2	873801010	.
IRF930381A	08/04/93	204	1	12	283125	803543	D	123	2	S	M	3	TG	NO	S	H	NO	.	0	10	10.0	7.7	7.7	32	31.9	29.6	29.6	45.7	45.7	NG	0	100	B	1	207	1	873801010	.
IRF930381B	08/04/93	204	1	12	283125	803543	D	123	2	S	M	3	.	.	S	H	NO	.	0	10	10.0	7.7	7.7	32	31.9	29.6	29.6	45.7	45.7	NG		100	.	1	207	1	873801010	.
IRF930381C	08/04/93	204	1	12	283125	803543	D	123	2	S	M	3	.	.	S	H	NO	.	0	10	10.0	7.7	7.7	32	31.9	29.6	29.6	45.7	45.7	NG		100	.	1	207	1	873801010	.
IRF930381D	08/04/93	204	1	12	283125	803543	D	123	2	S	M	3	.	.	S	H	NO	.	0	10	10.0	7.7	7.7	32	31.9	29.6	29.6	45.7	45.7	NG	1.8	100	.	1	207	1	873801010	.
IRF930382A	08/04/93	204	2	12	283125	803543	D	123	2	S	M	3	TG	NO	S	H	NO	.	0	10	10.0	7.7	7.7	32	31.9	29.6	29.6	45.7	45.7	NG	0	100	A	1	207	1	873801010	.
IRF930382B	08/04/93	204	2	12	283125	803543	D	123	2	S	M	3	.	.	S	H	NO	.	0	10	10.0	7.7	7.7	32	31.9	29.6	29.6	45.7	45.7	NG		100	.	1	207	1	873801010	.
IRF930382C	08/04/93	204	2	12	283125	803543	D	123	2	S	M	3	.	.	S	H	NO	.	0	10	10.0	7.7	7.7	32	31.9	29.6	29.6	45.7	45.7	NG		100	.	1	207	1	873801010	.
IRF930382D	08/04/93	204	2	12	283125	803543	D	123	2	S	M	3	.	.	S	H	NO	.	0	10	10.0	7.7	7.7	32	31.9	29.6	29.6	45.7	45.7	NG	1.8	100	.	1	207	1	873801010	.
IRF930383A	08/04/93	204	3	12	283125	803543	D	123	2	S	M	3	TG	NO	S	H	NO	.	0	10	10.0	7.7	7.7	32	31.9	29.6	29.6	45.7	45.7	NG	0	100	A	1	207	2	873801010	.
IRF930383B	08/04/93	204	3	12	283125	803543	D	123	2	S	M	3	.	.	S	H	NO	.	0	10	10.0	7.7	7.7	32	31.9	29.6	29.6	45.7	45.7	NG		100	.	1	207	2	873801010	.
IRF930383C	08/04/93	204	3	12	283125	803543	D	123	2	S	M	3	.	.	S	H	NO	.	0	10	10.0	7.7	7.7	32	31.9	29.6	29.6	45.7	45.7	NG		100	.	1	207	1	873801010	.
IRF930383D	08/04/93	204	3	12	283125	803543	D	123	2	S	M	3	.	.	S	H	NO	.	0	10	10.0	7.7	7.7	32	31.9	29.6	29.6	45.7	45.7	NG	1.8	100	.	1	207	1	873801010	.
IRF930420A	09/08/93	204	1	12	283125	803543	D	123	8	M	S	3	TG	NO	H	S	SY	NO	5	3.3	5.7	7.9	8.0	29.3	29.7	29.9	29.6	46.1	45.6	NG	0	.	B	1	207	1	873801010	.
IRF930420C	09/08/93	204	1	12	283125	803543	D	123	8	M	S	3	.	.	H	S	SY	NO	5	3.3	5.7	7.9	8.0	29.3	29.7	29.9	29.6	46.1	45.6	NG		.	.	1	207	1	873801010	.
IRF930420D	09/08/93	204	1	12	283125	803543	D	123	8	M	S	3	TG	NO	H	S	SY	NO	5	3.3	5.7	7.9	8.0	29.3	29.7	29.9	29.6	46.1	45.6	NG	1.6	.	B	1	207	1	873801010	.
IRF930421A	09/08/93	204	2	12	283125	803543	D	123	8	M	S	3	TG	NO	H	S	NO	.	0	3.3	5.7	7.9	8.0	29.3	29.7	29.9	29.6	46.1	45.6	NG	0	.	B	1	207	2	873801010	.
IRF930421C	09/08/93	204	2	12	283125	803543	D	123	8	M	S	3	.	.	H	S	SY	NO	1	3.3	5.7	7.9	8.0	29.3	29.7	29.9	29.6	46.1	45.6	NG		.	.	1	207	1	873801010	.
IRF930421D	09/08/93	204	2	12	283125	803543	D	123	8	M	S	3	TG	NO	H	S	SY	NO	5	3.3	5.7	7.9	8.0	29.3	29.7	29.9	29.6	46.1	45.6	NG	1.5	.	B	1	207	1	873801010	.
IRF930422A	09/08/93	204	3	12	283125	803543	D	123	8	M	S	3	TG	NO	H	S	NO	.	0	3.3	5.7	7.9	8.0	29.3	29.7	29.9	29.6	46.1	45.6	NG	0	.	B	1	207	2	873801010	.
IRF930422B	09/08/93	204	3	12	283125	803543	D	123	8	M	S	3	.	.	H	S	NO	.	0	3.3	5.7	7.9	8.0	29.3	29.7	29.9	29.6	46.1	45.6	NG		.	.	1	207	2	873801010	.
IRF930422D	09/08/93	204	3	12	283125	803543	D	123	8	M	S	3	TG	NO	H	S	SY	NO	1	3.3	5.7	7.9	8.0	29.3	29.7	29.9	29.6	46.1	45.6	NG	1.6	.	B	1	207	2	873801010	.
IRF930488A	10/08/93	204	1	12	283125	803543	D	123	8	S	N	3	TG	NO	H	S	NO	.	0	11.4	11.3	8.3	8.3	27.3	27.4	29.5	29.5	45.5	45.5	NG	0	.	B	1	207	2	873801010	.
IRF930488B	10/08/93	204	1	12	283125	803543	D	123	8	S	N	3	.	.	H	S	NO	.	0	11.4	11.3	8.3	8.3	27.3	27.4	29.5	29.5	45.5	45.5	NG		.	.	1	207	2	873801010	.
IRF930488C	10/08/93	204	1	12	283125	803543	D	123	8	S	N	3	.	.	H	S	NO	.	0	11.4	11.3	8.3	8.3	27.3	27.4	29.5	29.5	45.5	45.5	NG		.	.	1	207	2	873801010	.
IRF930488D	10/08/93	204	1	12	283125	803543	D	123	8	S	N	3	TG	NO	H	S	NO	.	0	11.4	11.3	8.3	8.3	27.3	27.4	29.5	29.5	45.5	45.5	NG	1	.	B	1	207	2	873801010	.
IRF930489A	10/08/93	204	2	12	283125	803543	D	123	8	S	N	3	TG	NO	H	S	HA	SY	5	11.4	11.3	8.3	8.3	27.3	27.4	29.5	29.5	45.5	45.5	NG	0.1	.	B	1	207	3	873801010	.
IRF930489B	10/08/93	204	2	12	283125	803543	D	123	8	S	N	3	.	.	H	S	HA	SY	5	11.4	11.3	8.3	8.3	27.3	27.4	29.5	29.5	45.5	45.5	NG		.	.	1	207	3	873801010	.
IRF930489D	10/08/93	204	2	12	283125	803543	D	123	8	S	N	3	.	.	H	S	HA	SY	5	11.4	11.3	8.3	8.3	27.3	27.4	29.5	29.5	45.5	45.5	NG	1	.	.	1	207	2	873801010	.
IRF930490A	10/08/93	204	3	12	283125	803543	D	123	8	S	N	3	TG	NO	H	S	HA	SY	5	11.4	11.3	8.3	8.3	27.3	27.4	29.5	29.5	45.5	45.5	NG	0	.	B	1	207	3	873801010	.
IRF930490B	10/08/93	204	3	12	283125	803543	D	123	8	S	N	3	.	.	H	S	HA	SY	5	11.4	11.3	8.3	8.3	27.3	27.4	29.5	29.5	45.5	45.5	NG		.	.	1	207	3	873801010	.
IRF930490C	10/08/93	204	3	12	283125	803543	D	123	8	S	N	3	.	.	H	S	HA	SY	5	11.4	11.3	8.3	8.3	27.3	27.4	29.5	29.5	45.5	45.5	NG		.	.	1	207	3	873801010	.
IRF930516A	11/12/93	204	1	12	283125	803543	D	123	13	M	S	3	TG	NO	H	S	NO	.	0	8.6	8.7	8.3	8.4	22.1	22.2	27	27.0	42	42.0	NG	0	.	A	1	207	2	873801010	.
IRF930516B	11/12/93	204	1	12	283125	803543	D	123	13	M	S	3	.	.	H	S	NO	.	0	8.6	8.7	8.3	8.4	22.1	22.2	27	27.0	42	42.0	NG		.	.	1	207	1	873801010	.
IRF930516C	11/12/93	204	1	12	283125	803543	D	123	13	M	S	3	.	.	H	S	NO	.	0	8.6	8.7	8.3	8.4	22.1	22.2	27	27.0	42	42.0	NG		.	.	1	207	1	873801010	.
IRF930516D	11/12/93	204	1	12	283125	803543	D	123	13	M	S	3	TG	NO	H	S	NO	.	0	8.6	8.7	8.3	8.4	22.1	22.2	27	27.0	42	42.0	NG	1.2	.	A	1	207	1	873801010	.
IRF930517A	11/12/93	204	2	12	283125	803543	D	123	13	M	S	3	TG	NO	H	S	NO	.	0	8.6	8.7	8.3	8.4	22.1	22.2	27	27.0	42	42.0	NG	0	.	A	1	207	2	873801010	.
IRF930517B	11/12/93	204	2	12	283125	803543	D	123	13	M	S	3	.	.	H	S	NO	.	0	8.6	8.7	8.3	8.4	22.1	22.2	27	27.0	42	42.0	NG		.	.	1	207	2	873801010	.
IRF930517C	11/12/93	204	2	12	283125	803543	D	123	13	M	S	3	.	.	H	S	NO	.	0	8.6	8.7	8.3	8.4	22.1	22.2	27	27.0	42	42.0	NG		.	.	1	207	2	873801010	.
IRF930518A	11/12/93	204	3	12	283125	803543	D	123	13	M	S	3	TG	NO	H	S	NO	.	0	8.6	8.7	8.3	8.4	22.1	22.2	27	27.0	42	42.0	NG	0	.	A	1	207	2	873801010	.
IRF930518D	11/12/93	204	3	12	283125	803543	D	123	13	M	S	3	TG	NO	H	S	NO	.	0	8.6	8.7	8.3	8.4	22.1	22.2	27	27.0	42	42.0	NG	1.3	.	A	1	207	2	873801010	.
IRF930586A	12/07/93	204	1	12	283125	803543	D	123	8	S	N	3	TG	NO	S	H	NO	.	0	11	.	7.2	.	19.9	.	26.7	.	41.7	.	NG	0	.	B	1	207	1	873801010	.
IRF930586B	12/07/93	204	1	12	283125	803543	D	123	8	S	N	3	.	.	S	H	NO	.	0	11	.	7.2	.	19.9	.	26.7	.	41.7	.	NG		.	.	1	207	1	873801010	.
IRF930586C	12/07/93	204	1	12	283125	803543	D	123	8	S	N	3	.	.	S	H	NO	.	0	11	.	7.2	.	19.9	.	26.7	.	41.7	.	NG		.	.	1	207	1	873801010	.
IRF930586D	12/07/93	204	1	12	283125	803543	D	123	8	S	N	3	TG	NO	S	H	NO	.	0	11	.	7.2	.	19.9	.	26.7	.	41.7	.	NG	1.3	.	B	1	207	1	873801010	.
IRF930587A	12/07/93	204	2	12	283125	803543	D	123	8	S	N	3	TG	NO	S	H	AD	NO	5	11	.	7.2	.	19.9	.	26.7	.	41.7	.	NG	0	.	B	1	207	1	873801010	.
IRF930587B	12/07/93	204	2	12	283125	803543	D	123	8	S	N	3	.	.	S	H	AD	NO	5	11	.	7.2	.	19.9	.	26.7	.	41.7	.	NG		.	.	1	207	1	873801010	.
IRF930587C	12/07/93	204	2	12	283125	803543	D	123	8	S	N	3	.	.	S	H	AD	NO	3	11	.	7.2	.	19.9	.	26.7	.	41.7	.	NG		.	.	1	207	1	873801010	.
IRF930587D	12/07/93	204	2	12	283125	803543	D	123	8	S	N	3	.	.	S	H	NO	.	0	11	.	7.2	.	19.9	.	26.7	.	41.7	.	NG	1.4	.	.	1	207	1	873801010	.
IRF930588A	12/07/93	204	3	12	283125	803543	D	123	8	S	N	3	TG	NO	S	H	AD	NO	5	11	.	7.2	.	19.9	.	26.7	.	41.7	.	NG	0	.	B	1	207	2	873801010	.
IRF930588B	12/07/93	204	3	12	283125	803543	D	123	8	S	N	3	.	.	S	H	AD	NO	5	11	.	7.2	.	19.9	.	26.7	.	41.7	.	NG		.	.	1	207	1	873801010	.
IRF930588C	12/07/93	204	3	12	283125	803543	D	123	8	S	N	3	.	.	S	H	AD	NO	3	11	.	7.2	.	19.9	.	26.7	.	41.7	.	NG		.	.	1	207	1	873801010	.
IRF930588D	12/07/93	204	3	12	283125	803543	D	123	8	S	N	3	.	.	S	H	AD	NO	5	11	.	7.2	.	19.9	.	26.7	.	41.7	.	NG	1.4	.	.	1	207	1	873801010	.
IRF930047	01/21/93	300	1	13	282127	804289	C	206	13	M	.	2	TG	.	U	.	AD	.	1	7.2	7.4	7.2	6.8	20.2	20.2	24.7	24.6	38.9	38.7	NG	4	.	D	1	300	964	873801010	.
IRF930048	01/21/93	300	2	13	282121	804296	C	206	13	M	.	2	TG	.	U	.	TU	.	0.5	7.2	7.4	7.2	6.8	20.2	20.2	24.7	24.6	38.9	38.7	NG	3.7	.	D	1	300	593	873801010	.
IRF930049	01/21/93	300	3	13	282126	804293	C	206	13	M	.	2	TG	.	U	.	AD	TU	0.5	7.2	7.4	7.2	6.8	20.2	20.2	24.7	24.6	38.9	38.7	NG	4.2	.	D	1	300	667	873801010	.
IRF930102	03/01/93	300	1	13	282117	804279	C	206	23	M	.	2	.	.	U	.	CT	SP	6	8.7	8.9	7.4	7.4	15.6	15.6	27.3	27.4	42.5	42.6	NG	3.5	.	.	1	300	741	873801010	.
IRF930103	03/01/93	300	2	13	282114	804287	C	206	23	M	.	2	.	.	U	.	AD	TU	4	8.7	8.9	7.4	7.4	15.6	15.6	27.3	27.4	42.5	42.6	NG	3.5	.	.	1	300	445	873801010	.
IRF930104	03/01/93	300	3	13	282117	804286	C	206	23	M	.	2	.	.	U	.	TU	AD	2	8.7	8.9	7.4	7.4	15.6	15.6	27.3	27.4	42.5	42.6	NG	3.5	.	.	1	300	519	873801010	.
IRF930274	06/23/93	300	1	13	282121	804295	C	206	19	M	.	2	.	.	U	.	NO	.	0	6.1	5.7	7.3	7.2	28.7	28.6	22.1	22.2	35.2	35.3	NG	2.8	.	.	1	300	815	873801010	.
IRF930275	06/23/93	300	2	13	282125	804294	C	206	19	M	.	2	.	.	U	.	CT	NO	0.5	6.1	5.7	7.3	7.2	28.7	28.6	22.1	22.2	35.2	35.3	NG	2.8	.	.	1	300	1112	873801010	.
IRF930276	06/23/93	300	3	13	282122	804288	C	206	19	M	.	2	.	.	U	.	NO	.	0	6.1	5.7	7.3	7.2	28.7	28.6	22.1	22.2	35.2	35.3	NG	2.8	.	.	1	300	964	873801010	.
IRF930345	07/21/93	300	1	13	282134	804300	C	206	18	M	S	2	.	.	U	.	SP	TU	2	5.4	4.8	6.9	6.4	30.1	29.5	20.9	20.9	33.5	33.5	NG	2.5	.	.	1	300	741	873801010	.
IRF930346	07/21/93	300	2	13	282116	804293	C	206	18	M	S	2	.	.	U	.	SP	TU	10	5.4	4.8	6.9	6.4	30.1	29.5	20.9	20.9	33.5	33.5	NG	2.7	.	.	1	300	741	873801010	.
IRF930347	07/21/93	300	3	13	282123	804271	C	206	18	M	S	2	.	.	U	.	TU	SP	10	5.4	4.8	6.9	6.4	30.1	29.5	20.9	20.9	33.5	33.5	NG	2.8	.	.	1	300	741	873801010	.
IRF930399E	08/20/93	300	1	13	282131	804284	C	206	18	M	S	2	NO	.	U	U	NO	.	0	5.7	5.5	7.1	7.0	30.3	30.0	26.6	26.6	41.5	41.6	NG	2.8	0	.	1	300	889	873801010	.
IRF930400	08/20/93	300	2	13	282124	804291	C	206	18	M	S	2	NO	.	U	U	AD	NO	0.5	5.7	5.5	7.1	7.0	30.3	30.0	26.6	26.6	41.5	41.6	NG	3	0	.	1	300	964	873801010	.
IRF930401	08/20/93	300	3	13	282122	804293	C	206	18	N	N	2	NO	.	U	U	NO	.	0	5.7	5.5	7.1	7.0	30.3	30.0	26.6	26.6	41.5	41.6	NG	3.7	0	.	1	300	815	873801010	.
IRF930438	09/15/93	300	1	13	282126	804286	C	206	15	M	S	2	.	.	.	.	AD	SP	0.5	4.3	4.2	7.5	7.5	28.8	28.7	24.1	24.1	38	37.8	NG	4	.	.	1	300	741	873801010	.
IRF930439	09/15/93	300	2	13	282127	804283	C	206	15	M	S	2	.	.	.	.	AD	NO	0.3	4.3	4.2	7.5	7.5	28.8	28.7	24.1	24.1	38	37.8	NG	3.7	.	.	1	300	667	873801010	.
IRF930440	09/15/93	300	3	13	282133	804286	C	206	15	M	S	2	.	.	.	.	AD	NO	0.2	4.3	4.2	7.5	7.5	28.8	28.7	24.1	24.1	38	37.8	NG	3	.	.	1	300	1631	873801010	.
IRF930550	11/30/93	300	1	13	282103	804271	C	206	1	M	H	2	.	.	U	U	AD	SP	0.5	7.3	7.7	7.3	6.9	19.7	19.6	27	27.0	42.1	42.1	NG	2.8	.	.	1	300	815	873801010	.
IRF930551	11/30/93	300	2	13	282106	804276	C	206	1	M	H	2	.	.	U	U	AD	SP	0.5	7.3	7.7	7.3	6.9	19.7	19.6	27	27.0	42.1	42.1	NG	3.3	.	.	1	300	741	873801010	.
IRF930552	11/30/93	300	3	13	282109	804283	C	206	1	M	H	2	.	.	U	U	AD	TU	0.3	7.3	7.7	7.3	6.9	19.7	19.6	27	27.0	42.1	42.1	NG	2.8	.	.	1	300	593	873801010	.
IRF930589	12/21/93	300	1	13	282123	804289	C	206	23	U	U	2	.	.	U	U	TU	AD	0.5	8.1	7.7	8.1	8.1	17.1	17.0	29.4	29.4	45.5	45.4	NG	3.3	.	.	1	300	889	873801010	.
IRF930590	12/21/93	300	2	13	282121	804292	C	206	23	U	U	2	.	.	U	U	TU	AD	1	8.1	7.7	8.1	8.1	17.1	17.0	29.4	29.4	45.5	45.4	NG	4	.	.	1	300	889	873801010	.
IRF930591	12/21/93	300	3	13	282122	804293	C	206	23	U	U	2	.	.	U	U	TU	AD	2	8.1	7.7	8.1	8.1	17.1	17.0	29.4	29.4	45.5	45.6	NG	4	.	.	1	300	889	873801010	.
IRF930050	01/21/93	300	1	14	282516	803856	D	181	13	M	.	2	TG	OS	U	.	NO	.	0	7.7	7.9	7.7	7.7	19.6	19.6	24.1	24.1	38	38.1	NG	3.3	.	D	1	300	815	873801010	.
IRF930051	01/21/93	300	2	14	282515	803853	D	181	13	M	.	2	TG	OS	U	.	SP	CT	2	7.7	7.9	7.7	7.7	19.6	19.6	24.1	24.1	38	38.1	NG	4	.	D	1	300	889	873801010	.
IRF930052	01/21/93	300	3	14	282513	803858	D	181	13	M	.	2	TG	OS	U	.	NO	.	0	7.7	7.9	7.7	7.7	19.6	19.6	24.1	24.1	38	38.1	NG	2.2	.	D	1	300	964	873801010	.
IRF930105	03/01/93	300	1	14	282511	803858	D	181	23	M	.	2	.	.	U	.	AD	SP	25	8.2	8.6	7.6	7.6	15.7	15.8	24.3	24.8	38.5	39.4	NG	3.5	.	.	1	300	889	873801010	.
IRF930106	03/01/93	300	2	14	282514	803860	D	181	23	M	.	2	.	.	U	.	AD	CT	10	8.2	8.6	7.6	7.6	15.7	15.8	24.3	24.8	38.5	39.4	NG	3.5	.	.	1	300	445	873801010	.
IRF930107	03/01/93	300	3	14	282531	803856	D	181	23	M	.	2	.	.	U	.	CT	.	1	8.2	8.6	7.6	7.6	15.7	15.8	24.3	24.8	38.5	39.4	NG	3.5	.	.	1	300	815	873801010	.
IRF930277	06/23/93	300	1	14	282530	803854	D	181	19	.	.	2	.	.	U	.	CT	AD	0.5	7.2	7.1	7.5	7.3	28.7	28.2	27.6	27.9	42.8	43.6	NG	3	.	.	1	300	815	873801010	.
IRF930278	06/23/93	300	2	14	282545	803854	D	181	19	.	.	2	.	.	U	.	CT	SP	1.5	7.2	7.1	7.5	7.3	28.7	28.2	27.6	27.9	42.8	43.6	NG	3	.	.	1	300	667	873801010	.
IRF930279	06/23/93	300	3	14	282557	803850	D	181	19	.	.	2	.	.	U	.	CT	NO	1	7.2	7.1	7.5	7.3	28.7	28.2	27.6	27.9	42.8	43.6	NG	3	.	.	1	300	815	873801010	.
IRF930348	07/21/93	300	1	14	282503	803857	D	181	18	M	N	2	.	.	U	.	MU	NO	100	5.6	3.9	7.8	7.8	30.4	29.8	24.6	25.2	38.6	39.7	NG	2.8	.	.	1	300	667	873801010	.
IRF930349	07/21/93	300	2	14	282505	803856	D	181	18	M	N	2	.	.	U	.	MU	NO	80	5.6	3.9	7.8	7.8	30.4	29.8	24.6	25.2	38.6	39.7	NG	3.6	.	.	1	300	593	873801010	.
IRF930350	07/21/93	300	3	14	282504	803833	D	181	18	M	N	2	.	.	U	.	MU	CT	50	5.6	3.9	7.8	7.8	30.4	29.8	24.6	25.2	38.6	39.7	NG	2.1	.	.	1	300	667	873801010	.
IRF930402	08/20/93	300	1	14	282514	803845	D	181	18	M	S	2	NO	.	U	U	NO	.	0	7.1	7.3	7.7	7.7	30.9	25.6	29.4	30.9	45.3	47.5	NG	3.4	0	.	1	300	667	873801010	.
IRF930403	08/20/93	300	2	14	282523	803855	D	181	18	N	N	2	NO	.	U	U	NO	.	0	7.1	7.3	7.7	7.7	30.9	25.6	29.4	30.9	45.3	47.5	NG	2.1	0	.	1	300	815	873801010	.
IRF930404	08/20/93	300	3	14	282541	803851	D	181	18	N	N	2	NO	.	U	U	NO	.	0	7.1	7.3	7.7	7.7	30.9	25.6	29.4	30.9	45.3	47.5	NG	3.4	0	.	1	300	741	873801010	.
IRF930441	09/15/93	300	1	14	282508	803856	D	181	15	M	S	2	.	.	.	.	AD	NO	0.2	4.3	4.2	7.5	7.5	28.8	28.7	24.1	24.1	38	37.8	NG	2.4	.	.	1	300	1186	873801010	.
IRF930442	09/15/93	300	2	14	282531	803858	D	181	15	M	S	2	.	.	.	.	AD	NO	0	4.3	4.2	7.5	7.5	28.8	28.7	24.1	24.1	38	37.8	NG	2.2	.	.	1	300	815	873801010	.
IRF930443	09/15/93	300	3	14	282548	803854	D	181	15	M	S	2	.	.	.	.	NO	.	0	5.5	5.5	8.3	8.3	28.5	28.8	28.1	27.9	43.6	43.2	NG	3.1	.	.	1	300	593	873801010	.
IRF930553	11/30/93	300	1	14	282523	803846	D	181	1	M	H	2	.	.	U	U	MU	SP	5	7.6	7.8	7.3	7.3	18.3	18.2	26	26.2	40.7	41.0	NG	2.8	.	.	1	300	519	873801010	.
IRF930554	11/30/93	300	2	14	282518	803850	D	181	1	M	H	2	.	.	U	U	SP	NO	8	7.6	7.8	7.3	7.3	18.3	18.2	26	26.2	40.7	41.0	NG	3.6	.	.	1	300	815	873801010	.
IRF930555	11/30/93	300	3	14	282522	803851	D	181	1	M	H	2	.	.	H	U	SP	NO	5	7.6	7.8	7.3	7.3	18.3	18.2	26	26.2	40.7	41.0	NG	2.2	.	.	1	300	964	873801010	.
IRF930592	12/21/93	300	1	14	282527	803852	D	181	23	M	U	2	.	.	U	U	MU	SP	15	7.4	6.5	8.3	8.3	16.7	16.6	28.4	28.6	44	44.3	NG	3.3	.	.	1	300	519	873801010	.
IRF930593	12/21/93	300	2	14	282523	803853	D	181	23	M	U	2	.	.	U	U	MU	SP	15	7.4	6.5	8.3	8.3	16.7	16.6	28.4	28.6	44	44.3	NG	3.7	.	.	1	300	815	873801010	.
IRF930594	12/21/93	300	3	14	282533	803852	D	181	23	M	N	2	.	.	U	U	MU	SP	15	7.4	6.5	8.3	8.3	16.7	16.6	28.4	28.6	44	44.3	NG	3.7	.	.	1	300	593	873801010	.
IRF930053	01/21/93	300	1	16	281149	803737	E	271	13	M	S	2	TG	OS	U	.	SP	.	15	7.3	7.4	7.4	7.5	21.1	21.2	21.3	21.3	34.1	33.9	NG	2.7	.	D	1	300	593	873801010	.
IRF930054	01/21/93	300	2	16	281147	803738	E	271	13	M	S	2	TG	OS	U	.	SP	.	20	7.3	7.4	7.4	7.5	21.1	21.2	21.3	21.3	34.1	33.9	NG	2.4	.	D	1	300	593	873801010	.
IRF930055	01/21/93	300	3	16	281150	803736	E	271	13	M	S	2	TG	OS	U	.	SP	.	80	7.3	7.4	7.4	7.5	21.1	21.2	21.3	21.3	34.1	33.9	NG	3	.	D	1	300	667	873801010	.
IRF930108	03/01/93	300	1	16	281136	803734	E	271	23	M	S	2	.	.	U	.	SP	AD	15	10.9	10.1	7.8	7.9	16.8	16.1	21.9	21.9	34.9	34.9	NG	3	.	.	1	300	1112	873801010	.
IRF930109	03/01/93	300	2	16	281146	803736	E	271	23	M	S	2	.	.	U	.	SP	.	50	10.9	10.1	7.8	7.9	16.8	16.1	21.9	21.9	34.9	34.9	NG	3	.	.	1	300	815	873801010	.
IRF930110	03/01/93	300	3	16	281149	803735	E	271	23	M	S	2	.	.	U	.	SP	.	50	10.9	10.1	7.8	7.9	16.8	16.1	21.9	21.9	34.9	34.9	NG	3	.	.	1	300	815	873801010	.
IRF930280	06/23/93	300	1	16	281144	803737	E	271	19	M	H	2	.	.	U	.	AM	SP	17	6.3	7.0	7.4	7.3	30	29.8	30.3	30.6	46.6	47.0	NG	2.1	.	.	1	300	667	873801010	.
IRF930281	06/23/93	300	2	16	281148	803739	E	271	19	M	H	2	.	.	U	.	AM	SP	5	6.3	7.0	7.4	7.3	30	29.8	30.3	30.6	46.6	47.0	NG	2.1	.	.	1	300	815	873801010	.
IRF930282	06/23/93	300	3	16	281148	803737	E	271	19	M	H	2	.	.	U	.	AM	SP	1	6.3	7.0	7.4	7.3	30	29.8	30.3	30.6	46.6	47.0	NG	2.1	.	.	1	300	889	873801010	.
IRF930351	07/21/93	300	1	16	281150	803738	E	271	18	M	N	2	.	.	U	.	AD	SP	70	5.4	4.8	7.2	7.2	31.2	30.5	26.7	26.7	41.7	41.7	NG	2.4	.	.	1	300	741	873801010	.
IRF930352	07/21/93	300	2	16	281147	803733	E	271	18	M	N	2	.	.	U	.	AD	NO	60	5.4	4.8	7.2	7.2	31.2	30.5	26.7	26.7	41.7	41.7	NG	1.9	.	.	1	300	296	873801010	.
IRF930353	07/21/93	300	3	16	281141	803737	E	271	18	M	N	2	.	.	U	.	AD	NO	60	5.4	4.8	7.2	7.2	31.2	30.5	26.7	26.7	41.7	41.7	NG	1.9	.	.	1	300	371	873801010	.
IRF930405	08/20/93	300	1	16	281147	803735	E	271	18	M	S	2	NO	.	U	U	AD	SP	18	5.8	4.5	7.5	7.3	30.7	30.0	31.5	31.6	48.3	48.6	NG	2.8	0	.	1	300	222	873801010	.
IRF930406	08/20/93	300	2	16	281140	803733	E	271	18	M	S	2	NO	.	U	U	AD	SP	18	5.8	4.5	7.5	7.3	30.7	30.0	31.5	31.6	48.3	48.6	NG	2.7	0	.	1	300	296	873801010	.
IRF930407	08/20/93	300	3	16	281134	803730	E	271	18	M	S	2	NO	.	U	U	AD	SP	70	5.8	4.5	7.5	7.3	30.7	30.0	31.5	31.6	48.3	48.6	NG	2.8	0	.	1	300	148	873801010	.
IRF930444	09/15/93	300	1	16	281151	803739	E	271	15	M	S	2	.	.	.	.	AD	SP	40	5.6	5.4	7.9	7.8	29.4	29.3	29.3	29.3	45.2	45.7	NG	2.2	.	.	1	300	741	873801010	.
IRF930445	09/15/93	300	2	16	281133	803731	E	271	15	M	S	2	.	.	.	.	AD	SP	20	5.6	5.4	7.9	7.8	29.4	29.3	29.3	29.3	45.2	45.7	NG	2.8	.	.	1	300	667	873801010	.
IRF930446	09/15/93	300	3	16	281116	803718	E	271	15	M	S	2	.	.	.	.	AD	SP	50	5.6	5.4	7.9	7.8	29.4	29.3	29.3	29.3	45.2	45.7	NG	3	.	.	1	300	667	873801010	.
IRF930556	11/30/93	300	1	16	281151	803727	E	271	1	M	H	2	.	.	H	U	SP	NO	8	8	9.4	7.3	6.9	19.1	19.2	23.2	23.2	36.8	36.7	NG	2.2	.	.	1	300	889	873801010	.
IRF930557	11/30/93	300	2	16	281129	803714	E	271	1	M	H	2	.	.	H	U	SP	CH	8	8	9.4	7.3	6.9	19.1	19.2	23.2	23.2	36.8	36.7	NG	3	.	.	1	300	964	873801010	.
IRF930558	11/30/93	300	3	16	281143	803719	E	271	1	M	H	2	.	.	H	U	AD	PO	40	9	9.4	7.3	6.9	19.1	19.2	23.2	23.2	36.8	36.7	NG	2.2	.	.	1	300	741	873801010	.
IRF930595	12/21/93	300	1	16	281139	803731	E	271	23	U	U	2	.	.	U	U	SP	AD	8	8.1	8.2	8.4	8.4	17.7	17.8	24.6	24.7	38.8	39.0	NG	2.4	.	.	1	300	889	873801010	.
IRF930596	12/21/93	300	2	16	281145	803718	E	271	23	U	U	2	.	.	U	U	SP	AD	15	8.1	8.2	8.4	8.4	17.7	17.8	24.6	24.7	38.8	39.0	NG	2.6	.	.	1	300	741	873801010	.
IRF930597	12/21/93	300	3	16	281140	803732	E	271	23	U	U	2	.	.	U	U	SP	AD	18	8.1	8.2	8.4	8.4	17.7	17.8	24.6	24.7	38.8	39.0	NG	2.8	.	.	1	300	667	873801010	.
IRF930184	04/23/93	301	1	17	280228	803460	C	368	17	.	.	2	.	.	U	.	AD	CT	5	6.6	.	6.9	.	21.4	.	16.5	.	27.2	.	NG	2.8	.	.	1	300	741	873801010	.	36	29
IRF930031	01/20/93	300	1	17	280230	803459	C	364	12	U	.	2	.	.	U	.	AD	SP	20	8.9	7.9	7.2	6.8	20.6	20.8	19.2	20.4	31	32.6	NG	1.7	.	.	1	300	741	873801010	.
IRF930032	01/20/93	300	2	17	280233	803460	C	364	12	U	.	2	.	.	U	.	AD	SP	30	8.9	7.9	7.2	6.8	20.6	20.8	19.2	20.4	31	32.6	NG	1.8	.	.	1	300	741	873801010	.
IRF930033	01/20/93	300	3	17	280235	803460	C	364	12	U	.	2	.	.	U	.	AD	SP	60	8.9	7.9	7.2	6.8	20.6	20.8	19.2	20.4	31	32.6	NG	1.8	.	.	1	300	667	873801010	.
IRF930086	02/26/93	300	1	17	280239	803453	C	368	20	U	.	2	.	.	U	.	AD	SP	20	9.9	9.8	7.2	7.2	17.6	17.6	21.1	21.1	33.7	33.7	NG	1.8	.	.	1	300	519	873801010	.
IRF930087	02/26/93	300	2	17	280242	803451	C	368	20	U	.	2	.	.	U	.	AD	SP	25	9.9	9.8	7.2	7.2	17.6	17.6	21.1	21.1	33.7	33.7	NG	1.8	.	.	1	300	667	873801010	.
IRF930088	02/26/93	300	3	17	280243	803449	C	368	20	U	.	2	.	.	U	.	AD	SP	25	9.9	9.8	7.2	7.2	17.6	17.6	21.1	21.1	33.7	33.7	NG	1.8	.	.	1	300	741	873801010	.
IRF930147	03/22/93	300	1	17	280241	803451	C	364		U	.	2	.	.	U	.	NO	.	0	9	8.0	7.6	7.6	19.9	19.5	19.7	20.3	32	32.5	NG	1.8	.	.	1	300	741	873801010	.
IRF930148	03/22/93	300	2	17	280235	803444	C	364		U	.	2	.	.	U	.	AD	CT	1	9	8.0	7.6	7.6	19.9	19.5	19.7	20.3	32	32.5	NG	1.8	.	.	1	300	889	873801010	.
IRF930149	03/22/93	300	3	17	280234	803438	C	364		S	M	2	.	.	U	.	AD	SP	2.5	9	8.0	7.6	7.6	19.9	19.5	19.7	20.3	32	32.5	NG	1.8	.	.	1	300	741	873801010	.
IRF930283	06/24/93	300	1	17	280228	803452	C	368	20	.	.	2	.	.	U	.	AD	.	10	6.3	6.5	7.4	7.4	28.7	28.7	36.7	36.6	55.1	55.2	NG	2	.	.	1	300	593	873801010	.
IRF930284	06/24/93	300	2	17	280228	803452	C	368	20	.	.	2	.	.	U	.	AD	.	12	6.3	6.5	7.4	7.4	28.7	28.7	36.7	36.6	55.1	55.2	NG	2	.	.	1	300	889	873801010	.
IRF930285	06/24/93	300	3	17	280228	803452	C	368	20	.	.	2	.	.	U	.	AD	SP	60	6.3	6.5	7.4	7.4	28.7	28.7	36.7	36.6	55.1	55.2	NG	3	.	.	1	300	741	873801010	.
IRF930329	07/20/93	300	1	17	280147	803563	C	368	17	.	.	2	.	.	U	U	AD	NO	7	4.7	5.6	7.2	7.3	30.6	30.4	30	34.5	46.2	52.3	NG	1.8	.	.	1	300	815	873801010	.
IRF930330	07/20/93	300	2	17	280228	803429	C	368	17	.	.	2	.	.	U	U	AD	NO	15	4.7	5.6	7.2	7.3	30.6	30.4	30	34.5	46.2	52.3	NG	2.2	.	.	1	300	741	873801010	.
IRF930331	07/20/93	300	3	17	280235	803421	C	368	17	.	.	2	.	.	U	U	AD	NO	25	4.7	5.6	7.2	7.3	30.6	30.4	30	34.5	46.2	52.3	NG	2.4	.	.	1	300	1260	873801010	.
IRF930384	08/18/93	300	1	17	280238	803438	C	368	16	U	U	2	NO	.	U	U	AD	NO	10	6.3	6.5	7.6	7.5	29	28.9	28	29.5	43.5	45.6	NG	2.1	.	.	1	300	593	873801010	.
IRF930385	08/18/93	300	2	17	280235	803433	C	368	16	U	U	2	NO	.	U	U	AD	NO	5	6.3	6.5	7.6	7.5	29	28.9	28	29.5	43.5	45.6	NG	2	.	.	1	300	741	873801010	.
IRF930386	08/18/93	300	3	17	280237	803432	C	368	16	U	U	2	NO	.	U	U	AD	NO	20	6.3	6.5	7.6	7.5	29	28.9	28	29.5	43.5	45.6	NG	2.1	.	.	1	300	815	873801010	.
IRF930447	09/24/93	300	1	17	280242	803439	C	368	24	M	S	2	.	.	.	.	AD	NO	80	5.5	5.8	7.1	6.9	29.9	29.8	26.7	26.7	41.7	41.8	NG	1.7	.	.	1	300	667	873801010	.
IRF930448	09/24/93	300	2	17	280211	803483	C	368	24	M	S	2	.	.	.	.	AD	SP	16	5.5	5.8	7.1	6.9	29.9	29.8	26.7	26.7	41.7	41.8	NG	1.8	.	.	1	300	667	873801010	.
IRF930449	09/24/93	300	3	17	280243	803449	C	368	24	M	S	2	.	.	.	.	AD	NO	40	5.5	5.8	7.1	6.9	29.9	29.8	26.7	26.7	41.7	41.8	NG	1.7	.	.	1	300	964	873801010	.
IRF930492	10/22/93	300	2	17	280238	803441	C	368	7	M	S	2	.	.	U	U	GR	NO	10	7.4	5.5	7.7	7.6	27.7	27.6	23.1	24.6	36.8	38.7	NG	1.8	.	.	1	300	593	873801010	.
IRF930493	10/22/93	300	3	17	280240	803443	C	368	7	M	S	2	.	.	U	U	GR	NO	20	7.4	5.5	7.7	7.6	27.7	27.6	23.1	24.6	36.8	38.7	NG	1.9	.	.	1	300	741	873801010	.
IRF930534	11/29/93	300	1	17	280239	803444	C	368	1	.	.	2	.	.	.	.	AD	NO	50	7.8	7.5	7.2	7.2	20	20.0	21.9	21.9	34.9	35.0	NG	1.6	.	.	1	300	741	873801010	.
IRF930535	11/29/93	300	2	17	280243	803414	C	368	1	.	.	2	.	.	.	.	AD	NO	18	7.8	7.5	7.2	7.2	20	20.0	21.9	21.9	34.9	35.0	NG	1.9	.	.	1	300	667	873801010	.
IRF930536	11/29/93	300	3	17	280246	803401	C	368	1	.	.	2	.	.	.	.	AD	NO	16	7.8	7.5	7.2	7.2	20	20.0	21.9	21.9	34.9	35.0	NG	2.8	.	.	1	300	815	873801010	.
IRF930598	12/23/93	300	1	17	280245	803424	C	368	23	U	U	2	.	.	U	U	AD	NO	20	8.7	8.3	8.3	8.3	16.8	16.7	23.6	23.7	37.2	37.6	NG	1.9	.	.	1	300	593	873801010	.
IRF930599	12/23/93	300	2	17	280252	803420	C	368	23	U	U	2	.	.	U	U	AD	NO	12	8.7	8.3	8.3	8.3	16.8	16.7	23.6	23.7	37.2	37.6	NG	2	.	.	1	300	889	873801010	.
IRF930600	12/23/93	300	3	17	280260	803415	C	368	23	U	U	2	.	.	U	U	AD	NO	21	8.7	8.3	8.3	8.3	16.8	16.7	23.6	23.7	37.2	37.6	NG	2.1	.	.	1	300	815	873801010	.
IRF930184	04/23/93	301	1	17	280228	803460	C	368	17	.	.	2	.	.	U	.	AD	CT	5	6.6	.	6.9	.	21.4	.	16.5	.	27.2	.	NG	2.8	.	.	1	300	741	873801010	.
IRF930185	04/23/93	301	2	17	280229	803460	C	368	17	.	.	2	.	.	U	.	AD	CT	5	6.6	.	6.9	.	21.4	.	16.5	.	27.2	.	NG	2.8	.	.	1	300	815	873801010	.
IRF930186	04/23/93	301	3	17	280230	803462	C	368	17	.	.	2	.	.	U	.	AD	CT	18	6.6	.	6.9	.	21.4	.	16.5	.	27.2	.	NG	2.8	.	.	1	300	741	873801010	.
IRF930227	05/21/93	301	1	17	280228	803452	C	368	16	.	.	2	.	.	U	.	AD	.	80	5.8	5.7	7.3	7.3	26.6	26.7	29	29.5	44.8	45.5	NG	1.6	.	.	1	300	667	873801010	.
IRF930228	05/21/93	301	2	17	280235	803436	C	368	16	.	.	2	.	.	U	.	AD	.	10	5.8	5.7	7.3	7.3	26.6	26.7	29	29.5	44.8	45.5	NG	1.8	.	.	1	300	1186	873801010	.
IRF930229	05/21/93	301	3	17	280236	803433	C	368	16	.	.	2	.	.	U	.	AD	SP	8	5.8	5.7	7.3	7.3	26.6	26.7	29	29.5	44.8	45.5	NG	1.9	.	.	1	300	296	873801010	.
IRF930491	10/22/93	301	1	17	280240	803440	C	368	7	M	S	2	.	.	U	U	GR	NO	25	7.4	5.5	7.7	7.6	27.7	27.6	23.1	24.6	36.8	38.7	NG	1.8	.	.	1	300	741	873801010	.
IRF930094	02/26/93	20	3	18	280209	803680	C	364	20	S	.	2	.	.	N	.	AD	.	10	8.1	.	7.6	.	17.8	.	20.6	.	33	.	NG	0.6	.	.	1	20	140	873801010	L	36	41	4	41	32	4	37	45	38	34	39
IRF930145	03/22/93	20	2	18	280209	803680	C	364		S	M	2	.	.	N	.	AD	.	2	7.5	.	7.6	.	19.6	.	16	.	28.4	.	NG	0.7	0	.	1	20	140	873801010	L	28	36	47	32	39	35	37	37	38	37	33
IRF930146	03/22/93	20	3	18	280209	803680	C	364		S	M	2	.	.	N	.	AD	.	2	7.5	.	7.6	.	19.6	.	16	.	28.4	.	NG	0.7	0	.	1	20	140	873801010	L	39	41	38	41	38	37	36	36	38	37	3
IRF930092	02/26/93	20	1	18	280209	803680	C	364	20	S	.	2	.	.	N	.	AD	.	10	8.1	.	7.6	.	17.8	.	20.6	.	33	.	NG	0.6	.	.	1	20	140	873801010	L	41	4	38	41	41	31	43	39	38	39	37
IRF930144	03/22/93	20	1	18	280209	803680	C	364		S	M	2	.	.	N	.	AD	.	2	7.5	.	7.6	.	19.6	.	16	.	28.4	.	NG	0.7	0	.	1	20	140	873801010	L	47	46	31	3	42	4	38	42	37	41	36
IRF930093	02/26/93	20	2	18	280209	803680	C	364	20	S	.	2	.	.	N	.	AD	.	10	8.1	.	7.6	.	17.8	.	20.6	.	33	.	NG	0.6	.	.	1	20	140	873801010	L	37	37	3	41	4	4	38	34	41	43
IRF930039	01/20/93	20	3	18	280246	803475	C	364	12	S	.	2	.	.	N	.	NO	.	0	8	.	7.5	.	22	.	19.7	.	31.7	.	NG	0.8	0	.	1	20	140	873801010	L	32	37	39	38
IRF930192	04/23/93	20	3	18	280209	803680	C	364	17	S	.	2	.	.	N	.	NO	.	0	7.2	.	6.9	.	21.9	.	17.3	.	28.1	.	NG	0.7	0	.	1	20	140	873801010	.	37
IRF930451	09/24/93	20	1	18	280241	803472	C	368	24	S	M	2	TG	OS	.	.	NO	.	0	5.2	.	7.6	.	30.9	.	26.2	.	41.9	.	NG	0.8	.	B	1	20	140	873801010	.	216
IRF930037	01/20/93	20	1	18	280246	803475	C	364	12	S	.	2	.	.	N	.	CT	.	0.5	8	.	7.5	.	22	.	19.7	.	31.7	.	NG	0.8	0	.	1	20	140	873801010	.
IRF930038	01/20/93	20	2	18	280246	803475	C	364	12	S	.	2	.	.	N	.	NO	.	0	8	.	7.5	.	22	.	19.7	.	31.7	.	NG	0.8	0	.	1	20	140	873801010	.
IRF930039	01/20/93	20	3	18	280246	803475	C	364	12	S	.	2	.	.	N	.	NO	.	0	8	.	7.5	.	22	.	19.7	.	31.7	.	NG	0.8	0	.	1	20	140	873801010	.
IRF930092	02/26/93	20	1	18	280209	803680	C	364	20	S	.	2	.	.	N	.	AD	.	10	8.1	.	7.6	.	17.8	.	20.6	.	33	.	NG	0.6	.	.	1	20	140	873801010	.
IRF930093	02/26/93	20	2	18	280209	803680	C	364	20	S	.	2	.	.	N	.	AD	.	10	8.1	.	7.6	.	17.8	.	20.6	.	33	.	NG	0.6	.	.	1	20	140	873801010	.
IRF930094	02/26/93	20	3	18	280209	803680	C	364	20	S	.	2	.	.	N	.	AD	.	10	8.1	.	7.6	.	17.8	.	20.6	.	33	.	NG	0.6	.	.	1	20	140	873801010	.
IRF930144	03/22/93	20	1	18	280209	803680	C	364		S	M	2	.	.	N	.	AD	.	2	7.5	.	7.6	.	19.6	.	16	.	28.4	.	NG	0.7	0	.	1	20	140	873801010	.
IRF930145	03/22/93	20	2	18	280209	803680	C	364		S	M	2	.	.	N	.	AD	.	2	7.5	.	7.6	.	19.6	.	16	.	28.4	.	NG	0.7	0	.	1	20	140	873801010	.
IRF930146	03/22/93	20	3	18	280209	803680	C	364		S	M	2	.	.	N	.	AD	.	2	7.5	.	7.6	.	19.6	.	16	.	28.4	.	NG	0.7	0	.	1	20	140	873801010	.
IRF930190	04/23/93	20	1	18	280209	803680	C	364	17	S	.	2	.	.	N	.	AD	.	0.5	7.2	.	6.9	.	21.9	.	17.3	.	28.1	.	NG	0.7	0	.	1	20	140	873801010	.
IRF930191	04/23/93	20	2	18	280209	803680	C	364	17	S	.	2	.	.	N	.	AD	.	0.5	7.2	.	6.9	.	21.9	.	17.3	.	28.1	.	NG	0.7	0	.	1	20	140	873801010	.
IRF930192	04/23/93	20	3	18	280209	803680	C	364	17	S	.	2	.	.	N	.	NO	.	0	7.2	.	6.9	.	21.9	.	17.3	.	28.1	.	NG	0.7	0	.	1	20	140	873801010	.
IRF930230	05/21/93	20	1	18	280209	803680	C	364	16	S	.	2	.	.	N	.	NO	.	0	7.3	.	7.4	.	26.8	.	27.2	.	42.3	.	NG	0.8	0	.	1	20	140	873801010	.
IRF930231	05/21/93	20	2	18	280209	803680	C	364	16	S	.	2	.	.	N	.	NO	.	0	7.3	.	7.4	.	26.8	.	27.2	.	42.3	.	NG	0.8	0	.	1	20	140	873801010	.
IRF930232	05/21/93	20	3	18	280209	803680	C	364	16	S	.	2	.	.	N	.	NO	.	0	7.3	.	7.4	.	26.8	.	27.2	.	42.3	.	NG	0.7	0	.	1	20	140	873801010	.
IRF930286	06/24/93	20	1	18	280246	803475	C	364	20	S	.	2	.	.	N	.	NO	.	0	6.1	.	7.4	.	29.1	.	32.5	.	49.6	.	NG	0.8	0	.	1	20	140	873801010	.
IRF930287	06/24/93	20	2	18	280246	803475	C	364	20	S	.	2	.	.	N	.	NO	.	0	6.1	.	7.4	.	29.1	.	32.5	.	49.6	.	NG	0.8	0	.	1	20	140	873801010	.
IRF930288	06/24/93	20	3	18	280246	803475	C	364	20	S	.	2	.	.	N	.	NO	.	0	6.1	.	7.4	.	29.1	.	32.5	.	49.6	.	NG	0.8	0	.	1	20	140	873801010	.
IRF930332	07/20/93	20	1	18	280209	803680	C	364	17	S	N	2	.	.	N	.	NO	.	0	6.2	.	7.4	.	31.9	.	33.9	.	51.5	.	NG	0.6	0	.	1	20	140	873801010	.
IRF930333	07/20/93	20	2	18	280209	803680	C	364	17	S	N	2	.	.	N	.	NO	.	0	6.2	.	7.4	.	31.9	.	33.9	.	51.5	.	NG	0.6	0	.	1	20	140	873801010	.
IRF930334	07/20/93	20	3	18	280209	803680	C	364	17	S	N	2	.	.	N	.	AD	NO	0.5	6.2	.	7.4	.	31.9	.	33.9	.	51.5	.	NG	0.6	0	.	1	20	140	873801010	.
IRF930387	08/18/93	20	1	18	280246	803475	C	364	16	S	N	2	NO	.	N	.	NO	.		6.5	.	7.6	.	31	.	30.1	.	46.3	.	NG	0.7	.	.	1	20	140	873801010	.
IRF930388	08/18/93	20	2	18	280246	803475	C	364	16	S	N	2	NO	.	N	.	NO	.		6.5	.	7.6	.	31	.	30.1	.	46.3	.	NG	0.7	.	.	1	20	140	873801010	.
IRF930389	08/18/93	20	3	18	280246	803475	C	364	16	S	N	2	NO	.	N	.	AD	NO	0.5	6.5	.	7.6	.	31	.	30.1	.	46.3	.	NG	0.7	.	.	1	20	140	873801010	.
IRF930451	09/24/93	20	1	18	280241	803472	C	368	24	S	M	2	TG	OS	.	.	NO	.	0	5.2	.	7.6	.	30.9	.	26.2	.	41.9	.	NG	0.8	.	B	1	20	140	873801010	.
IRF930452	09/24/93	20	2	18	280241	803472	C	368	24	S	M	2	TG	OS	.	.	NO	.	0	5.2	.	7.6	.	30.9	.	26.2	.	41.9	.	NG	0.8	.	B	1	20	140	873801010	.
IRF930453	09/24/93	20	3	18	280241	803472	C	368	24	S	M	2	TG	OS	.	.	NO	.	0	5.2	.	7.6	.	30.9	.	26.2	.	41.9	.	NG	0.8	.	B	1	20	140	873801010	.
IRF930494	10/22/93	20	1	18	280209	803680	C	364	7	S	N	2	.	.	N	N	NO	.	0	5.7	.	7.7	.	28.5	.	21.8	.	34.3	.	NG	0.7	0	.	1	20	140	873801010	.
IRF930495	10/22/93	20	2	18	280209	803680	C	364	7	S	N	2	.	.	N	N	NO	.	0	5.7	.	7.7	.	28.5	.	21.8	.	34.3	.	NG	0.7	0	.	1	20	140	873801010	.
IRF930496	10/22/93	20	3	18	280209	803680	C	364	7	S	N	2	.	.	N	N	AD	GR	10	5.7	.	7.7	.	28.5	.	21.8	.	34.3	.	NG	0.7	0	.	1	20	140	873801010	.
IRF930537	11/29/93	20	1	18	280269	803680	C	364	1	S	N	2	.	.	N	N	AD	NO	8	7.3	.	7.0	.	19.8	.	21.9	.	34.9	.	NG	0.6	0	.	1	20	140	873801010	.
IRF930538	11/29/93	20	2	18	280269	803680	C	364	1	S	N	2	.	.	N	N	AD	NO	3	7.3	.	7.0	.	19.8	.	21.9	.	34.9	.	NG	0.6	0	.	1	20	140	873801010	.
IRF930539	11/29/93	20	3	18	280269	803680	C	364	1	S	N	2	.	.	N	N	AD	NO	1	7.3	.	7.0	.	19.8	.	21.9	.	34.9	.	NG	0.6	0	.	1	20	140	873801010	.
IRF930604	12/23/93	20	1	18	280209	803680	C	364	23	S	M	2	OS	NO	N	N	AD	NO	1.5	9.2	.	8.3	.	17.8	.	23.3	.	37	.	NG	0.8	0	A	1	20	140	873801010	.
IRF930605	12/23/93	20	2	18	280209	803680	C	364	23	S	M	2	OS	NO	N	N	AD	NO	1.5	9.2	.	8.3	.	17.8	.	23.3	.	37	.	NG	0.8	0	A	1	20	140	873801010	.
IRF930606	12/23/93	20	3	18	280209	803680	C	364	23	S	M	2	OS	NO	N	N	AD	NO	1.5	9.2	.	8.3	.	17.8	.	23.3	.	37	.	NG	0.8	0	A	1	20	140	873801010	.
IRF930007	01/05/93	20	1	19	283140	803563	D	123	26	M	S	2	.	.	H	.	AD	.	0.3	9.7	.	7.9	.	24.1	.	25.6	.	40.1	.	NG	0.5	80	.	1	20	140	873801010	.
IRF930008	01/05/93	20	2	19	283140	803563	D	123	26	M	S	2	.	.	H	.	AD	.	0.3	9.7	.	7.9	.	24.1	.	25.6	.	40.1	.	NG	0.5	100	.	1	20	140	873801010	.
IRF930009	01/05/93	20	3	19	283140	803563	D	123	26	M	S	2	.	.	H	.	AD	.	0.3	9.7	.	7.9	.	24.1	.	25.6	.	40.1	.	NG	0.5	100	.	1	20	140	873801010	.
IRF930062	02/08/93	20	1	19	283129	803575	D	123	1	S	M	2	.	.	S	.	AD	CT	0.5	9.4	.	7.8	.	17.4	.	24.3	.	38.3	.	NG	0.8	100	.	1	20	140	873801010	.
IRF930063	02/08/93	20	2	19	283129	803575	D	123	1	S	M	2	.	.	S	.	AD	CT	0.2	9.4	.	7.8	.	17.4	.	24.3	.	38.3	.	NG	0.8	100	.	1	20	140	873801010	.
IRF930064	02/08/93	20	3	19	283129	803575	D	123	1	S	M	2	.	.	S	.	AD	CT	0.5	9.4	.	7.8	.	17.4	.	24.3	.	38.3	.	NG	0.8	100	.	1	20	140	873801010	.
IRF930117	03/08/93	20	1	19	283149	803547	D	123	0	S	M	2	.	.	H	S	AD	.	2	8.6	.	7.6	.	21.2	.	24.9	.	39.3	.	NG	0.8	75	.	1	20	140	873801010	.
IRF930118	03/08/93	20	2	19	283149	803547	D	123	0	M	S	2	.	.	H	S	AD	.	2	8.6	.	7.6	.	21.2	.	24.9	.	39.3	.	NG	0.8	65	.	1	20	140	873801010	.
IRF930119	03/08/93	20	3	19	283149	803547	D	123	0	M	S	2	.	.	H	S	AD	CT	15	8.6	.	7.6	.	21.2	.	24.9	.	39.3	.	NG	0.8	65	.	1	20	140	873801010	.
IRF930160	04/08/93	20	1	19	283149	803547	D	123	1	S	.	2	.	.	H	S	NO	.	0	8.7	.	7.7	.	23.3	.	23.5	.	37.1	.	NG	0.5	100	.	1	20	140	873801010	.
IRF930161	04/08/93	20	2	19	283149	803547	D	123	1	S	.	2	.	.	H	S	AD	GM	1	8.7	.	7.7	.	23.3	.	23.5	.	37.1	.	NG	0.5	100	.	1	20	140	873801010	.
IRF930162	04/08/93	20	3	19	283149	803547	D	123	1	S	.	2	.	.	H	S	AD	GM	8	8.7	.	7.7	.	23.3	.	23.5	.	37.1	.	NG	0.7	90	.	1	20	140	873801010	.
IRF930203	05/06/93	20	1	19	283149	803547	D	123	1	S	.	2	.	.	H	S	NO	.	0	9.4	.	8.0	.	29.1	.	21.7	.	34.9	.	NG	0.5	60	.	1	20	140	873801010	.
IRF930204	05/06/93	20	2	19	283149	803547	D	123	1	S	.	2	.	.	H	S	DT	AM	2	9.4	.	8.0	.	29.1	.	21.7	.	34.9	.	NG	0.5	75	.	1	20	140	873801010	.
IRF930205	05/06/93	20	3	19	283149	803547	D	123	1	S	.	2	.	.	H	S	DT	AM	2	9.4	.	8.0	.	29.1	.	21.7	.	34.9	.	NG	0.3	70	.	1	20	140	873801010	.
IRF930250	06/15/93	20	1	19	283149	803547	D	123	11	S	.	2	.	.	S	H	SY	AM	1	7.5	.	7.6	.	31.5	.	27.8	.	43.3	.	NG	0.6	40	.	1	20	140	873801010	.
IRF930251	06/15/93	20	2	19	283149	803547	D	123	11	S	.	2	.	.	H	S	SY	AM	2	7.5	.	7.6	.	31.5	.	27.8	.	43.3	.	NG	0.6	40	.	1	20	140	873801010	.
IRF930252	06/15/93	20	3	19	283149	803547	D	123	11	S	.	2	.	.	H	S	SY	AM	2	7.5	.	7.6	.	31.5	.	27.8	.	43.3	.	NG	0.6	40	.	1	20	140	873801010	.
IRF930305	07/07/93	20	1	19	283149	803547	D	123	4	S	M	2	.	.	H	N	NO	.	0	8.1	.	7.7	.	32.6	.	28.4	.	44	.	NG	0.7	80	.	1	20	140	873801010	.
IRF930306	07/07/93	20	2	19	283149	803547	D	123	4	S	M	2	.	.	H	N	AD	GM	2	8.1	.	7.7	.	32.6	.	28.4	.	44	.	NG	0.7	85	.	1	20	140	873801010	.
IRF930307	07/07/93	20	3	19	283149	803547	D	123	4	S	M	2	.	.	H	I	AD	GM	2	8.1	.	7.7	.	32.6	.	28.4	.	44	.	NG	0.7	75	.	1	20	140	873801010	.
IRF930375	08/04/93	20	1	19	283140	803563	D	123	2	S	N	2	.	.	S	H	SY	NO	3	9	.	7.6	.	32.5	.	30.1	.	46.3	.	NG	0.6	100	.	1	20	140	873801010	.
IRF930376	08/04/93	20	2	19	283140	803563	D	123	2	S	N	2	.	.	S	H	SY	NO	2	9	.	7.6	.	32.5	.	30.1	.	46.3	.	NG	0.6	100	.	1	20	140	873801010	.
IRF930377	08/04/93	20	3	19	283140	803563	D	123	2	S	N	2	.	.	S	H	SY	NO	3	9	.	7.6	.	32.5	.	30.1	.	46.3	.	NG	0.4	100	.	1	20	140	873801010	.
IRF930417	09/08/93	20	1	19	283140	803547	D	123	8	M	N	2	MG	NO	H	N	HA	AM	5	9.1	.	8.3	.	30.6	.	29.6	.	45.7	.	NG	0.5	100	.	1	20	140	873801010	.
IRF930418	09/08/93	20	2	19	283140	803547	D	123	8	M	N	2	MG	NO	H	N	HA	AM	3	9.1	.	8.3	.	30.6	.	29.6	.	45.7	.	NG	0.5	100	.	1	20	140	873801010	.
IRF930419	09/08/93	20	3	19	283140	803547	D	123	8	M	N	2	MG	NO	H	N	HA	AM	4	9.1	.	8.3	.	30.6	.	29.6	.	45.7	.	NG	0.3	100	.	1	20	140	873801010	.
IRF930482	10/08/93	20	1	19	283140	803563	D	123	8	S	N	2	.	.	H	N	NO	.	0	7.7	.	8.1	.	28.3	.	28.7	.	44.4	.	NG	0.7	75	.	1	20	140	873801010	.
IRF930483	10/08/93	20	2	19	283140	803563	D	123	8	S	N	2	.	.	H	N	NO	.	0	7.7	.	8.1	.	28.3	.	28.7	.	44.4	.	NG	0.7	75	.	1	20	140	873801010	.
IRF930484	10/08/93	20	3	19	283140	803563	D	123	8	S	N	2	.	.	H	N	NO	.	0	7.7	.	8.1	.	28.3	.	28.7	.	44.4	.	NG	0.7	75	.	1	20	140	873801010	.
IRF930510	11/12/93	20	1	19	283125	803543	D	123	13	M	N	2	MG	NO	H	2	AD	NO	2	8.6	.	8.3	.	22.9	.	26.3	.	41.2	.	NG	0.5	80	.	1	20	140	873801010	.
IRF930511	11/12/93	20	2	19	283125	803543	D	123	13	M	N	2	MG	NO	H	2	AD	NO	4	8.6	.	8.3	.	22.9	.	26.3	.	41.2	.	NG	0.4	100	.	1	20	140	873801010	.
IRF930512	11/12/93	20	3	19	283125	803543	D	123	13	M	N	2	MG	NO	H	2	AD	NO	2	8.6	.	8.3	.	22.9	.	26.3	.	41.2	.	NG	0.4	100	.	1	20	140	873801010	.
IRF930580	12/07/93	20	1	19	283140	803563	D	123	8	S	M	2	.	.	S	H	CT	NO	0.1	12.2	.	7.0	.	20.3	.	26.6	.	41.6	.	NG	0.5	100	.	1	20	140	873801010	.
IRF930581	12/07/93	20	2	19	283140	803563	D	123	8	S	M	2	.	.	S	H	CT	NO	0.1	12.2	.	7.0	.	20.3	.	26.6	.	41.6	.	NG	0.5	100	.	1	20	140	873801010	.
IRF930582	12/07/93	20	3	19	283140	803563	D	123	8	S	M	2	.	.	S	H	CT	NO	0.1	12.2	.	7.0	.	20.3	.	26.6	.	41.6	.	NG	0.5	50	.	1	20	140	873801010	.
IRF930177	04/09/93	22	3	21	283912	804788	A	48	2	S	M	2	TG	MG	H	.	GM	.	1	6.8	.	7.5	.	22.3	.	29.1	.	45	.	NG	0.5	50	A	1	22	338	873801010	L	35	35	33	33	32
IRF930175	04/09/93	22	1	21	283912	804788	A	48	2	S	M	2	TG	MG	H	.	GM	.	1	6.8	.	7.5	.	22.3	.	29.1	.	45	.	NG	0.5	50	A	1	22	338	873801010	L	36	37	34	37	34	36	35	35	35	37	38
IRF930176	04/09/93	22	2	21	283912	804788	A	48	2	S	M	2	TG	MG	H	.	GM	.	2	6.8	.	7.5	.	22.3	.	29.1	.	45	.	NG	0.5	50	A	1	22	338	873801010	L	38	3	35
IRF930362	08/03/93	22	3	21	283912	804788	A	48	1	S	N	2	SH	NO	H	N	AD	NO	5	8.6	.	7.4	.	32.4	.	27.3	.	42.4	.	NG	0.3	60	B	1	22	338	873801010	.	15	135	152	152	158	165	182	152	157	159	146
IRF930175	04/09/93	22	1	21	283912	804788	A	48	2	S	M	2	TG	MG	H	.	GM	.	1	6.8	.	7.5	.	22.3	.	29.1	.	45	.	NG	0.5	50	A	1	22	338	873801010	L	4	32	33	36	35
IRF930075	02/10/93	22	2	21	283912	804788	A	48	4	S	.	2	WR	SN	H	.	AD	.	10	8.3	.	7.6	.	18.4	.	29.1	.	44.9	.	NG	0.5	50	B	1	22	338	873801010	L	36
IRF930322	07/08/93	22	3	21	283912	804788	A	48	5	S	N	2	OS	NO	H	N	AD	NO	0.5	7.2	.	7.6	.	32.1	.	31.5	.	48.4	.	NG	0.5	10	B	1	22	338	873801010	.	158	99	93
IRF930176	04/09/93	22	2	21	283912	804788	A	48	2	S	M	2	TG	MG	H	.	GM	.	2	6.8	.	7.5	.	22.3	.	29.1	.	45	.	NG	0.5	50	A	1	22	338	873801010	L	36
IRF930265	06/17/93	22	1	21	283912	804788	A	48	13	S	.	2	OS	TG	H	.	SH	AD	1	9.6	.	7.7	.	30.1	.	32.9	.	50.2	.	NG	0.5	50	D	1	22	338	873801010	.	52
IRF930320	07/08/93	22	1	21	283912	804788	A	48	5	S	N	2	OS	NO	H	N	AD	NO	0.5	7.2	.	7.6	.	32.1	.	31.5	.	48.4	.	NG	0.5	30	B	1	22	338	873801010	.	54
IRF930429	09/09/93	22	1	21	283912	804788	A	48	9	S	H	2	BP	OS	H	N	DT	AM	20	7	.	8.1	.	29.8	.	29.2	.	45	.	NG	0.4	10	A	1	22	338	873801010	.	122
IRF930430	09/09/93	22	2	21	283912	804788	A	48	9	S	H	2	BP	OS	H	N	DT	AM	20	7	.	8.1	.	29.8	.	29.2	.	45	.	NG	0.4	10	A	1	22	338	873801010	.	22
IRF930526	11/15/93	22	2	21	283912	804788	A	48	15	S	N	2	OS	SH	H	N	GM	NO	20	8.5	.	8.3	.	24.6	.	31.1	.	47.8	.	NG	0.5	75	A	1	22	338	873801010	.	197
IRF930022	01/06/93	22	1	21	283912	804788	A	48	27	S	.	2	TG	OS	H	.	AD	HA	8	6.5	.	7.7	.	22.6	.	31.9	.	48.8	.	NG	0.3	75	B	1	22	338	873801010	.
IRF930023	01/06/93	22	2	21	283912	804788	A	48	27	S	.	2	TG	OS	H	S	AD	HA	10	6.5	.	7.7	.	22.6	.	31.9	.	48.8	.	NG	0.3	25	B	1	22	338	873801010	.
IRF930024	01/06/93	22	3	21	283912	804788	A	48	27	S	.	2	TG	OS	H	.	AD	HA	3	6.5	.	7.7	.	22.6	.	31.9	.	48.8	.	NG	0.3	25	C	1	22	338	873801010	.
IRF930074	02/10/93	22	1	21	283912	804788	A	48	4	S	.	2	WR	SN	H	.	AD	.	10	8.3	.	7.6	.	18.4	.	29.1	.	44.9	.	NG	0.4	50	B	1	22	338	873801010	.
IRF930075	02/10/93	22	2	21	283912	804788	A	48	4	S	.	2	WR	SN	H	.	AD	.	10	8.3	.	7.6	.	18.4	.	29.1	.	44.9	.	NG	0.5	50	B	1	22	338	873801010	.
IRF930076	02/10/93	22	3	21	283912	804788	A	48	4	S	.	2	WR	SN	H	.	AD	.	10	8.3	.	7.6	.	18.4	.	29.1	.	44.9	.	NG	0.5	50	B	1	22	338	873801010	.
IRF930132	03/11/93	22	1	21	283912	804788	A	48	3	S	.	2	OS	TG	H	.	AG	.	0.5	7.3	.	7.6	.	21.9	.	30	.	46.2	.	NG	0.5	10	B	1	22	338	873801010	.
IRF930133	03/11/93	22	2	21	283912	804788	A	48	3	S	.	2	OS	TG	H	.	AG	.	0.5	7.3	.	7.6	.	21.9	.	30	.	46.2	.	NG	0.5	20	B	1	22	338	873801010	.
IRF930134	03/11/93	22	3	21	283912	804788	A	48	3	S	.	2	OS	TG	H	.	AG	.	0.5	7.3	.	7.6	.	21.9	.	30	.	46.2	.	NG	0.5	5	B	1	22	338	873801010	.
IRF930175	04/09/93	22	1	21	283912	804788	A	48	2	S	M	2	TG	MG	H	.	GM	.	1	6.8	.	7.5	.	22.3	.	29.1	.	45	.	NG	0.5	50	A	1	22	338	873801010	.
IRF930176	04/09/93	22	2	21	283912	804788	A	48	2	S	M	2	TG	MG	H	.	GM	.	2	6.8	.	7.5	.	22.3	.	29.1	.	45	.	NG	0.5	50	A	1	22	338	873801010	.
IRF930177	04/09/93	22	3	21	283912	804788	A	48	2	S	M	2	TG	MG	H	.	GM	.	1	6.8	.	7.5	.	22.3	.	29.1	.	45	.	NG	0.5	50	A	1	22	338	873801010	.
IRF930212	05/10/93	22	1	21	283912	803960	A	48	5	S	.	2	NO	.	H	.	HA	.	1.5	9.5	.	8.3	.	28	.	27.2	.	42.3	.	NG	0.6	10	B	1	22	338	873801010	.
IRF930213	05/10/93	22	2	21	283912	803960	A	48	5	S	.	2	NO	.	H	.	HA	.	1.5	9.5	.	8.3	.	28	.	27.2	.	42.3	.	NG	0.6	10	B	1	22	338	873801010	.
IRF930214	05/10/93	22	3	21	283912	803960	A	48	5	S	.	2	NO	.	H	.	HA	.	1.5	9.5	.	8.3	.	28	.	27.2	.	42.3	.	NG	0.6	10	B	1	22	338	873801010	.
IRF930265	06/17/93	22	1	21	283912	804788	A	48	13	S	.	2	OS	TG	H	.	SH	AD	1	9.6	.	7.7	.	30.1	.	32.9	.	50.2	.	NG	0.5	50	D	1	22	338	873801010	.
IRF930266	06/17/93	22	2	21	283912	804788	A	48	13	S	.	2	OS	TG	H	.	SH	AD	1	9.6	.	7.7	.	30.1	.	32.9	.	50.2	.	NG	0.5	50	D	1	22	338	873801010	.
IRF930267	06/17/93	22	3	21	283912	804788	A	48	13	S	.	2	OS	TG	H	.	NO	.	0	9.6	.	7.7	.	30.1	.	32.9	.	50.2	.	NG	0.5	50	D	1	22	338	873801010	.
IRF930320	07/08/93	22	1	21	283912	804788	A	48	5	S	N	2	OS	NO	H	N	AD	NO	0.5	7.2	.	7.6	.	32.1	.	31.5	.	48.4	.	NG	0.5	30	B	1	22	338	873801010	.
IRF930321	07/08/93	22	2	21	283912	804788	A	48	5	S	N	2	OS	NO	H	N	AD	NO	0.5	7.2	.	7.6	.	32.1	.	31.5	.	48.4	.	NG	0.5	10	B	1	22	338	873801010	.
IRF930322	07/08/93	22	3	21	283912	804788	A	48	5	S	N	2	OS	NO	H	N	AD	NO	0.5	7.2	.	7.6	.	32.1	.	31.5	.	48.4	.	NG	0.5	10	B	1	22	338	873801010	.
IRF930360	08/03/93	22	1	21	283912	804788	A	48	1	S	N	2	SH	NO	H	N	AD	SH	0.5	8.6	.	7.4	.	32.4	.	27.3	.	42.4	.	NG	0.4	30	B	1	22	338	873801010	.
IRF930361	08/03/93	22	2	21	283912	804788	A	48	1	S	N	2	SH	NO	H	N	AD	SH	0.5	8.6	.	7.4	.	32.4	.	27.3	.	42.4	.	NG	0.3	10	B	1	22	338	873801010	.
IRF930362	08/03/93	22	3	21	283912	804788	A	48	1	S	N	2	SH	NO	H	N	AD	NO	5	8.6	.	7.4	.	32.4	.	27.3	.	42.4	.	NG	0.3	60	B	1	22	338	873801010	.
IRF930429	09/09/93	22	1	21	283912	804788	A	48	9	S	H	2	BP	OS	H	N	DT	AM	20	7	.	8.1	.	29.8	.	29.2	.	45	.	NG	0.4	10	A	1	22	338	873801010	.
IRF930430	09/09/93	22	2	21	283912	804788	A	48	9	S	H	2	BP	OS	H	N	DT	AM	20	7	.	8.1	.	29.8	.	29.2	.	45	.	NG	0.4	10	A	1	22	338	873801010	.
IRF930431	09/09/93	22	3	21	283912	804788	A	48	9	S	H	2	BP	OS	H	N	DT	AM	30	7	.	8.1	.	29.8	.	29.2	.	45	.	NG	0.4	10	A	1	22	338	873801010	.
IRF930473	10/07/93	22	1	21	283912	804788	A	48	7	S	M	2	OS	SH	H	N	AD	GM	20	7.5	.	8.1	.	26.7	.	34.1	.	52	.	NG	0.5	75	B	1	22	338	873801010	.
IRF930474	10/07/93	22	2	21	283912	804788	A	48	7	S	M	2	SH	NO	H	N	AD	GM	20	7.5	.	8.1	.	26.7	.	34.1	.	52	.	NG	0.5	75	B	1	22	338	873801010	.
IRF930475	10/07/93	22	3	21	283912	804788	A	48	7	S	M	2	SH	NO	H	N	AD	GM	10	7.5	.	8.1	.	26.7	.	34.1	.	52	.	NG	0.5	75	B	1	22	338	873801010	.
IRF930525	11/15/93	22	1	21	283912	804788	A	48	15	S	N	2	OS	SH	H	N	GM	NO	25	8.5	.	8.3	.	24.6	.	31.1	.	47.8	.	NG	0.8	75	A	1	22	338	873801010	.
IRF930526	11/15/93	22	2	21	283912	804788	A	48	15	S	N	2	OS	SH	H	N	GM	NO	20	8.5	.	8.3	.	24.6	.	31.1	.	47.8	.	NG	0.5	75	A	1	22	338	873801010	.
IRF930527	11/15/93	22	3	21	283912	804788	A	48	15	S	N	2	OS	SH	H	N	GM	NO	20	8.5	.	8.3	.	24.6	.	31.1	.	47.8	.	NG	0.5	75	A	1	22	338	873801010	.
IRF930565	12/06/93	22	1	21	283912	804788	A	48	7	S	M	2	OS	NO	H	N	HA	NO	2	11.3	.	7.5	.	20.5	.	33.4	.	50.9	.	NG	0.7	50	C	1	22	338	873801010	.
IRF930566	12/06/93	22	2	21	283912	804788	A	48	7	S	M	2	OS	NO	H	N	HA	NO	2	11.3	.	7.5	.	20.5	.	33.4	.	50.9	.	NG	0.8	50	C	1	22	338	873801010	.
IRF930567	12/06/93	22	3	21	283912	804788	A	48	7	S	M	2	OS	NO	H	N	HA	NO	1	11.3	.	7.5	.	20.5	.	33.4	.	50.9	.	NG	0.8	75	C	1	22	338	873801010	.
IRF930129	03/11/93	20	1	22	281230	803960	C	264	3	S	M	2	.	.	H	.	AD	CT	3	7.6	.	7.5	.	21.9	.	25.2	.	39.6	.	NG	0.8	50	.	1	20	140	873801010	L	33	34
IRF930019	01/06/93	20	1	22	281230	803680	C	264	27	S	.	2	.	.	U	.	AD	MI	3	7.4	.	7.1	.	22.6	.	23	.	36.4	.	NG	1.5	.	.	1	20	140	873801010	.
IRF930020	01/06/93	20	2	22	281230	803680	C	264	27	S	.	2	.	.	U	.	AD	MI	3	7.4	.	7.1	.	22.6	.	23	.	36.4	.	NG	1.5	.	.	1	20	140	873801010	.
IRF930021	01/06/93	20	3	22	281230	803680	C	264	27	S	.	2	.	.	U	.	AD	MI	3	7.4	.	7.1	.	22.6	.	23	.	36.4	.	NG	1.5	.	.	1	20	140	873801010	.
IRF930071	02/10/93	20	1	22	280269	803480	C	264	4	S	H	2	.	.	N	.	NO	.	0		.	.	.		.		.		.	NG	1	0	.	1	20	140	873801010	.
IRF930072	02/10/93	20	2	22	280269	803480	C	264	4	S	H	2	.	.	N	.	NO	.	0		.	.	.		.		.		.	NG	0.9	0	.	1	20	140	873801010	.
IRF930073	02/10/93	20	3	22	280269	803480	C	264	4	S	H	2	.	.	N	.	NO	.	0		.	.	.		.		.		.	NG	0.9	0	.	1	20	140	873801010	.
IRF930129	03/11/93	20	1	22	281230	803960	C	264	3	S	M	2	.	.	H	.	AD	CT	3	7.6	.	7.5	.	21.9	.	25.2	.	39.6	.	NG	0.8	50	.	1	20	140	873801010	.
IRF930130	03/11/93	20	2	22	281230	803960	C	264	3	S	M	2	.	.	H	.	AD	CT	3	7.6	.	7.5	.	21.9	.	25.2	.	39.6	.	NG	0.8	50	.	1	20	140	873801010	.
IRF930131	03/11/93	20	3	22	281230	803960	C	264	3	S	M	2	.	.	H	.	AD	CT	5	7.6	.	7.5	.	21.9	.	25.2	.	39.6	.	NG	0.8	50	.	1	20	140	873801010	.
IRF930172	04/09/93	20	1	22	281230	803960	C	264	2	S	.	2	.	.	N	.	AG	.	0.5	7.6	.	7.3	.	22.8	.	21.5	.	34.2	.	NG	0.9	.	.	1	20	140	873801010	.
IRF930173	04/09/93	20	2	22	281230	803960	C	264	2	S	.	2	.	.	N	.	AG	.	0.5	7.6	.	7.3	.	22.8	.	21.5	.	34.2	.	NG	0.9	.	.	1	20	140	873801010	.
IRF930174	04/09/93	20	3	22	281230	803960	C	264	2	S	.	2	.	.	N	.	AG	.	0.5	7.6	.	7.3	.	22.8	.	21.5	.	34.2	.	NG	0.9	.	.	1	20	140	873801010	.
IRF930221	05/11/93	20	1	22	281230	803960	C	264	6	S	.	2	.	.	2	H	AM	CA	5	9	.	7.7	.	28.4	.	17.3	.	28.3	.	NG	0.8	75	.	1	20	140	873801010	.
IRF930222	05/11/93	20	2	22	281230	803960	C	264	6	S	.	2	.	.	2	H	AM	CA	5	9	.	7.7	.	28.4	.	17.3	.	28.3	.	NG	0.8	75	.	1	20	140	873801010	.
IRF930223	05/11/93	20	3	22	281230	803960	C	264	6	S	.	2	.	.	2	H	AM	CA	2	9	.	7.7	.	28.4	.	17.3	.	28.3	.	NG	0.8	75	.	1	20	140	873801010	.
IRF930262	06/17/93	20	1	22	281230	803960	C	264	13	S	.	2	.	.	U	.	NO	.	0	8.5	.	7.5	.	30	.	25	.	39.4	.	NG	0.8	.	.	1	20	140	873801010	.
IRF930263	06/17/93	20	2	22	281230	803960	C	264	13	S	.	2	.	.	U	.	NO	.	0	8.5	.	7.5	.	30	.	25	.	39.4	.	NG	0.8	.	.	1	20	140	873801010	.
IRF930264	06/17/93	20	3	22	281230	803960	C	264	13	S	.	2	.	.	U	.	NO	.	0	8.5	.	7.5	.	30	.	25	.	39.4	.	NG	0.8	.	.	1	20	140	873801010	.
IRF930314	07/08/93	20	1	22	281230	803960	C	264	5	S	M	2	.	.	3	H	AD	NO	50	8.8	.	7.6	.	32.1	.	25.2	.	39.6	.	NG	0.9	80	.	1	20	140	873801010	.
IRF930315	07/08/93	20	2	22	281230	803960	C	264	5	S	M	2	.	.	3	H	AD	NO	40	8.8	.	7.6	.	32.1	.	25.2	.	39.6	.	NG	0.9	80	.	1	20	140	873801010	.
IRF930316	07/08/93	20	3	22	281230	803960	C	264	5	S	M	2	.	.	3	H	AD	NO	20	8.8	.	7.6	.	32.1	.	25.2	.	39.6	.	NG	0.9	60	.	1	20	140	873801010	.
IRF930354	08/03/93	20	1	22	281230	803960	C	264	1	S	M	2	.	.	H	C	AD	CA	15	8.9	.	6.8	.	31.9	.	25.2	.	39.6	.	NG	0.9	20	.	1	20	140	873801010	.
IRF930355	08/03/93	20	2	22	281230	803960	C	264	1	S	M	2	.	.	H	C	AD	CA	15	8.9	.	6.8	.	31.9	.	25.2	.	39.6	.	NG	0.9	50	.	1	20	140	873801010	.
IRF930356	08/03/93	20	3	22	281230	803960	C	264	1	S	M	2	.	.	H	C	AD	CA	15	8.9	.	6.8	.	31.9	.	25.2	.	39.6	.	NG	0.9	30	.	1	20	140	873801010	.
IRF930426	09/09/93	20	1	22	281230	803960	C	264	9	S	H	2	.	.	N	N	NO	.	0	8.9	.	8.0	.	30.7	.	29.6	.	45.4	.	NG	0.7	.	.	1	20	140	873801010	.
IRF930427	09/09/93	20	2	22	281230	803960	C	264	9	S	H	2	.	.	N	N	AD	NO	5	8.9	.	8.0	.	30.7	.	29.6	.	45.4	.	NG	0.8	.	.	1	20	140	873801010	.
IRF930428	09/09/93	20	3	22	281230	803960	C	264	9	S	H	2	.	.	N	N	AD	NO	5	8.9	.	8.0	.	30.7	.	29.6	.	45.4	.	NG	0.7	.	.	1	20	140	873801010	.
IRF930467	10/07/93	20	1	22	281230	803960	C	264	7	S	N	2	WR	TG	N	N	AD	BR	5	5.2	.	7.3	.	27.2	.	27	.	42.2	.	NG	0.8	.	B	1	20	140	873801010	.
IRF930468	10/07/93	20	2	22	281230	803960	C	264	7	S	N	2	WR	TG	N	N	AD	BR	5	5.2	.	7.3	.	27.2	.	27	.	42.2	.	NG	0.8	.	C	1	20	140	873801010	.
IRF930469	10/07/93	20	3	22	281230	803960	C	264	7	S	N	2	WR	TG	N	N	AD	BR	5	5.2	.	7.3	.	27.2	.	27	.	42.2	.	NG	0.8	.	C	1	20	140	873801010	.
IRF930522	11/15/93	20	1	22	281230	803960	C	264	15	S	M	2	TG	NO	N	N	CA	AD	1	9.3	.	8.2	.	25.3	.	23	.	36.4	.	NG	0.6	0	A	1	20	140	873801010	.
IRF930523	11/15/93	20	2	22	281230	803960	C	264	15	S	M	2	TG	NO	N	N	CA	AD	0	9.3	.	8.2	.	25.3	.	23	.	36.4	.	NG	0.6	0	A	1	20	140	873801010	.
IRF930524	11/15/93	20	3	22	281230	803960	C	264	15	S	M	2	TG	NO	N	N	CA	AD	1	9.3	.	8.2	.	25.3	.	23	.	36.4	.	NG	0.6	0	A	1	20	140	873801010	.
IRF930562	12/06/93	20	1	22	281230	803960	C	264	7	S	H	2	TV	NO	N	N	NO	.	0	9.2	.	7.0	.	21.3	.	23.7	.	37.7	.	NG	0.9	.	A	1	20	140	873801010	.
IRF930563	12/06/93	20	2	22	281230	803960	C	264	7	S	H	2	TV	NO	N	N	NO	.	0	9.2	.	7.0	.	21.3	.	23.7	.	37.7	.	NG	0.9	.	A	1	20	140	873801010	.
IRF930564	12/06/93	20	3	22	281230	803960	C	264	7	S	H	2	TV	NO	N	N	NO	.	0	9.2	.	7.0	.	21.3	.	23.7	.	37.7	.	NG	0.9	.	A	1	20	140	873801010	.
[truncated: 14 more columns]

## Sheet: 1994
FIELD_NO	DATE	GEAR	REP	STTN	LAT	LONG	ZONE	GRID	MOON	B1	B2	PERIOD	SV1	SV2	BV1	BV2	BY1	BY2	QUANTITY	SFST_DO	BTST_DO	SFST_PH	BTST_PH	SFST_TEM	BTST_TEM	SFST_SAL	BTST_SAL	SFST_CON	BTST_CON	STTIDE	STDEPTH	P_COVER	BANK	CF	GR	AREA	SPECIES	SEX	L1	L2	L3	L4	L5	L6	L7	L8	L9	L10	L11
IRF940240	05/19/94	23	1	1	280758	803727	C	289	24	S	M	2	TG	NO	N	N	NO	NO	0	8.5	.	8.2	.	29.6	.	23	.	36.5	.	NG	0.7	0	D	1	23	68	873801010	.	87	73	82	8	73	15	72	67	68	62	113
IRF940241	05/19/94	23	2	1	280758	803727	C	289	24	S	M	2	TG	NO	N	N	NO	NO	0	8.5	.	8.2	.	29.6	.	23	.	36.5	.	NG	0.7	0	D	1	23	68	873801010	.	72	61	97	84	65	79	59	73	71	65	84
IRF940274	06/20/94	23	1	1	280758	803727	C	289	26	S	N	2	TG	NO	N	N	NO	NO	0	3.6	.	7.7	.	29.8	.	7.5	.	12.6	.	NG	0.4	.	C	1	23	68	873801010	.	124	81	116	12	96	72	91	97	78	84	81
IRF940274	06/20/94	23	1	1	280758	803727	C	289	26	S	N	2	TG	NO	N	N	NO	NO	0	3.6	.	7.7	.	29.8	.	7.5	.	12.6	.	NG	0.4	.	C	1	23	68	873801010	.	89	83	85	79	65	96	91	99	69	74	91
IRF940242	05/19/94	23	3	1	280758	803727	C	289	24	S	M	2	TG	NO	N	N	NO	NO	0	8.5	.	8.2	.	29.6	.	23	.	36.5	.	NG	0.6	0	D	1	23	68	873801010	.	11	73	67	81
IRF940275	06/20/94	23	2	1	280758	803727	C	289	26	S	N	2	TG	NO	N	N	NO	NO	0	3.6	.	7.7	.	30.2	.	25.6	.	40.6	.	NG	0.4	.	C	1	23	68	873801010	.	9	87	88	83
IRF940326	07/18/94	23	3	1	280752	803739	C	289	25	S	M	2	TG	NO	N	N	NO	NO	0	8.8	.	7.9	.	34.1	.	17.3	.	28.1	.	NG	1	0	C	1	23	68	873801010	.	113	127
IRF940100	02/24/94	23	2	1	280758	803727	C	289	29	S	M	2	TG	NO	N	N	DT	NO	0.5	6.3	.	5.0	.	23.7	.	18.3	.	29.7	.	NG	0.7	0	C	1	23	68	873801010	L	23
IRF940156	03/25/94	23	3	1	280758	803727	C	289	27	M	S	2	TV	NO	N	N	NO	NO	0	6.9	.	7.5	.	25.7	.	24.9	.	39.2	.	NG	0.9	0	C	1	23	68	873801010	L	36
IRF940041	01/19/94	23	1	1	280758	803727	C	289	23	S	M	2	TG	NO	N	N	DT	NO	0.5	13.9	.	7.9	.	16.6	.	24.6	.	38.5	.	NG	1	0	C	1	23	68	873801010	.
IRF940042	01/19/94	23	2	1	280758	803727	C	289	23	S	M	2	TG	NO	N	N	DT	NO	0.5	13.9	.	7.9	.	16.6	.	24.6	.	38.5	.	NG	1.5	0	C	1	23	68	873801010	.
IRF940043	01/19/94	23	3	1	280758	803727	C	289	23	S	M	2	TG	NO	N	N	DT	NO	0.5	13.9	.	7.9	.	16.6	.	24.6	.	28.5	.	NG	1.5	0	C	1	23	68	873801010	.
IRF940099	02/24/94	23	1	1	280758	803727	C	289	29	S	N	2	TG	NO	N	N	DW	NO	0.5	6.3	.	5.0	.	23.7	.	18.3	.	29.7	.	NG	0.5	0	C	1	23	68	873801010	.
IRF940100	02/24/94	23	2	1	280758	803727	C	289	29	S	M	2	TG	NO	N	N	DT	NO	0.5	6.3	.	5.0	.	23.7	.	18.3	.	29.7	.	NG	0.7	0	C	1	23	68	873801010	.
IRF940101	02/24/94	23	3	1	280758	803727	C	289	0	S	M	2	TG	NO	N	N	NO	NO	0	6	.	5.9	.	23.7	.	18.3	.	29.7	.	NG	0.8	0	C	1	23	68	873801010	.
IRF940154	03/25/94	23	1	1	280758	803727	C	289	27	M	S	2	TV	NO	N	N	NO	NO	0	6.9	.	7.5	.	25.7	.	24.9	.	39.2	.	NG	0.7	0	C	1	23	68	873801010	.
IRF940155	03/25/94	23	2	1	280758	803727	C	289	27	M	S	2	TV	NO	N	N	NO	NO	0	6.9	.	7.5	.	25.7	.	24.9	.	39.2	.	NG	0.8	0	C	1	23	68	873801010	.
IRF940156	03/25/94	23	3	1	280758	803727	C	289	27	M	S	2	TV	NO	N	N	NO	NO	0	6.9	.	7.5	.	25.7	.	24.9	.	39.2	.	NG	0.9	0	C	1	23	68	873801010	.
IRF940197	04/22/94	23	1	1	280758	803728	C	289	26	S	N	2	TG	NO	N	N	NO	NO	0	7.3	6.8	7.9	7.7	28.9	27.5	21.4	26.5	34.1	41.4	NG	1	0	B	1	23	68	873801010	.
IRF940198	04/22/94	23	2	1	280758	803727	C	289	26	S	N	2	TG	NO	N	N	NO	NO	0	7.3	6.8	7.9	7.7	28.9	27.5	21.4	26.5	34.1	41.4	NG	1	0	B	1	23	68	873801010	.
IRF940199	04/22/94	23	3	1	280758	803727	C	289	26	S	N	2	TG	NO	N	N	NO	NO	0	7.3	6.8	7.9	7.7	28.9	27.5	21.4	26.5	34.1	41.4	NG	1	0	D	1	23	68	873801010	.
IRF940240	05/19/94	23	1	1	280758	803727	C	289	24	S	M	2	TG	NO	N	N	NO	NO	0	8.5	.	8.2	.	29.6	.	23	.	36.5	.	NG	0.7	0	D	1	23	68	873801010	.
IRF940241	05/19/94	23	2	1	280758	803727	C	289	24	S	M	2	TG	NO	N	N	NO	NO	0	8.5	.	8.2	.	29.6	.	23	.	36.5	.	NG	0.7	0	D	1	23	68	873801010	.
IRF940242	05/19/94	23	3	1	280758	803727	C	289	24	S	M	2	TG	NO	N	N	NO	NO	0	8.5	.	8.2	.	29.6	.	23	.	36.5	.	NG	0.6	0	D	1	23	68	873801010	.
IRF940274	06/20/94	23	1	1	280758	803727	C	289	26	S	N	2	TG	NO	N	N	NO	NO	0	3.6	.	7.7	.	29.8	.	7.5	.	12.6	.	NG	0.4	.	C	1	23	68	873801010	.
IRF940275	06/20/94	23	2	1	280758	803727	C	289	26	S	N	2	TG	NO	N	N	NO	NO	0	3.6	.	7.7	.	30.2	.	25.6	.	40.6	.	NG	0.4	.	C	1	23	68	873801010	.
IRF940276	06/20/94	23	3	1	280758	803727	C	289	26	S	N	2	TG	NO	N	N	NO	NO	0	3.6	.	7.7	.	30.2	.	25.6	.	40.6	.	NG	1	.	C	1	23	68	873801010	.
IRF940324	07/18/94	23	1	1	280752	803739	C	289	25	S	M	2	TG	NO	N	N	NO	NO	0	8.8	.	7.9	.	34.1	.	17.3	.	28.1	.	NG	1	0	C	1	23	68	873801010	.
IRF940325	07/18/94	23	2	1	280752	803739	C	289	25	S	M	2	TG	NO	N	N	NO	NO	0	8.8	.	7.9	.	34.1	.	17.3	.	28.1	.	NG	1	0	C	1	23	68	873801010	.
IRF940391	08/24/94	23	1	1	280758	803727	C	289	3	S	N	2	TG	NO	S	N	NO	NO	0	6.8	.	7.8	.	30.2	.	15.7	.	25.7	.	NG	0.5	0	A	1	23	68	873801010	.
IRF940392	08/24/94	23	2	1	280758	803727	C	289	3	S	N	2	TG	NO	S	N	NO	NO	0	6.8	.	7.8	.	30.2	.	15.7	.	25.7	.	NG	0.6	0	A	1	23	68	873801010	.
IRF940393	08/24/94	23	3	1	280758	803727	C	289	3	S	N	2	TG	NO	S	N	NO	NO	0	6.8	.	7.8	.	30.2	.	15.7	.	25.7	.	NG	1.2	0	A	1	23	68	873801010	.
IRF940446	09/22/94	23	1	1	280758	803727	C	289	2	S	N	2	TV	NO	N	N	CS	NO	1	6.9	.	8.3	.	27.9	.	16.4	.	27	.	NG	1	0	A	1	23	68	873801010	.
IRF940447	09/22/94	23	2	1	280758	803727	C	289	2	S	N	2	TV	NO	N	N	CS	NO	1	6.9	.	8.3	.	27.9	.	16.4	.	27	.	NG	1	0	A	1	23	68	873801010	.
IRF940448	09/22/94	23	3	1	280758	803727	C	289	2	S	N	2	TV	NO	N	N	CS	NO	1	6.9	.	8.3	.	27.9	.	16.4	.	27	.	NG	1	0	A	1	23	68	873801010	.
IRF940487	10/20/94	23	1	1	280758	803727	C	289	1	M	S	2	TV	NO	N	N	NO	NO	0	5.4	.	7.6	.	25.2	.	12	.	20.5	.	NG	0.8	0	A	1	23	68	873801010	.
IRF940488	10/20/94	23	2	1	280758	803727	C	289	1	M	S	2	TV	NO	N	N	NO	NO	0	5.4	.	7.6	.	25.2	.	12	.	20.5	.	NG	0.8	0	A	1	23	68	873801010	.
IRF940489	10/20/94	23	3	1	280758	803727	C	289	1	M	S	2	TV	NO	N	N	NO	NO	0	5.4	.	7.6	.	25.2	.	12	.	20.5	.	NG	1	0	A	1	23	68	873801010	.
IRF940530	11/28/94	23	1	1	280758	803727	C	289	10	S	N	2	TG	NO	N	N	NO	NO	0	6.6	6.6	8.0	8.0	22.3	21.9	16.3	19.5	27.5	31.5	NG	0.7	0	A	1	23	68	873801010	.
IRF940531	11/28/94	23	2	1	280758	803727	C	289	10	S	N	2	TG	NO	N	N	NO	NO	0	6.6	6.6	8.0	8.0	22.3	21.9	16.3	19.5	27.5	31.5	NG	0.7	0	A	1	23	68	873801010	.
IRF940532	11/28/94	23	3	1	280758	803727	C	289	10	S	N	2	TG	NO	N	N	NO	NO	0	6.6	6.6	8.0	8.0	22.3	21.9	16.3	19.5	27.5	31.5	NG	0.8	0	A	1	23	68	873801010	.
IRF940591	12/16/94	23	1	1	280758	803727	C	289	28	M	N	2	TG	NO	N	N	NO	NO	0	7.7	.	8.1	.	21.2	.	15.5	.	26.8	.	NG	0.6	0	A	1	23	68	873801010	.
IRF940592	12/16/94	23	2	1	280758	803727	C	289	28	S	N	2	TG	NO	N	N	NO	NO	0	7.7	.	8.1	.	21.2	.	15.5	.	26.8	.	NG	0.7	0	A	1	23	68	873801010	.
IRF940593	12/16/94	23	3	1	280758	803727	C	289	28	S	N	2	TG	NO	N	N	NO	NO	0	7.7	.	8.1	.	21.2	.	15.5	.	26.8	.	NG	0.8	0	A	1	23	68	873801010	.
IRF940196	04/22/94	23	1	2	280760	803857	C	288	26	M	N	2	TG	OS	N	N	MU	ST	1	8.6	.	7.6	.	29.6	.	10.1	.	17.8	.	NG	0.5	0	C	1	23	68	873801010	.	36	31	38	4	45	35	32	36	3	36	25
IRF940153	03/25/94	23	1	2	280760	803851	C	288	27	M	N	2	TG	NO	N	N	MU	NO	0.5	6.3	.	7.3	.	28.1	.	14.8	.	24.6	.	NG	0.5	0	C	1	23	68	873801010	.	27
IRF940153	03/25/94	23	1	2	280760	803851	C	288	27	M	N	2	TG	NO	N	N	MU	NO	0.5	6.3	.	7.3	.	28.1	.	14.8	.	24.6	.	NG	0.5	0	C	1	23	68	873801010	L	34
IRF940196	04/22/94	23	1	2	280760	803857	C	288	26	M	N	2	TG	OS	N	N	MU	ST	1	8.6	.	7.6	.	29.6	.	10.1	.	17.8	.	NG	0.5	0	C	1	23	68	873801010	.	34
IRF940239	05/19/94	23	1	2	280760	803851	C	288	24	M	S	2	TG	NO	N	N	NO	NO	0	6	.	7.5	.	28.8	.	5.5	.	10.4	.	NG	0.4	0	C	1	23	68	873801010	.	48	48	41
IRF940273	06/20/94	23	1	2	280760	803851	C	288	26	M	U	2	TG	NO	N	N	MU	LL	3	4.6	.	7.0	.	29.8	.	7.5	.	12.6	.	NG	0.5	.	C	1	23	68	873801010	.	12
IRF940486	10/20/94	23	1	2	280706	803851	C	288	1	M	N	2	TV	NO	N	N	NO	NO	0	3.7	.	6.8	.	25.1	.	5	.	9.2	.	NG	0.8	0	C	1	23	68	873801010	.	141
IRF940590	12/16/94	23	1	2	280760	803851	C	288	28	M	N	2	TG	NO	N	N	NO	NO	0	5.6	.	7.9	.	21.5	.	9.6	.	16.7	.	NG	0.4	0	A	1	23	68	873801010	.	39
IRF940040	01/19/94	23	1	2	280760	803851	C	288	23	M	D	2	TG	NO	N	N	DT	NO	0.5		.	7.9	.	18	.	14.1	.	23.6	.	NG	1	0	C	1	23	68	873801010	.
IRF940098	02/24/94	23	1	2	280760	803851	C	288	29	M	N	2	TG	OS	N	N	MU	DT	20	4.7	.	5.9	.	24.2	.	8.3	.	14.8	.	NG	0.6	.	C	1	23	68	873801010	.
IRF940153	03/25/94	23	1	2	280760	803851	C	288	27	M	N	2	TG	NO	N	N	MU	NO	0.5	6.3	.	7.3	.	28.1	.	14.8	.	24.6	.	NG	0.5	0	C	1	23	68	873801010	.
IRF940196	04/22/94	23	1	2	280760	803857	C	288	26	M	N	2	TG	OS	N	N	MU	ST	1	8.6	.	7.6	.	29.6	.	10.1	.	17.8	.	NG	0.5	0	C	1	23	68	873801010	.
IRF940239	05/19/94	23	1	2	280760	803851	C	288	24	M	S	2	TG	NO	N	N	NO	NO	0	6	.	7.5	.	28.8	.	5.5	.	10.4	.	NG	0.4	0	C	1	23	68	873801010	.
IRF940273	06/20/94	23	1	2	280760	803851	C	288	26	M	U	2	TG	NO	N	N	MU	LL	3	4.6	.	7.0	.	29.8	.	7.5	.	12.6	.	NG	0.5	.	C	1	23	68	873801010	.
IRF940323	07/18/94	23	1	2	280772	803847	C	288	25	M	N	2	TG	NO	N	N	DT	NO	0.5	8.7	.	7.2	.	32.9	.	5.4	.	10.2	.	NG	0.8	0	B	1	23	68	873801010	.
IRF940390	08/24/94	23	1	2	280760	803862	C	288	3	M	N	2	TG	NO	N	N	DT	NO	0.5	5.7	.	7.3	.	27.7	.	0.3	.	1.6	.	NG	0.4	0	C	1	23	68	873801010	.
IRF940445	09/22/94	23	1	2	280760	803851	C	288	2	M	N	2	AV	NO	N	N	CS	NO	1	8.6	.	7.4	.	27.8	.	6.2	.	11.4	.	NG	1	0	A	1	23	68	873801010	.
IRF940486	10/20/94	23	1	2	280706	803851	C	288	1	M	N	2	TV	NO	N	N	NO	NO	0	3.7	.	6.8	.	25.1	.	5	.	9.2	.	NG	0.8	0	C	1	23	68	873801010	.
IRF940529	11/28/94	23	1	2	280760	803851	C	288	10	M	N	2	TV	TG	N	N	DT	NO	1	5.3	.	7.3	.	22.9	.	6	.	11.2	.	NG	0.7	0	C	1	23	68	873801010	.
IRF940590	12/16/94	23	1	2	280760	803851	C	288	28	M	N	2	TG	NO	N	N	NO	NO	0	5.6	.	7.9	.	21.5	.	9.6	.	16.7	.	NG	0.4	0	A	1	23	68	873801010	.
IRF940096	02/24/94	300	2	3	280749	803720	C	290	29	M	U	2	.	.	C	U	AD	CA	10	6.3	5.7	6.1	6.1	23.3	23.3	26.3	26.3	41	41.1	NG	2.1	.	.	1	300	889	873801010	L	39
IRF940037	01/19/94	300	1	3	280756	803696	C	290	23	U	U	2	.	.	U	U	AD	CT	5	17.5	18.4	7.9	7.9	15.2	15.2	29.4	29.4	45.4	45.5	NG	2.5	.	.	1	300	519	873801010	.
IRF940038	01/19/94	300	2	3	280760	803700	C	290	23	U	U	2	.	.	U	U	AD	SP	5	17.5	18.4	7.9	7.9	15.2	15.2	29.4	29.4	45.4	45.5	NG	2.5	.	.	1	300	371	873801010	.
IRF940039	01/19/94	300	3	3	280763	803699	C	290	23	U	U	2	.	.	U	U	AD	SP	12	17.5	18.4	7.9	7.9	15.2	15.2	29.4	29.4	45.4	45.5	NG	2.7	.	.	1	300	667	873801010	.
IRF940095	02/24/94	300	1	3	280748	803721	C	290	29	M	N	2	.	.	U	U	AD	SP	5	6.3	5.7	6.1	6.1	23.3	23.3	26.3	26.3	41	41.1	NG	2.2	.	.	1	300	889	873801010	.
IRF940096	02/24/94	300	2	3	280749	803720	C	290	29	M	U	2	.	.	C	U	AD	CA	10	6.3	5.7	6.1	6.1	23.3	23.3	26.3	26.3	41	41.1	NG	2.1	.	.	1	300	889	873801010	.
IRF940097	02/24/94	300	3	3	280749	803726	C	290	29	M	N	2	.	.	C	U	AD	SP	10	6.3	5.7	6.1	6.1	23.3	23.3	26.3	26.3	41	41.1	NG	1.8	.	.	1	300	667	873801010	.
IRF940150	03/25/94	300	1	3	280752	803706	C	289	27	U	U	2	.	.	U	U	AD	SP	10	5.9	5.2	7.5	7.5	24.5	24.5	26.2	26.6	41	41.5	NG	2.5	.	.	1	300	815	873801010	.
IRF940151	03/25/94	300	2	3	280750	803704	C	289	27	U	U	2	.	.	U	U	AD	SP	10	5.9	5.2	7.5	7.5	24.5	24.5	26.2	26.6	41	41.5	NG	2.5	.	.	1	300	593	873801010	.
IRF940152	03/25/94	300	3	3	280755	803707	C	289	27	U	U	2	.	.	U	U	AD	SP	17	5.9	5.2	7.5	7.5	24.5	24.5	26.2	26.6	41	41.5	NG	2.4	.	.	1	300	741	873801010	.
IRF940193	04/22/94	300	1	3	280746	803688	C	290	26	U	U	2	.	.	U	U	BR	SP	18	7.8	6.0	7.8	7.6	27.1	26.4	25.9	27.0	40.6	42.1	NG	2.5	.	.	1	300	1260	873801010	.
IRF940194	04/22/94	300	2	3	280743	803698	C	290	26	U	U	2	.	.	U	U	BR	SP	18	7.8	6.0	7.8	7.6	27.1	26.4	25.9	27.0	40.6	42.1	NG	1.5	.	.	1	300	667	873801010	.
IRF940195	04/22/94	300	3	3	280748	803696	C	290	26	U	U	2	.	.	U	U	BR	SP	18	7.8	6.0	7.8	7.6	27.1	26.4	25.9	27.0	40.6	42.1	NG	1.5	.	.	1	300	815	873801010	.
IRF940236	05/19/94	300	1	3	280744	803724	C	290	24	M	N	2	.	.	U	U	AD	TU	20	6.2	5.5	8.1	8.0	27.9	27.3	28.4	28.4	44	44.0	NG	2.2	.	.	1	300	741	873801010	.
IRF940237	05/19/94	300	2	3	280748	803722	C	290	24	M	N	2	.	.	U	U	AD	TU	12	6.2	5.5	8.1	8.0	27.9	27.3	28.4	28.4	44	44.0	NG	1.8	.	.	1	300	741	873801010	.
IRF940238	05/19/94	300	3	3	280747	803714	C	290	24	M	N	2	.	.	U	U	AD	TU	15	6.2	5.5	8.1	8.0	27.9	27.3	28.4	28.4	44	44.0	NG	2.2	.	.	1	300	964	873801010	.
IRF940286	06/20/94	300	1	3	280747	803330	C	364	26	U	U	2	.	.	U	U	AD	SP	17	7.1	7.3	7.9	7.9	29.7	29.6	26.5	26.5	41.4	41.4	NG	2.1	.	.	1	300	815	873801010	.
IRF940287	06/20/94	300	2	3	280751	803719	C	364	26	U	U	2	.	.	U	U	TU	SP	10	7.1	7.3	7.9	7.9	29.7	29.6	26.5	26.5	41.4	41.4	NG	2.4	.	.	1	300	667	873801010	.
IRF940288	06/20/94	300	3	3	280751	803715	C	364	26	U	U	2	.	.	U	U	CQ	TU	10	7.1	7.3	7.9	7.9	29.7	29.6	26.5	26.5	41.4	41.4	NG	2.7	.	.	1	300	667	873801010	.
IRF940336	07/18/94	300	1	3	280754	803723	C	290	25	U	U	2	.	.	U	U	SP	AD	40	10.7	4.8	7.9	7.6	32.9	31.8	22.8	23.4	36.1	37.0	NG	3	.	.	1	300	815	873801010	.
IRF940337	07/18/94	300	2	3	280754	803710	C	290	25	U	U	2	.	.	U	U	SP	AD	13	10.7	4.8	7.9	7.6	32.9	31.8	22.8	23.4	36.1	37.0	NG	3	.	.	1	300	667	873801010	.
IRF940338	07/18/94	300	3	3	280757	803706	C	290	25	U	U	2	.	.	U	U	SP	AD	15	10.7	4.8	7.9	7.6	32.9	31.8	22.8	23.4	36.1	37.0	NG	3	.	.	1	300	667	873801010	.
IRF940387	08/24/94	300	1	3	280741	803701	C	289	3	U	U	2	.	.	U	U	SP	NO	5	6.2	6.0	7.7	7.4	30.2	30.2	19.4	19.3	31.2	31.3	NG		.	.	1	300	519	873801010	.
IRF940388	08/24/94	300	2	3	280742	803699	C	289	3	U	U	2	.	.	U	U	SP	NO	10	6.2	6.0	7.7	7.4	30.2	30.2	19.4	19.3	31.2	31.3	NG		.	.	1	300	519	873801010	.
IRF940389	08/24/94	300	3	3	280743	803702	C	289	3	U	U	2	.	.	U	U	SP	NO	5	6.2	6.0	7.7	7.4	30.2	30.2	19.4	19.3	31.2	31.3	NG		.	.	1	300	371	873801010	.
IRF940442	09/22/94	300	1	3	280245	803716	C	290	2	M	U	2	.	.	U	U	MU	SP	20	8.1	7.5	8.4	8.3	27.6	27.4	16.7	16.7	27.5	27.5	NG	2.3	.	.	1	300	371	873801010	.
IRF940443	09/22/94	300	2	3	280746	803712	C	290	2	M	U	2	.	.	U	U	SP	SH	10	8.1	7.5	8.4	8.3	27.6	27.4	16.7	16.7	27.5	27.5	NG	2.6	.	.	1	300	296	873801010	.
IRF940444	09/22/94	300	3	3	280745	803709	C	290	2	M	U	2	.	.	U	U	SP	SH	15	8.1	7.5	8.4	8.3	27.6	27.4	16.7	16.7	27.5	27.5	NG	2.6	.	.	1	300	445	873801010	.
IRF940499	10/20/94	300	1	3	280743	803712	C	289	1	U	U	2	.	.	U	U	SP	NO	25	10.1	5.9	8.2	7.9	27.2	25.5	13.8	15.4	23.2	25.6	NG	2.8	.	.	1	300	445	873801010	.
IRF940500	10/20/94	300	2	3	280745	803709	C	289	1	U	U	2	.	.	U	U	SP	NO	25	10.1	5.9	8.2	7.9	27.2	25.5	13.8	15.4	23.2	25.6	NG	2.8	.	.	1	300	593	873801010	.
IRF940501	10/20/94	300	3	3	280745	803705	C	289	1	U	U	2	.	.	U	U	SP	NO	27	10.1	5.9	8.2	7.9	27.2	25.5	13.8	15.4	23.2	25.6	NG	2.8	.	.	1	300	667	873801010	.
IRF940539	12/02/94	300	1	3	280746	803723	C	290	14	U	U	2	.	.	U	U	SP	NO	25	6.9	6.6	8.1	8.1	22.8	22.8	19.5	19.5	31.4	31.4	NG	2.2	.	.	1	300	519	873801010	.
IRF940540	12/02/94	300	2	3	280744	803722	C	290	14	U	U	2	.	.	U	U	SP	NO	30	6.9	6.6	8.1	8.1	22.8	22.8	19.5	19.5	31.4	31.4	NG	1.8	.	.	1	300	519	873801010	.
IRF940541	12/02/94	300	3	3	280744	803726	C	290	14	U	U	2	.	.	U	U	SP	NO	25	6.9	6.6	8.1	8.1	22.8	22.8	19.5	19.5	31.4	31.4	NG	1.8	.	.	1	300	815	873801010	.
IRF940587	12/16/94	300	1	3	280746	803708	C	289	28	U	U	2	.	.	U	U	SP	NO	25	8.6	7.3	8.2	8.1	20.1	19.7	19	19.0	30.9	30.9	NG	2.8	.	.	1	300	741	873801010	.
IRF940588	12/16/94	300	2	3	280747	803706	C	289	28	U	U	2	.	.	U	U	SP	NO	10	8.6	7.3	8.2	8.1	20.1	19.7	19	19.0	30.9	30.9	NG	2.8	.	.	1	300	815	873801010	.
IRF940589	12/16/94	300	3	3	280749	803699	C	289	28	U	U	2	.	.	U	U	SP	NO	15	8.6	7.3	8.2	8.1	20.1	19.7	19	19.0	30.9	30.9	NG	3	.	.	1	300	815	873801010	.
IRF940277	06/20/94	22	1	4	280209	803680	C	364	26	S	N	2	TG	NO	N	N	NO	NO	0	7.6	.	7.9	.	31.6	.	22.3	.	35.5	.	NG	0.4	.	A	1	22	338	873801010	.	93	71	75	12	19	71	15	97	121	13	14
IRF940277	06/20/94	22	1	4	280209	803680	C	364	26	S	N	2	TG	NO	N	N	NO	NO	0	7.6	.	7.9	.	31.6	.	22.3	.	35.5	.	NG	0.4	.	A	1	22	338	873801010	.	62	14	79	78	81	54	57	56	72	58	58
IRF940231	05/19/94	22	2	4	280209	803680	C	364	24	S	N	2	RO	NO	N	N	AD	NO	7	6	5.6	8.1	7.8	27.4	.	30.9	.	47.4	.	NG	0.3	0	B	1	22	338	873801010	.	59
IRF940594	12/19/94	22	1	4	280209	803680	C	364	2	S	N	2	SN	NO	N	N	AD	NO	2	8.4	.	7.9	.	20.5	.	17.4	.	28.5	.	NG	0.7	0	A	1	22	338	873801010	L	33
IRF940328	07/18/94	22	2	4	280247	803475	C	364	25	S	N	2	OS	NO	3	N	AG	NO	0.5	8.4	.	7.5	.	33.9	.	9.5	.	17.6	.	NG	0.2	20	A	1	22	338	873801010	.	49
IRF940091	02/24/94	22	3	4	280209	803680	C	364	29	S	N	2	WR	NO	N	N	AD	NO	5	5.1	.	7.9	.	23.4	.	24.2	.	38.1	.	NG	0.3	0	B	1	22	338	873801010	L	34	36	33
IRF940327	07/18/94	22	1	4	280247	803475	C	364	25	S	N	2	OS	NO	3	N	AG	NO	0.5	8.4	.	7.5	.	33.9	.	9.5	.	17.6	.	NG	0.2	10	A	1	22	338	873801010	.	56	53
IRF940055	01/27/94	22	3	4	280209	803680	C	364	0	S	N	2	WR	NO	N	N	AD	NO	85	8.5	.	6.9	.	20.4	.	23.5	.	37.5	.	NG	0.3	0	B	1	22	338	873801010	.	37
IRF940146	03/25/94	22	3	4	280209	803680	C	364	27	S	N	2	TV	NO	N	N	AD	NO	2	5.9	.	7.5	.	25.7	.	24.6	.	38.6	.	NG	0.4	0	B	1	22	338	873801010	.	22
IRF940190	04/22/94	22	1	4	280209	803680	C	364	26	S	M	2	TG	NO	N	N	AD	NO	1	8.8	.	7.9	.	27.4	.	27.3	.	42.5	.	NG	0.4	0	B	1	22	338	873801010	L	34
IRF940232	05/19/94	22	3	4	280209	803680	C	364	24	S	N	2	RO	NO	N	N	AD	NO	6	6	5.6	8.1	7.8	27.4	.	30.9	.	47.4	.	NG	0.3	0	B	1	22	338	873801010	.	72
IRF940328	07/18/94	22	2	4	280247	803475	C	364	25	S	N	2	OS	NO	3	N	AG	NO	0.5	8.4	.	7.5	.	33.9	.	9.5	.	17.6	.	NG	0.2	20	A	1	22	338	873801010	.	66
IRF940053	01/27/94	22	1	4	280209	803680	C	364	0	S	N	2	WR	NO	N	N	AD	NO	100	8.5	.	6.9	.	20.4	.	23.5	.	37.5	.	NG	0.3	0	B	1	22	338	873801010	.
IRF940054	01/27/94	22	2	4	280209	803680	C	364	0	S	N	2	WR	NO	N	N	AD	NO	60	8.5	.	6.9	.	20.4	.	23.5	.	37.5	.	NG	0.3	0	B	1	22	338	873801010	.
IRF940055	01/27/94	22	3	4	280209	803680	C	364	0	S	N	2	WR	NO	N	N	AD	NO	85	8.5	.	6.9	.	20.4	.	23.5	.	37.5	.	NG	0.3	0	B	1	22	338	873801010	.
IRF940089	02/24/94	22	1	4	280209	803680	C	364	29	S	N	2	WR	NO	N	N	NO	NO	0	5.1	.	7.9	.	23.4	.	24.2	.	38.1	.	NG	0.3	0	B	1	22	338	873801010	.
IRF940090	02/24/94	22	2	4	280209	803680	C	364	29	S	N	2	WR	NO	N	N	AD	NO	3	5.1	.	7.9	.	23.4	.	24.2	.	38.1	.	NG	0.7	0	B	1	22	338	873801010	.
IRF940091	02/24/94	22	3	4	280209	803680	C	364	29	S	N	2	WR	NO	N	N	AD	NO	5	5.1	.	7.9	.	23.4	.	24.2	.	38.1	.	NG	0.3	0	B	1	22	338	873801010	.
IRF940144	03/25/94	22	1	4	280209	803680	C	364	27	S	N	2	TV	NO	N	N	AD	NO	1	5.9	.	7.5	.	25.7	.	24.6	.	38.6	.	NG	0.4	0	B	1	22	338	873801010	.
IRF940145	03/25/94	22	2	4	280209	803680	C	364	27	S	N	2	TV	NO	N	N	AD	NO	2	5.9	.	7.5	.	25.7	.	24.6	.	38.6	.	NG	0.4	0	B	1	22	338	873801010	.
IRF940146	03/25/94	22	3	4	280209	803680	C	364	27	S	N	2	TV	NO	N	N	AD	NO	2	5.9	.	7.5	.	25.7	.	24.6	.	38.6	.	NG	0.4	0	B	1	22	338	873801010	.
IRF940190	04/22/94	22	1	4	280209	803680	C	364	26	S	M	2	TG	NO	N	N	AD	NO	1	8.8	.	7.9	.	27.4	.	27.3	.	42.5	.	NG	0.4	0	B	1	22	338	873801010	.
IRF940191	04/22/94	22	2	4	280209	803680	C	364	26	S	M	2	TG	NO	N	N	AD	NO	1	8.8	.	7.9	.	27.4	.	27.3	.	42.5	.	NG	0.4	0	B	1	22	338	873801010	.
IRF940192	04/22/94	22	3	4	280209	803680	C	364	26	S	M	2	TG	NO	N	N	AD	NO	1	8.8	.	7.9	.	27.4	.	27.3	.	42.5	.	NG	0.5	0	B	1	22	338	873801010	.
IRF940230	05/19/94	22	1	4	280209	803680	C	364	24	S	N	2	RO	NO	N	N	AD	NO	10	6	5.6	8.1	7.8	27.4	.	30.9	.	47.4	.	NG	0.3	0	B	1	22	338	873801010	.
IRF940231	05/19/94	22	2	4	280209	803680	C	364	24	S	N	2	RO	NO	N	N	AD	NO	7	6	5.6	8.1	7.8	27.4	.	30.9	.	47.4	.	NG	0.3	0	B	1	22	338	873801010	.
IRF940232	05/19/94	22	3	4	280209	803680	C	364	24	S	N	2	RO	NO	N	N	AD	NO	6	6	5.6	8.1	7.8	27.4	.	30.9	.	47.4	.	NG	0.3	0	B	1	22	338	873801010	.
IRF940277	06/20/94	22	1	4	280209	803680	C	364	26	S	N	2	TG	NO	N	N	NO	NO	0	7.6	.	7.9	.	31.6	.	22.3	.	35.5	.	NG	0.4	.	A	1	22	338	873801010	.
IRF940278	06/20/94	22	2	4	280209	803680	C	364	26	S	N	2	TG	NO	N	N	NO	NO	0	7.6	.	7.9	.	31.6	.	22.3	.	35.5	.	NG	0.4	.	A	1	22	338	873801010	.
IRF940279	06/20/94	22	3	4	280209	803680	C	364	26	S	N	2	TG	NO	N	N	NO	NO	0	7.6	.	7.9	.	31.6	.	22.3	.	35.5	.	NG	0.7	.	A	1	22	338	873801010	.
IRF940329	07/18/94	22	3	4	280247	803475	C	364	25	S	N	2	OS	NO	3	N	NO	NO	0	8.4	.	7.5	.	33.9	.	9.5	.	17.6	.	NG	0.2	40	A	1	22	338	873801010	.
IRF940378	08/24/94	22	1	4	280246	803475	C	364	3	S	N	2	OS	NO	S	N	HA	NO	1	5	.	7.3	.	30.1	.	13.8	.	22.4	.	NG	0.4	0	B	1	22	338	873801010	.
IRF940379	08/24/94	22	2	4	280246	803475	C	364	3	S	N	2	OS	NO	S	N	HA	NO	1	5	.	7.3	.	30.1	.	13.8	.	22.4	.	NG	0.4	0	B	1	22	338	873801010	.
IRF940380	08/24/94	22	3	4	280246	803475	C	364	3	S	N	2	OS	NO	S	N	HA	NO	1	5	.	7.3	.	30.1	.	13.8	.	22.4	.	NG	0.4	0	B	1	22	338	873801010	.
IRF940433	09/22/94	22	1	4	280209	803680	C	364	2	S	N	2	TV	BP	N	N	AD	ST	1	5.2	.	7.9	.	26.9	.	16.8	.	27.6	.	NG	0.3	0	A	1	22	338	873801010	.
IRF940434	09/22/94	22	2	4	280209	803680	C	364	2	S	N	2	TV	BP	N	N	AD	ST	1	5.2	.	7.9	.	26.9	.	16.8	.	27.6	.	NG	0.3	0	A	1	22	338	873801010	.
IRF940435	09/22/94	22	3	4	280209	803680	C	364	2	S	N	2	TV	BP	N	N	AD	ST	1	5.2	.	7.9	.	26.9	.	16.8	.	27.6	.	NG	0.3	0	A	1	22	338	873801010	.
IRF940490	10/20/94	22	1	4	280209	803680	C	364	1	S	N	2	TV	NO	N	N	AD	NO	20	5.4	.	7.6	.	26.5	.	6.6	.	13.2	.	NG	0.5	0	A	1	22	338	873801010	.
IRF940491	10/20/94	22	2	4	280209	803680	C	364	1	S	N	2	TV	NO	N	N	AD	NO	20	5.4	.	7.6	.	26.5	.	6.6	.	13.2	.	NG	0.5	0	A	1	22	338	873801010	.
IRF940492	10/20/94	22	3	4	280209	803680	C	364	1	S	N	2	TV	NO	N	N	AD	NO	20	5.4	.	7.6	.	26.5	.	6.6	.	13.2	.	NG	0.5	0	A	1	22	338	873801010	.
IRF940533	11/28/94	22	1	4	280209	803680	C	364	10	S	N	2	TV	NO	N	N	UU	NO	3	8.6	.	8.2	.	23	.	18.5	.	30.2	.	NG	0.5	0	A	1	22	338	873801010	.
IRF940534	11/28/94	22	2	4	280209	803680	C	364	10	S	N	2	TV	NO	N	N	UU	NO	3	8.6	.	8.2	.	23	.	18.5	.	30.2	.	NG	0.5	0	A	1	22	338	873801010	.
IRF940535	11/28/94	22	3	4	280209	803680	C	364	10	S	N	2	TU	NO	N	N	UU	NO	5	8.6	.	8.2	.	23	.	18.5	.	30.2	.	NG	0.5	0	A	1	22	338	873801010	.
IRF940594	12/19/94	22	1	4	280209	803680	C	364	2	S	N	2	SN	NO	N	N	AD	NO	2	8.4	.	7.9	.	20.5	.	17.4	.	28.5	.	NG	0.7	0	A	1	22	338	873801010	.
IRF940595	12/19/94	22	2	4	280209	803680	C	364	2	S	N	2	SN	NO	N	N	AD	NO	2	8.4	.	7.9	.	20.5	.	17.4	.	28.5	.	NG	0.7	0	A	1	22	338	873801010	.
IRF940596	12/19/94	22	3	4	280209	803680	C	364	2	S	N	2	SN	NO	N	N	AD	NO	2	8.4	.	7.9	.	20.5	.	17.4	.	28.5	.	NG	0.5	0	A	1	22	338	873801010	.
IRF940004	01/05/94	22	1	5	281230	803960	C	264	8	S	N	2	TV	NO	N	N	NO	NO	0	8.1	.	8.0	.	15	.	29	.	44.8	.	NG	0.6	0	B	1	22	338	873801010	.
IRF940005	01/05/94	22	2	5	281230	803960	C	264	8	S	N	2	WR	NO	N	N	CA	AD	25	8.1	.	8.0	.	15	.	29	.	44.8	.	NG	0.6	0	B	1	22	338	873801010	.
IRF940006	01/05/94	22	3	5	281230	803960	C	264	8	S	N	2	WR	NO	N	N	CA	AD	70	8.1	.	8.0	.	15	.	29	.	44.8	.	NG	0.6	0	B	1	22	338	873801010	.
IRF940059	02/07/94	22	1	5	281230	803960	C	264	11	S	H	2	BP	NO	N	N	NO	NO	0	8.8	.	8.0	.	23.3	.	29.7	.	46.2	.	NG	0.3	0	B	1	22	338	873801010	.
IRF940060	02/07/94	22	2	5	281230	803960	C	264	11	S	H	2	BP	NO	N	N	NO	NO	0	8.8	.	8.0	.	23.3	.	29.7	.	46.2	.	NG	0.3	0	B	1	22	338	873801010	.
IRF940061	02/07/94	22	3	5	281230	803960	C	264	11	S	H	2	BP	NO	N	N	AD	DT	5	8.8	.	8.0	.	23.3	.	29.7	.	46.2	.	NG	0.3	0	B	1	22	338	873801010	.
IRF940114	03/08/94	22	1	5	281230	803960	C	264	10	S	N	2	BP	NO	N	N	AD	CA	40	9.5	.	.	.	23.3	.	28.9	.	44.8	.	NG	0.4	0	B	1	22	338	873801010	.
IRF940115	03/08/94	22	2	5	281230	803960	C	264	10	S	N	2	TV	NO	N	N	AD	CA	15	9.5	.	.	.	23.3	.	28.9	.	44.8	.	NG	0.3	0	B	1	22	338	873801010	.
IRF940116	03/08/94	22	3	5	281230	803960	C	264	10	S	N	2	TV	NO	N	N	AD	CA	10	9.5	.	.	.	23.3	.	28.9	.	44.8	.	NG	0.3	0	B	1	22	338	873801010	.
IRF940157	04/07/94	22	1	5	281230	803960	C	264	11	S	H	2	BP	NO	N	N	NO	NO	0	7.6	.	7.8	.	25.3	.	29.6	.	45.7	.	NG	0.3	0	B	1	22	338	873801010	.
IRF940158	04/07/94	22	2	5	281230	803960	C	264	11	S	H	2	BP	NO	N	N	NO	NO	0	7.6	.	7.8	.	25.3	.	29.6	.	45.7	.	NG	0.3	0	B	1	22	338	873801010	.
IRF940159	04/07/94	22	3	5	281230	803960	C	264	11	S	H	2	BP	NO	N	N	NO	NO	0	7.6	.	7.8	.	25.3	.	29.6	.	45.7	.	NG	0.3	0	B	1	22	338	873801010	.
IRF940212	05/06/94	22	1	5	281230	803960	C	264	11	S	H	2	TV	NO	N	N	NO	NO	0	9.6	.	7.7	.	30	.	27.8	.	43.1	.	NG	0.5	0	B	1	22	338	873801010	.
IRF940213	05/06/94	22	2	5	281230	803960	C	264	11	S	H	2	TV	NO	N	N	NO	NO	0	9.6	.	7.7	.	30	.	27.8	.	43.1	.	NG	0.5	0	B	1	22	338	873801010	.
IRF940214	05/06/94	22	3	5	281230	803960	C	264	11	S	H	2	TV	NO	N	N	NO	NO	0	9.6	.	7.7	.	30	.	27.8	.	43.1	.	NG	0.5	0	B	1	22	338	873801010	.
IRF940246	06/06/94	22	1	5	281230	803960	C	264	13	S	N	2	SN	TG	N	N	CT	AD	1	11.3	.	7.9	.	29.7	.	28.7	.	44.5	.	NG	0.5	0	B	1	22	338	873801010	.
IRF940247	06/06/94	22	2	5	281230	803960	C	264	13	S	N	2	TG	NO	N	N	CT	AD	1	11.3	.	7.9	.	29.7	.	28.7	.	44.5	.	NG	0.4	0	B	1	22	338	873801010	.
IRF940248	06/06/94	22	3	5	281230	803960	C	264	13	S	N	2	TG	NO	N	N	CT	AD	1	11.3	.	7.9	.	29.7	.	28.7	.	44.5	.	NG	0.4	0	B	1	22	338	873801010	.
IRF940299	07/05/94	22	1	5	281230	803960	C	264	26	S	N	2	TV	NO	2	H	NO	NO	0	11.2	.	7.9	.	31.6	.	27.4	.	42.7	.	NG	0.4	5	B	1	22	338	873801010	.
IRF940300	07/05/94	22	2	5	281230	803960	C	264	26	S	N	2	TV	NO	2	H	NO	NO	0	11.2	.	7.9	.	31.6	.	27.4	.	42.7	.	NG	0.4	5	B	1	22	338	873801010	.
IRF940301	07/05/94	22	3	5	281230	803960	C	264	26	S	N	2	TV	NO	2	H	AD	NO	1	11.2	.	7.9	.	31.6	.	27.4	.	42.7	.	NG	0.4	5	B	1	22	338	873801010	.
IRF940366	08/12/94	22	1	5	281230	803960	C	264	21	S	N	2	MG	NO	N	N	NO	NO	0	7	.	7.0	.	27.6	.	19.8	.	31.9	.	NG	0.5	0	A	1	22	338	873801010	.
IRF940367	08/12/94	22	2	5	281230	803960	C	264	21	S	N	2	MG	NO	N	N	NO	NO	0	7	.	7.0	.	27.6	.	19.8	.	31.9	.	NG	0.4	0	A	1	22	338	873801010	.
IRF940368	08/12/94	22	3	5	281230	803960	C	264	21	S	N	2	MA	NO	N	N	NO	NO	0	7	.	7.0	.	27.6	.	19.8	.	31.9	.	NG	0.5	0	A	1	22	338	873801010	.
IRF940418	09/08/94	22	1	5	281230	803960	C	264	18	S	N	2	TV	NO	S	N	NO	NO	0	7.5	.	7.6	.	25.2	.	9.2	.	16.2	.	NG	0.5	0	B	1	22	338	873801010	.
IRF940419	09/08/94	22	2	5	281230	803960	C	264	18	S	N	2	TV	NO	S	N	NO	NO	0	7.5	.	7.6	.	25.2	.	9.2	.	16.2	.	NG	0.5	0	B	1	22	338	873801010	.
IRF940420	09/08/94	22	3	5	281230	803960	C	264	18	S	N	2	TV	NO	S	N	NO	NO	0	7.5	.	7.6	.	25.2	.	9.2	.	16.2	.	NG	0.5	0	B	1	22	338	873801010	.
IRF940474	10/07/94	22	1	5	281230	803960	C	264	18	S	N	2	MG	WR	N	N	AD	ST	3	11	.	7.8	.	23.7	.	5.2	.	9.9	.	NG	0.5	0	A	1	22	338	873801010	.
IRF940475	10/07/94	22	2	5	281230	803960	C	264	18	S	N	2	MG	WR	N	N	AD	ST	1	11	.	7.8	.	23.7	.	5.2	.	9.9	.	NG	0.5	0	D	1	22	338	873801010	.
IRF940476	10/07/94	22	3	5	281230	803960	C	264	18	S	N	2	MG	WR	N	N	AD	ST	3	11	.	7.8	.	23.7	.	5.2	.	9.9	.	NG	0.5	0	D	1	22	338	873801010	.
IRF940502	11/10/94	22	1	5	281230	803960	C	264	22	S	H	2	TV	NO	N	N	AD	NO	1	9.9	.	8.3	.	26.3	.	22	.	35.1	.	NG	0.5	0	A	1	22	338	873801010	.
IRF940503	11/10/94	22	2	5	281230	803960	C	264	22	S	H	2	TV	NO	N	N	AD	NO	1	9.9	.	8.3	.	26.3	.	22	.	35.1	.	NG	0.5	0	A	1	22	338	873801010	.
IRF940504	11/10/94	22	3	5	281230	803960	C	264	22	S	H	2	TV	NO	N	N	AD	NO	1	9.9	.	8.3	.	26.3	.	22	.	35.1	.	NG	0.5	0	A	1	22	338	873801010	.
IRF940560	12/06/94	22	1	5	281230	803960	C	264	18	S	N	2	SN	TV	N	N	NO	NO	0	7.4	.	7.6	.	24.9	.	18.6	.	30	.	NG	0.4	0	A	1	22	338	873801010	.
IRF940561	12/06/94	22	2	5	281230	803960	C	264	18	S	N	2	SN	TV	N	N	NO	NO	0	7.4	.	7.6	.	24.9	.	18.6	.	30	.	NG	0.4	0	A	1	22	338	873801010	.
IRF940562	12/06/94	22	3	5	281230	803960	C	264	18	S	N	2	SN	TV	N	N	NO	NO	0	7.4	.	7.6	.	24.9	.	18.6	.	30	.	NG	0.4	0	A	1	22	338	873801010	.
IRF940010	01/05/94	20	1	6	283912	803960	A	48	8	S	N	2	.	.	H	N	NO	NO	0	8.3	.	8.1	.	12.9	.	33.9	.	51.4	.	NG	0.5	50	.	1	20	140	873801010	.
IRF940011	01/05/94	20	2	6	283912	803960	A	48	8	S	N	2	.	.	H	N	NO	NO	0	8.3	.	8.1	.	12.9	.	33.9	.	51.4	.	NG	0.5	50	.	1	20	140	873801010	.
IRF940012	01/05/94	20	3	6	283912	803960	A	48	8	S	N	2	.	.	H	N	NO	NO	0	8.3	.	8.1	.	12.9	.	33.9	.	51.4	.	NG	0.5	50	.	1	20	140	873801010	.
IRF940065	02/07/94	20	1	6	283912	804788	A	48	11	S	M	2	.	.	H	S	SY	NO	1	7.5	.	8.0	.	21.7	.	32	.	48.9	.	NG	0.8	25	.	1	20	140	873801010	.
IRF940066	02/07/94	20	2	6	283912	804788	A	48	11	S	M	2	.	.	H	S	SY	NO	1	7.5	.	8.0	.	21.7	.	32	.	48.9	.	NG	0.8	30	.	1	20	140	873801010	.
IRF940067	02/07/94	20	3	6	283912	804788	A	48	11	S	M	2	.	.	H	S	SY	NO	1	7.5	.	8.0	.	21.7	.	32	.	48.9	.	NG	0.8	30	.	1	20	140	873801010	.
IRF940120	03/08/94	20	1	6	283912	804788	A	48	10	S	N	2	.	.	H	N	AD	CT	0.5	8.4	.	.	.	22.2	.	30.4	.	46.7	.	NG	0.5	100	.	1	20	140	873801010	.
IRF940121	03/08/94	20	2	6	283912	804788	A	48	10	S	N	2	.	.	H	N	AD	CT	0.5	8.4	.	.	.	22.2	.	30.4	.	46.7	.	NG	0.6	100	.	1	20	140	873801010	.
IRF940122	03/08/94	20	3	6	283912	804788	A	48	10	S	N	2	.	.	H	N	AD	CT	0.3	8.4	.	.	.	22.2	.	30.4	.	46.7	.	NG	0.6	100	.	1	20	140	873801010	.
IRF940166	04/07/94	20	1	6	283912	804788	A	48	11	S	H	2	BP	OS	H	N	NO	NO	0	6.9	.	7.8	.	24.7	.	33.3	.	50.7	.	NG	0.8	50	A	1	20	140	873801010	.
IRF940167	04/07/94	20	2	6	283912	804788	A	48	11	S	H	2	BP	OS	H	N	NO	NO	0	6.9	.	7.8	.	24.7	.	33.3	.	50.7	.	NG	0.8	60	A	1	20	140	873801010	.
IRF940168	04/07/94	20	3	6	283912	804788	A	48	11	S	H	2	.	.	H	N	CT	NO	0.5	6.9	.	7.8	.	24.7	.	33.3	.	50.7	.	NG	0.8	50	.	1	20	140	873801010	.
IRF940221	05/06/94	20	1	6	283912	804788	A	48	11	S	M	2	.	.	H	S	GM	NO	3	8.1	.	7.8	.	28.2	.	31.2	.	48	.	NG	0.6	95	.	1	20	140	873801010	.
IRF940222	05/06/94	20	2	6	283912	804788	A	48	11	S	M	2	.	.	H	S	GM	NO	3	8.1	.	7.8	.	28.2	.	31.2	.	48	.	NG	0.6	95	.	1	20	140	873801010	.
IRF940223	05/06/94	20	3	6	283912	804788	A	48	11	S	M	2	.	.	H	S	GM	NO	2	8.1	.	7.8	.	28.2	.	31.2	.	48	.	NG	0.6	95	.	1	20	140	873801010	.
IRF940252	06/06/94	20	1	6	283912	804788	A	48	13	S	N	2	.	.	H	N	NO	NO	0	9.6	.	8.0	.	30.6	.	32.8	.	50	.	NG	0.6	25	.	1	20	140	873801010	.
IRF940253	06/06/94	20	2	6	283912	804788	A	48	13	S	N	2	.	.	H	N	NO	NO	0	9.6	.	8.0	.	30.6	.	32.8	.	50	.	NG	0.6	25	.	1	20	140	873801010	.
IRF940254	06/06/94	20	3	6	283912	804788	A	48	13	S	N	2	.	.	H	N	NO	NO	0	9.6	.	8.0	.	30.6	.	32.8	.	50	.	NG	0.6	50	.	1	20	140	873801010	.
IRF940305	07/05/94	20	1	6	283912	804788	A	48	26	S	N	2	.	.	H	N	NO	NO	0	8.7	.	8.0	.	30.7	.	29.4	.	45.3	.	NG	0.4	75	.	1	20	140	873801010	.
IRF940306	07/05/94	20	2	6	283912	804788	A	48	26	S	N	2	.	.	H	N	NO	NO	0	8.7	.	8.0	.	30.7	.	29.4	.	45.3	.	NG	0.4	75	.	1	20	140	873801010	.
IRF940307	07/05/94	20	3	6	283912	804788	A	48	26	S	N	2	.	.	H	N	NO	NO	0	8.7	.	8.0	.	30.7	.	29.4	.	45.3	.	NG	0.4	75	.	1	20	140	873801010	.
IRF940372	08/12/94	20	1	6	283912	804788	A	48	21	S	N	2	.	.	H	S	HA	SY	0.5	7.4	.	7.0	.	29.2	.	24.6	.	38.7	.	NG	0.7	75	.	1	20	140	873801010	.
IRF940373	08/12/94	20	2	6	283912	804788	A	48	21	S	N	2	.	.	H	S	HA	SY	0.5	7.4	.	7.0	.	29.2	.	24.6	.	38.7	.	NG	0.8	75	.	1	20	140	873801010	.
IRF940374	08/12/94	20	3	6	283912	804788	A	48	21	S	N	2	.	.	H	S	HA	SY	1	7.4	.	7.0	.	29.2	.	24.6	.	38.7	.	NG	0.9	75	.	1	20	140	873801010	.
IRF940427	09/08/94	20	1	6	283912	804788	A	48	18	S	N	2	.	.	S	N	SY	NO	5	7.3	.	8.5	.	29.7	.	24.3	.	38.3	.	NG	0.7	60	.	1	20	140	873801010	.
IRF940428	09/08/94	20	2	6	283912	804788	A	48	18	S	N	2	.	.	S	N	SY	NO	5	7.3	.	8.5	.	29.7	.	24.3	.	38.3	.	NG	0.8	30	.	1	20	140	873801010	.
IRF940429	09/08/94	20	3	6	283912	804788	A	48	18	S	N	2	.	.	S	N	SY	NO	5	7.3	.	8.5	.	29.7	.	24.3	.	38.3	.	NG	0.9	30	.	1	20	140	873801010	.
IRF940480	10/07/94	20	1	6	283912	804788	A	48	18	S	N	2	.	.	H	N	HA	AD	3	9.3	.	8.1	.	27.4	.	22.7	.	36	.	NG	0.8	50	.	1	20	140	873801010	.
IRF940481	10/07/94	20	2	6	283912	804788	A	48	18	S	N	2	.	.	H	N	HA	AD	5	9.3	.	8.1	.	27.4	.	22.7	.	36	.	NG	0.8	80	.	1	20	140	873801010	.
IRF940482	10/07/94	20	3	6	283912	804788	A	48	18	S	N	2	.	.	H	N	HA	AD	5	9.3	.	8.1	.	27.4	.	22.7	.	36	.	NG	0.8	80	.	1	20	140	873801010	.
IRF940511	11/10/94	20	1	6	283912	804788	A	48	22	S	N	2	.	.	H	N	CT	HA	1	7.7	.	8.1	.	26.5	.	22.7	.	36.1	.	NG	0.9	100	.	1	20	140	873801010	.
IRF940512	11/10/94	20	2	6	283912	804788	A	48	22	S	N	2	.	.	H	N	CT	HA	1	7.7	.	8.1	.	26.5	.	22.7	.	36.1	.	NG	0.9	100	.	1	20	140	873801010	.
IRF940513	11/10/94	20	3	6	283912	804788	A	48	22	S	N	2	.	.	H	N	CT	HA	1	7.7	.	8.1	.	26.5	.	22.7	.	36.1	.	NG	0.9	100	.	1	20	140	873801010	.
IRF940569	12/06/94	20	1	6	283912	804788	A	48	18	S	N	2	.	.	H	S	GM	NO	5	7.5	.	8.0	.	25.3	.	14.9	.	25	.	NG	0.7	100	.	1	20	140	873801010	.
IRF940570	12/06/94	20	2	6	283912	804788	A	48	18	S	N	2	.	.	H	S	GM	NO	2.5	7.5	.	8.0	.	25.3	.	14.9	.	25	.	NG	0.7	100	.	1	20	140	873801010	.
IRF940571	12/06/94	20	3	6	283912	804788	A	48	18	S	N	2	.	.	H	S	GM	NO	2.5	7.5	.	8.0	.	25.3	.	14.9	.	25	.	NG	0.7	100	.	1	20	140	873801010	.
IRF940377A	08/12/94	209	3	7	283745	806994	A	58	21	M	U	3	SN	TG	H	U	NO	NO	0	7.1	.	6.9	.	29.3	.	18.2	.	29.5	.	NG	0	.	D	1	207	2	873801010	.	27	31
IRF940574C	12/06/94	209	3	7	283775	804662	A	58	18	S	N	3	.	.	H	S	NO	NO	0	6.8	6.9	7.8	7.9	25.7	25.8	11.1	12.2	19.9	20.6	NG	1	.	.	1	207	1	873801010	.	239	258
IRF940169D	04/07/94	209	1	7	283775	804662	A	58	11	M	N	3	.	.	H	S	AD	CH	2	7.3	.	8.1	.	24.8	.	32.6	.	49.9	.	NG		.	.	1	207	1	873801010	.	415
IRF940171D	04/07/94	209	3	7	283775	804662	A	58	11	M	N	3	.	.	H	S	AD	CH	30	7.3	.	8.1	.		.		.		.	NG		.	.	1	207	2	873801010	.	315
IRF940224D	05/06/94	209	1	7	283775	804662	A	58	11	M	S	3	.	.	H	S	NO	NO	0	8.1	.	7.7	.	28.8	.	24.1	.	38.1	.	NG		.	.	1	207	1	873801010	.	342
IRF940226B	05/06/94	209	3	7	283775	804662	A	58	11	S	M	3	.	.	H	R	NO	NO	0	12.5	.	8.2	.	29.5	.	30.1	.	46.2	.	NG		.	.	1	207	2	873801010	.	385
IRF940255E	06/06/94	209	1	7	283775	804662	A	58	13	M	N	3	MG	TV	H	U	NO	NO	0	6.8	.	7.4	.	30.4	.	27.4	.	42.8	.	NG	1	.	B	1	207	1	873801010	.	285
IRF940256A	06/06/94	209	2	7	283775	804662	A	58	13	M	N	3	SN	TG	H	U	NO	NO	0	5.5	.	7.5	.	29.1	.	27.5	.	42.7	.	NG	0	.	B	1	207	2	873801010	.	272
IRF940256D	06/06/94	209	2	7	283775	804662	A	58	13	M	N	3	.	.	H	U	NO	NO	0	5.5	.	7.5	.	29.1	.	27.5	.	42.7	.	NG		.	.	1	207	1	873801010	.	282
IRF940257B	06/06/94	209	3	7	283775	804662	A	58	13	M	N	3	.	.	H	U	NO	NO	0	5.5	.	7.7	.	29	29.3	27.8	28.4	44.5	44.0	NG		.	.	1	207	2	873801010	.	441
IRF940257D	06/06/94	209	3	7	283775	804662	A	58	13	M	N	3	.	.	H	U	NO	NO	0	5.5	.	7.7	.	29	29.3	28.7	28.4	44.5	44.0	NG		.	.	1	207	2	873801010	.	37
IRF940308A	07/05/94	209	1	7	283775	804662	A	58	26	M	U	3	SN	TV	H	U	NO	NO	0	6.8	.	7.6	.	31.4	.	2.8	.	5.9	.	NG	0	.	D	1	207	1	873801010	.	165
IRF940376C	08/12/94	209	2	7	283745	806994	A	58	21	M	U	3	SN	NO	H	U	NO	NO	0	6.3	.	7.3	.	29.4	.	13.9	.	23	.	NG		.	B	1	207	1	873801010	.	31
IRF940376D	08/12/94	209	2	7	283745	806994	A	58	21	M	U	3	SN	NO	H	U	NO	NO	0	6.3	.	7.3	.	29.4	.	13.9	.	23	.	NG		.	B	1	207	1	873801010	.	24
IRF940377B	08/12/94	209	3	7	283745	806994	A	58	21	M	N	3	SN	TG	H	U	NO	NO	0	7.1	.	6.9	.	29.3	.	18.2	.	29.5	.	NG		.	D	1	207	2	873801010	.	3
IRF940431A	09/08/94	209	2	7	283775	804662	A	58	18	S	M	3	MG	NO	.	.	NO	NO	0	6	.	8.2	.	30.2	.	17.1	.	27.9	.	NG	0	.	C	1	207	2	873801010	.	265
IRF940432A	09/08/94	209	3	7	283775	804662	A	58	18	S	M	3	MG	NO	.	.	NO	NO	0	6.1	.	8.2	.	29.8	.	18.8	.	30.4	.	NG	0	.	C	1	207	2	873801010	.	255
IRF940483D	10/07/94	209	1	7	283775	804662	A	58	18	M	U	3	.	.	U	U	NO	NO	0	6.3	.	8.0	.	28.1	.	17.5	.	30.9	.	NG		.	.	1	207	1	873801010	.	215
IRF940484C	10/07/94	209	2	7	283775	804662	A	58	18	M	U	3	.	.	U	U	NO	NO	0	7	.	8.1	.	27.9	.	17	.	27.8	.	NG		.	.	1	207	1	873801010	.	24
IRF940485A	10/07/94	209	3	7	283775	804662	A	58	18	M	N	3	TG	OS	H	U	NO	NO	0	8.4	.	8.2	.	27.9	.	19.2	.	31	.	NG	0	.	D	1	207	2	873801010	.	245
IRF940485B	10/07/94	209	3	7	283775	804662	A	58	18	M	N	3	.	.	H	U	NO	NO	0	8.4	.	8.2	.	27.9	.	19.2	.	31	.	NG		.	.	1	207	2	873801010	.	26
IRF940514A	11/10/94	209	1	7	283775	804662	A	58	22	M	N	3	MG	TV	H	S	NO	NO	0	4.6	4.2	7.8	7.8	28.4	28.4	13.3	13.6	22.5	22.7	NG	0.2	.	C	1	207	1	873801010	.	25
IRF940515D	11/10/94	209	2	7	283775	804662	A	58	22	M	N	3	MG	TV	H	S	NO	NO	0	7	.	8.1	.	28.6	.	11.4	.	19.5	.	NG		.	C	1	207	1	873801010	.	238
IRF940515E	11/10/94	209	2	7	283775	804662	A	58	22	M	N	3	MG	TV	H	S	NO	NO	0	7	.	8.1	.	28.6	.	11.4	.	19.5	.	NG	0.9	.	C	1	207	1	873801010	.	235
IRF940516A	11/10/94	209	3	7	283775	804662	A	58	22	M	N	3	MG	TV	H	S	NO	NO	0	7.6	.	8.1	.	28.4	.	13.7	.	24.8	.	NG	0.2	.	C	1	207	2	873801010	.	251
IRF940013A	01/05/94	204	1	7	283775	804662	A	58	8	S	M	3	MG	TV	H	N	NO	NO	0	9.5	.	8.1	.	14.1	.	30.9	.	47.8	.	NG	0.1	.	D	1	207	1	873801010	.
IRF940013B	01/05/94	204	1	7	283775	804662	A	58	8	M	N	3	.	.	H	N	NO	NO	0	9.5	.	8.1	.	14.1	.	30.9	.	47.8	.	NG		.	.	1	207	1	873801010	.
IRF940013C	01/05/94	204	1	7	283775	804662	A	58	8	M	N	3	.	.	H	N	NO	NO	0	9.5	.	8.1	.	14.1	.	30.9	.	47.8	.	NG		.	.	1	207	1	873801010	.
IRF940013D	01/05/94	204	1	7	283775	804662	A	58	8	M	N	3	.	.	H	N	NO	NO	0	9.5	.	8.1	.	14.1	.	30.9	.	47.8	.	NG	0.7	.	.	1	207	1	873801010	.
IRF940014A	01/05/94	204	2	7	283775	804662	A	58	8	S	M	3	MG	TV	H	N	NO	NO	0	9.4	.	8.1	.	13.5	.	31.4	.	48.2	.	NG	0.1	.	D	1	207	1	873801010	.
IRF940014B	01/05/94	204	2	7	283775	804662	A	58	8	S	M	3	.	.	H	N	NO	NO	0	9.4	.	8.1	.	13.5	.	31.4	.	48.2	.	NG		.	.	1	207	1	873801010	.
IRF940014C	01/05/94	204	2	7	283775	804662	A	58	8	S	M	3	.	.	H	N	NO	NO	0	9.4	.	8.1	.	13.5	.	31.4	.	48.2	.	NG		.	.	1	207	1	873801010	.
IRF940014D	01/05/94	204	2	7	283775	804662	A	58	8	S	M	3	.	.	H	N	NO	NO	0	9.4	.	8.1	.	13.5	.	31.4	.	48.2	.	NG	0.7	.	.	1	207	1	873801010	.
IRF940015A	01/05/94	204	3	7	283775	804662	A	58	8	S	M	3	MG	TV	H	N	NO	NO	0	9.1	.	8.1	.	13.5	.	31.8	.	48.8	.	NG	0	.	D	1	207	1	873801010	.
IRF940015B	01/05/94	204	3	7	283775	804662	A	58	8	S	M	3	.	.	H	N	NO	NO	0	9.1	.	8.1	.	13.5	.	31.8	.	48.8	.	NG		.	.	1	207	1	873801010	.
IRF940015C	01/05/94	204	3	7	283775	804662	A	58	8	S	M	3	.	.	H	N	NO	NO	0	9.1	.	8.1	.	13.5	.	31.8	.	48.8	.	NG		.	.	1	207	1	873801010	.
IRF940015D	01/05/94	204	3	7	283775	804662	A	58	8	S	M	3	.	.	H	N	NO	NO	0	9.1	.	8.1	.	13.5	.	31.8	.	48.8	.	NG	0.5	.	.	1	207	1	873801010	.
IRF940068A	02/07/94	204	1	7	283775	804662	A	58	11	M	N	3	OS	NO	S	H	CH	CI	5	8.7	.	8.1	.	22.7	.	25.2	.	40.1	.	NG	0	.	C	1	207	1	873801010	.
IRF940068B	02/07/94	204	1	7	283775	804662	A	58	11	M	N	3	.	.	S	H	CH	CI	1	8.7	.	8.1	.	22.7	.	25.2	.	40.1	.	NG		.	.	1	207	1	873801010	.
IRF940068C	02/07/94	204	1	7	283775	804662	A	58	11	M	N	3	.	.	S	H	CH	CI	5	8.7	.	8.1	.	22.7	.	25.2	.	40.1	.	NG		.	.	1	207	1	873801010	.
IRF940068D	02/07/94	204	1	7	283775	804662	A	58	11	M	N	3	.	.	S	H	CH	CI	5	8.7	.	8.1	.	22.7	.	25.2	.	40.1	.	NG	0.7	.	.	1	207	1	873801010	.
IRF940069A	02/07/94	204	2	7	283775	804662	A	58	11	M	N	3	OS	NO	S	H	CH	CI	5	8.7	.	8.1	.		.		.		.	NG	0	.	C	1	207	2	873801010	.
IRF940069B	02/07/94	204	2	7	283775	804662	A	58	11	M	N	3	.	.	S	H	CH	CI	5	8.7	.	8.1	.		.		.		.	NG		.	.	1	207	2	873801010	.
IRF940069C	02/07/94	204	2	7	283775	804662	A	58	11	M	N	3	.	.	S	H	CH	CI	5	8.7	.	8.1	.		.		.		.	NG		.	.	1	207	1	873801010	.
IRF940069D	02/07/94	204	2	7	283775	804662	A	58	11	M	N	3	.	.	S	H	CH	CI	5	8.7	.	8.1	.		.		.		.	NG	0.7	.	.	1	207	1	873801010	.
IRF940070A	02/07/94	204	3	7	283775	804662	A	58	11	M	N	3	.	.	S	H	CH	CI	5	8.7	.	8.1	.		.		.		.	NG	0	.	.	1	207	2	873801010	.
IRF940070B	02/07/94	204	3	7	283775	804662	A	58	11	M	N	3	.	.	S	H	CH	CI	5	8.7	.	8.1	.		.		.		.	NG		.	.	1	207	2	873801010	.
IRF940070C	02/07/94	204	3	7	283775	804662	A	58	11	M	N	3	.	.	S	H	CH	CI	5	8.7	.	8.1	.		.		.		.	NG		.	.	1	207	2	873801010	.
IRF940070D	02/07/94	204	3	7	283775	804662	A	58	11	M	N	3	.	.	S	H	CH	CI	5	8.7	.	8.1	.		.		.		.	NG	0.6	.	.	1	207	2	873801010	.
IRF940123A	03/08/94	204	1	7	283775	804662	A	58	10	M	N	3	MG	SN	H	U	CH	AD	1	6.9	.	.	.	24.4	.	20	.	32.2	.	NG	0	.	C	1	207	1	873801010	.
IRF940123B	03/08/94	204	1	7	283775	804662	A	58	10	M	N	3	.	.	H	U	CH	AD	1	6.9	.	.	.	24.4	.	20	.	32.2	.	NG		.	.	1	207	1	873801010	.
IRF940123C	03/08/94	204	1	7	283775	804662	A	58	10	M	N	3	.	.	H	U	CH	AD	2	6.9	.	.	.	24.4	.	20	.	32.2	.	NG		.	.	1	207	1	873801010	.
IRF940123D	03/08/94	204	1	7	283775	804662	A	58	10	M	N	3	.	.	H	U	CH	AD	3	6.9	.	.	.	24.4	.	20	.	32.2	.	NG	0.9	.	.	1	207	1	873801010	.
IRF940124A	03/08/94	204	2	7	283775	804662	A	58	10	M	U	3	MG	SN	H	N	CH	CI	5	7.6	.	.	.	24.6	.	22.5	.	35.8	.	NG	0	.	C	1	207	1	873801010	.
IRF940124B	03/08/94	204	2	7	283775	804662	A	58	10	M	U	3	.	.	H	N	CH	CI	5	7.6	.	.	.	24.6	.	22.5	.	35.8	.	NG		.	.	1	207	1	873801010	.
IRF940124C	03/08/94	204	2	7	283775	804662	A	58	10	M	U	3	.	.	H	N	CH	CI	8	7.6	.	.	.	24.6	.	22.5	.	35.8	.	NG		.	.	1	207	1	873801010	.
IRF940124D	03/08/94	204	2	7	283775	804662	A	58	10	M	U	3	.	.	H	N	CH	CI	10	7.6	.	.	.	24.6	.	22.5	.	35.8	.	NG	0.8	.	.	1	207	1	873801010	.
IRF940125A	03/08/94	204	3	7	283775	804662	A	58	10	M	N	3	MG	SN	H	N	CH	CI	15	9.3	.	.	.	24.8	.	25.4	.	40.1	.	NG	0	.	C	1	207	2	873801010	.
IRF940125B	03/08/94	204	3	7	283775	804662	A	58	10	M	N	3	.	.	H	N	CH	CI	10	9.3	.	.	.	24.8	.	25.4	.	40.1	.	NG		.	.	1	207	2	873801010	.
IRF940125C	03/08/94	204	3	7	283775	804662	A	58	10	M	N	3	.	.	H	N	CH	CI	25	9.3	.	.	.	24.8	.	25.4	.	40.1	.	NG		.	.	1	207	1	873801010	.
IRF940125D	03/08/94	204	3	7	283775	804662	A	58	10	M	N	3	.	.	H	N	CH	CI	40	9.3	.	.	.	24.8	.	25.4	.	40.1	.	NG	0.7	.	.	1	207	1	873801010	.
IRF940169A	04/07/94	209	1	7	283775	804662	A	58	11	M	N	3	OS	NO	H	S	NO	NO	0	7.3	.	8.1	.	24.8	.	32.6	.	49.9	.	NG	0	.	D	1	207	1	873801010	.
IRF940169B	04/07/94	209	1	7	283775	804662	A	58	11	M	N	3	.	.	H	S	AD	CH	30	7.3	.	8.1	.	24.8	.	32.6	.	49.9	.	NG		.	.	1	207	1	873801010	.
IRF940169C	04/07/94	209	1	7	283775	804662	A	58	11	M	N	3	.	.	H	S	AD	CH	5	7.3	.	8.1	.	24.8	.	32.6	.	49.9	.	NG		.	.	1	207	1	873801010	.
IRF940169E	04/07/94	209	1	7	283775	804662	A	58	11	M	N	3	OS	NO	H	S	AD	CH	5	7.3	.	8.1	.	24.8	.	32.6	.	49.9	.	NG	0.6	.	D	1	207	1	873801010	.
IRF940170A	04/07/94	209	2	7	283775	804662	A	58	11	M	N	3	OS	NO	H	S	NO	NO	0	7.3	.	8.1	.		.		.		.	NG	0	.	D	1	207	2	873801010	.
IRF940170B	04/07/94	209	2	7	283775	804662	A	58	11	M	N	3	.	.	H	S	AD	CH	20	7.3	.	8.1	.		.		.		.	NG		.	.	1	207	2	873801010	.
IRF940170C	04/07/94	209	2	7	283775	804662	A	58	11	M	N	3	.	.	H	S	AD	CH	5	7.3	.	8.1	.		.		.		.	NG		.	.	1	207	1	873801010	.
IRF940170D	04/07/94	209	2	7	283775	804662	A	58	11	M	N	3	.	.	H	S	AD	CH	2	7.3	.	8.1	.		.		.		.	NG		.	.	1	207	1	873801010	.
IRF940170E	04/07/94	209	2	7	283775	804662	A	58	11	M	N	3	OS	NO	H	S	AD	CH	5	7.3	.	8.1	.		.		.		.	NG	0.7	.	D	1	207	1	873801010	.
IRF940171A	04/07/94	209	3	7	283775	804662	A	58	11	M	N	3	OS	NO	H	S	NO	NO	0	7.3	.	8.1	.		.		.		.	NG	0	.	D	1	207	2	873801010	.
IRF940171B	04/07/94	209	3	7	283775	804662	A	58	11	M	N	3	.	.	H	S	AD	CH	35	7.3	.	8.1	.		.		.		.	NG		.	.	1	207	2	873801010	.
IRF940171C	04/07/94	209	3	7	283775	804662	A	58	11	M	N	3	.	.	H	S	AD	CH	65	7.3	.	8.1	.		.		.		.	NG		.	.	1	207	2	873801010	.
IRF940171E	04/07/94	209	3	7	283775	804662	A	58	11	M	N	3	OS	NO	H	S	AD	CH	10	7.3	.	8.1	.		.		.		.	NG	0.8	.	D	1	207	2	873801010	.
IRF940224A	05/06/94	209	1	7	283775	804662	A	58	11	S	M	3	TG	NO	H	R	NO	NO	0	8.1	.	7.7	.	28.8	.	24.1	.	38.1	.	NG	0.1	.	C	1	207	1	873801010	.
IRF940224B	05/06/94	209	1	7	283775	804662	A	58	11	M	S	3	.	.	H	S	NO	NO	0	8.1	.	7.7	.	28.8	.	24.1	.	38.1	.	NG		.	.	1	207	1	873801010	.
IRF940224C	05/06/94	209	1	7	283775	804662	A	58	11	M	S	3	.	.	H	S	NO	NO	0	8.1	.	7.7	.	28.8	.	24.1	.	38.1	.	NG		.	.	1	207	1	873801010	.
IRF940224E	05/06/94	209	1	7	283775	804662	A	58	11	M	S	3	TG	NO	H	S	NO	NO	0	8.1	.	7.7	.	28.8	.	24.1	.	38.1	.	NG	0.8	.	C	1	207	1	873801010	.
IRF940225A	05/06/94	209	2	7	283775	804662	A	58	11	S	M	3	TG	NO	H	R	NO	NO	0	7.4	.	7.7	.	29.2	.	25.4	.	40.2	.	NG	0.1	.	C	1	207	1	873801010	.
IRF940225B	05/06/94	209	2	7	283775	804662	A	58	11	M	S	3	.	.	H	S	NO	NO	0	7.4	.	7.7	.	29.2	.	25.4	.	40.2	.	NG		.	.	1	207	1	873801010	.
IRF940225C	05/06/94	209	2	7	283775	804662	A	58	11	M	S	3	.	.	H	S	CM	AD	1	7.4	.	7.7	.	29.2	.	25.4	.	40.2	.	NG		.	.	1	207	1	873801010	.
IRF940225D	05/06/94	209	2	7	283775	804662	A	58	11	M	S	3	.	.	H	S	CM	AD	3	7.4	.	7.7	.	29.2	.	25.4	.	40.2	.	NG		.	.	1	207	1	873801010	.
IRF940225E	05/06/94	209	2	7	283775	804662	A	58	11	M	S	3	TG	NO	H	S	CM	AD	3	7.4	.	7.7	.	29.2	.	25.4	.	40.2	.	NG	0.8	.	C	1	207	1	873801010	.
IRF940226A	05/06/94	209	3	7	283775	804662	A	58	11	S	M	3	TG	NO	H	R	NO	NO	0	12.5	.	8.2	.	29.5	.	30.1	.	46.2	.	NG	0.1	.	C	1	207	2	873801010	.
IRF940226B	05/06/94	209	3	7	283775	804662	A	58	11	S	M	3	.	.	H	R	NO	NO	0	12.5	.	8.2	.	29.5	.	30.1	.	46.2	.	NG		.	.	1	207	2	873801010	.
IRF940226C	05/06/94	209	3	7	283775	804662	A	58	11	S	M	3	.	.	H	R	NO	NO	0	12.5	.	8.2	.	29.5	.	30.1	.	46.2	.	NG		.	.	1	207	2	873801010	.
IRF940226D	05/06/94	209	3	7	283775	804662	A	58	11	S	M	3	.	.	H	R	NO	NO	0	12.5	.	8.2	.	29.5	.	30.1	.	46.2	.	NG		.	.	1	207	2	873801010	.
IRF940226E	05/06/94	209	3	7	283775	804662	A	58	11	S	M	3	TG	NO	H	R	NO	NO	0	12.5	.	8.2	.	29.5	.	30.1	.	46.2	.	NG	0.6	.	C	1	207	1	873801010	.
IRF940255A	06/06/94	209	1	7	283775	804662	A	58	13	M	N	3	MG	TV	H	U	NO	NO	0	6.8	.	7.4	.	30.4	.	27.4	.	42.8	.	NG	0	.	B	1	207	1	873801010	.
IRF940255B	06/06/94	209	1	7	283775	804662	A	58	13	M	N	3	.	.	H	U	NO	NO	0	6.8	.	7.4	.	30.4	.	27.4	.	42.8	.	NG		.	.	1	207	1	873801010	.
IRF940255C	06/06/94	209	1	7	283775	804662	A	58	13	M	N	3	.	.	H	U	NO	NO	0	6.8	.	7.4	.	30.4	.	27.4	.	42.8	.	NG		.	.	1	207	1	873801010	.
IRF940255D	06/06/94	209	1	7	283775	804662	A	58	13	M	N	3	.	.	H	U	NO	NO	0	6.8	.	7.4	.	30.4	.	27.4	.	42.8	.	NG		.	.	1	207	1	873801010	.
IRF940256A	06/06/94	209	2	7	283775	804662	A	58	13	M	N	3	SN	TG	H	U	NO	NO	0	5.5	.	7.5	.	29.1	.	27.5	.	42.7	.	NG	0	.	B	1	207	2	873801010	.
IRF940256B	06/06/94	209	2	7	283775	804662	A	58	13	M	N	3	.	.	H	U	NO	NO	0	5.5	.	7.5	.	29.1	.	27.5	.	42.7	.	NG		.	.	1	207	2	873801010	.
IRF940256C	06/06/94	209	2	7	283775	804662	A	58	13	M	N	3	.	.	H	U	NO	NO	0	5.5	.	7.5	.	29.1	.	27.5	.	42.7	.	NG		.	.	1	207	2	873801010	.
IRF940256D	06/06/94	209	2	7	283775	804662	A	58	13	M	N	3	.	.	H	U	NO	NO	0	5.5	.	7.5	.	29.1	.	27.5	.	42.7	.	NG		.	.	1	207	1	873801010	.
IRF940256E	06/06/94	209	2	7	283775	804662	A	58	13	M	N	3	MG	TG	H	U	NO	NO	0	5.5	.	7.5	.	29.1	.	27.5	.	42.7	.	NG	1	.	B	1	207	1	873801010	.
IRF940257A	06/06/94	209	3	7	283775	804662	A	58	13	M	N	3	SN	TG	H	U	NO	NO	0	5.5	.	7.7	.	29	29.3	27.8	28.4	44.5	44.0	NG	0	.	B	1	207	2	873801010	.
IRF940257B	06/06/94	209	3	7	283775	804662	A	58	13	M	N	3	.	.	H	U	NO	NO	0	5.5	.	7.7	.	29	29.3	27.8	28.4	44.5	44.0	NG		.	.	1	207	2	873801010	.
IRF940257C	06/06/94	209	3	7	283775	804662	A	58	13	M	N	3	.	.	H	U	NO	NO	0	5.5	.	7.7	.	29	29.3	27.8	28.4	44.5	44.0	NG		.	.	1	207	2	873801010	.
IRF940257E	06/06/94	209	3	7	283775	804662	A	58	13	M	N	3	SN	TG	H	U	NO	NO	0	5.5	.	7.7	.	29	29.3	28.7	28.4	44.5	44.0	NG	1	.	B	1	207	2	873801010	.
IRF940308B	07/05/94	209	1	7	283775	804662	A	58	26	M	U	3	.	.	U	U	NO	NO	0	6.8	.	7.6	.	31.4	.	2.8	.	5.9	.	NG	1	.	.	1	207	1	873801010	.
IRF940308C	07/05/94	209	1	7	283775	804662	A	58	26	M	U	3	.	.	U	U	NO	NO	0	6.8	.	7.6	.	31.4	.	2.8	.	5.9	.	NG	1	.	.	1	207	1	873801010	.
IRF940308D	07/05/94	209	1	7	283775	804662	A	58	26	M	U	3	.	.	U	U	NO	NO	0	6.8	.	7.6	.	31.4	.	2.8	.	5.9	.	NG	1	.	.	1	207	1	873801010	.
IRF940308E	07/05/94	209	1	7	283775	804662	A	58	26	M	U	3	.	.	U	U	NO	NO	0	6.8	.	7.6	.	31.4	.	2.8	.	5.9	.	NG	1	.	.	1	207	1	873801010	.
IRF940309A	07/05/94	209	2	7	283775	804662	A	58	26	M	N	3	TV	SN	H	R	NO	NO	0	8.2	.	7.7	.	31.9	.	4.1	.	8	.	NG	0	.	D	1	207	2	873801010	.
IRF940309B	07/05/94	209	2	7	283775	804662	A	58	26	M	U	3	.	.	H	U	NO	NO	0	8.2	.	7.7	.	31.9	.	4.1	.	8	.	NG	1	.	.	1	207	2	873801010	.
IRF940309C	07/05/94	209	2	7	283775	804662	A	58	26	M	U	3	.	.	H	U	NO	NO	0	8.2	.	7.7	.	31.9	.	4.1	.	8	.	NG	1	.	.	1	207	1	873801010	.
IRF940309D	07/05/94	209	2	7	283775	804662	A	58	26	M	U	3	.	.	H	U	NO	NO	0	8.2	.	7.7	.	31.9	.	4.1	.	8	.	NG	1	.	.	1	207	1	873801010	.
IRF940309E	07/05/94	209	2	7	283775	804662	A	58	26	M	U	3	.	.	H	U	NO	NO	0	8.2	.	7.7	.	31.9	.	4.1	.	8	.	NG	1	.	.	1	207	1	873801010	.
IRF940310A	07/05/94	209	3	7	283775	804662	A	58	26	M	U	3	TV	SN	H	U	NO	NO	0	8.9	.	7.9	.	31.4	.	4.8	.	9.1	.	NG	0	.	D	1	207	2	873801010	.
IRF940310B	07/05/94	209	3	7	283775	804662	A	58	26	M	U	3	.	.	H	U	NO	NO	0	8.9	.	7.9	.	31.4	.	4.8	.	9.1	.	NG	1	.	.	1	207	2	873801010	.
IRF940310C	07/05/94	209	3	7	283775	804662	A	58	26	M	U	3	.	.	H	U	NO	NO	0	8.9	.	7.9	.	31.4	.	4.8	.	9.1	.	NG	1	.	.	1	207	2	873801010	.
IRF940310D	07/05/94	209	3	7	283775	804662	A	58	26	M	U	3	.	.	H	U	NO	NO	0	8.9	.	7.9	.	31.4	.	4.8	.	9.1	.	NG	1	.	.	1	207	2	873801010	.
IRF940310E	07/05/94	209	3	7	283775	804662	A	58	26	M	U	3	.	.	H	R	NO	NO	0	8.9	.	7.9	.	31.4	.	4.8	.	9.1	.	NG	1	.	.	1	207	2	873801010	.
IRF940375A	08/12/94	209	1	7	283745	806994	A	58	21	M	U	3	SN	TG	N	N	NO	NO	0	7.2	.	7.2	.	29.3	.	11.2	.	19.3	.	NG	0	.	D	1	207	1	873801010	.
IRF940375B	08/12/94	209	1	7	283745	806994	A	58	21	M	U	3	SN	TG	N	N	NO	NO	0	7.2	.	7.2	.	29.3	.	11.2	.	19.3	.	NG		.	D	1	207	1	873801010	.
IRF940375C	08/12/94	209	1	7	283745	806994	A	58	21	M	U	3	SN	TG	N	N	NO	NO	0	7.2	.	7.2	.	29.3	.	11.2	.	19.3	.	NG		.	D	1	207	1	873801010	.
IRF940375D	08/12/94	209	1	7	283745	806994	A	58	21	M	U	3	SN	TG	N	N	NO	NO	0	7.2	.	7.2	.	29.3	.	11.2	.	19.3	.	NG		.	D	1	207	1	873801010	.
IRF940375E	08/12/94	209	1	7	283745	806994	A	58	21	M	U	3	SN	TG	N	N	NO	NO	0	7.2	.	7.2	.	29.3	.	11.2	.	19.3	.	NG	1	.	D	1	207	1	873801010	.
IRF940376A	08/12/94	209	2	7	283745	806994	A	58	21	M	N	3	SN	NO	H	N	NO	NO	0	6.3	.	7.3	.	29.4	.	13.9	.	23	.	NG	0	.	B	1	207	2	873801010	.
IRF940376B	08/12/94	209	2	7	283745	806994	A	58	21	M	U	3	SN	NO	H	U	NO	NO	0	6.3	.	7.3	.	29.4	.	13.9	.	23	.	NG		.	B	1	207	2	873801010	.
IRF940376E	08/12/94	209	2	7	283745	806994	A	58	21	M	U	3	SN	NO	H	U	NO	NO	0	6.3	.	7.3	.	29.4	.	13.9	.	23	.	NG	1	.	B	1	207	1	873801010	.
IRF940377C	08/12/94	209	3	7	283745	806994	A	58	21	M	N	3	SN	TG	H	U	NO	NO	0	7.1	.	6.9	.	29.3	.	18.2	.	29.5	.	NG		.	D	1	207	2	873801010	.
IRF940377D	08/12/94	209	3	7	283745	806994	A	58	21	M	N	3	SN	TG	H	U	NO	NO	0	7.1	.	6.9	.	29.3	.	18.2	.	29.5	.	NG		.	D	1	207	2	873801010	.
IRF940377E	08/12/94	209	3	7	283745	806994	A	58	21	M	N	3	SN	TG	H	U	NO	NO	0	7.1	.	6.9	.	29.3	.	18.2	.	29.5	.	NG	1	.	D	1	207	2	873801010	.
IRF940430A	09/08/94	209	1	7	283775	804662	A	58	18	S	M	3	MG	NO	.	.	NO	NO	0	5.8	.	8.2	.	29.7	.	15.7	.	25.7	.	NG	0	.	C	1	207	1	873801010	.
IRF940430B	09/08/94	209	1	7	283775	804662	A	58	18	S	M	3	MG	NO	.	.	NO	NO	0	5.8	.	8.2	.	29.7	.	15.7	.	25.7	.	NG		.	C	1	207	1	873801010	.
IRF940430C	09/08/94	209	1	7	283775	804662	A	58	18	S	M	3	MG	NO	.	.	NO	NO	0	5.8	.	8.2	.	29.7	.	15.7	.	25.7	.	NG		.	C	1	207	1	873801010	.
IRF940430D	09/08/94	209	1	7	283775	804662	A	58	18	S	M	3	MG	NO	.	.	NO	NO	0	5.8	.	8.2	.	29.7	.	15.7	.	25.7	.	NG		.	C	1	207	1	873801010	.
IRF940430E	09/08/94	209	1	7	283775	804662	A	58	18	S	M	3	MG	NO	.	.	NO	NO	0	5.8	.	8.2	.	29.7	.	15.7	.	25.7	.	NG	0.8	.	C	1	207	1	873801010	.
IRF940431B	09/08/94	209	2	7	283775	804662	A	58	18	S	M	3	MG	NO	.	.	NO	NO	0	6	.	8.2	.	30.2	.	17.1	.	27.9	.	NG		.	C	1	207	2	873801010	.
IRF940431C	09/08/94	209	2	7	283775	804662	A	58	18	S	M	3	MG	NO	.	.	NO	NO	0	6	.	8.2	.	30.2	.	17.1	.	27.9	.	NG		.	C	1	207	2	873801010	.
IRF940431D	09/08/94	209	2	7	283775	804662	A	58	18	S	M	3	MG	NO	.	.	NO	NO	0	6	.	8.2	.	30.2	.	17.1	.	27.9	.	NG		.	C	1	207	2	873801010	.
IRF940431E	09/08/94	209	2	7	283775	804662	A	58	18	S	M	3	MG	NO	.	.	NO	NO	0	6	.	8.2	.	30.2	.	17.1	.	27.9	.	NG	1.1	.	C	1	207	1	873801010	.
IRF940432A	09/08/94	209	3	7	283775	804662	A	58	18	S	M	3	MG	NO	.	.	NO	NO	0	6.1	.	8.2	.	29.8	.	18.8	.	30.4	.	NG	0	.	C	1	207	2	873801010	.
IRF940432B	09/08/94	209	3	7	283775	804662	A	58	18	S	M	3	MG	NO	.	.	NO	NO	0	6.1	.	8.2	.	29.8	.	18.8	.	30.4	.	NG		.	C	1	207	2	873801010	.
IRF940432C	09/08/94	209	3	7	283775	804662	A	58	18	S	M	3	MG	NO	.	.	NO	NO	0	6.1	.	8.2	.	29.8	.	18.8	.	30.4	.	NG		.	C	1	207	2	873801010	.
IRF940432D	09/08/94	209	3	7	283775	804662	A	58	18	S	M	3	MG	NO	.	.	AD	NO	5	6.1	.	8.2	.	29.8	.	18.8	.	30.4	.	NG		.	C	1	207	2	873801010	.
IRF940432E	09/08/94	209	3	7	283775	804662	A	58	18	S	M	3	MG	NO	.	.	AD	NO	5	6.1	.	8.2	.	29.8	.	18.8	.	30.4	.	NG	1	.	C	1	207	2	873801010	.
IRF940483A	10/07/94	209	1	7	283775	804662	A	58	18	M	N	3	TG	OS	N	N	NO	NO	0	6.3	.	8.0	.	28.1	.	17.5	.	30.9	.	NG	0	.	D	1	207	1	873801010	.
IRF940483B	10/07/94	209	1	7	283775	804662	A	58	18	M	U	3	.	.	U	U	NO	NO	0	6.3	.	8.0	.	28.1	.	17.5	.	30.9	.	NG		.	.	1	207	1	873801010	.
IRF940483C	10/07/94	209	1	7	283775	804662	A	58	18	M	U	3	.	.	U	U	NO	NO	0	6.3	.	8.0	.	28.1	.	17.5	.	30.9	.	NG		.	.	1	207	1	873801010	.
IRF940483D	10/07/94	209	1	7	283775	804662	A	58	18	M	U	3	.	.	U	U	NO	NO	0	6.3	.	8.0	.	28.1	.	17.5	.	30.9	.	NG		.	.	1	207	1	873801010	.
IRF940483E	10/07/94	209	1	7	283775	804662	A	58	18	M	N	3	.	.	H	N	NO	NO	0	6.3	.	8.0	.	28.1	.	17.5	.	30.9	.	NG	1	.	.	1	207	1	873801010	.
IRF940484A	10/07/94	209	2	7	283775	804662	A	58	18	M	N	3	TG	OS	N	N	NO	NO	0	7	.	8.1	.	27.9	.	17	.	27.8	.	NG	0	.	D	1	207	1	873801010	.
IRF940484B	10/07/94	209	2	7	283775	804662	A	58	18	M	U	3	.	.	U	U	NO	NO	0	7	.	8.1	.	27.9	.	17	.	27.8	.	NG		.	.	1	207	1	873801010	.
IRF940484D	10/07/94	209	2	7	283775	804662	A	58	18	M	U	3	.	.	U	U	NO	NO	0	7	.	8.1	.	27.9	.	17	.	27.8	.	NG		.	.	1	207	1	873801010	.
IRF940484E	10/07/94	209	2	7	283775	804662	A	58	18	M	U	3	.	.	U	U	NO	NO	0	7	.	8.1	.	27.9	.	17	.	27.8	.	NG	1	.	.	1	207	1	873801010	.
IRF940485A	10/07/94	209	3	7	283775	804662	A	58	18	M	N	3	TG	OS	H	U	NO	NO	0	8.4	.	8.2	.	27.9	.	19.2	.	31	.	NG	0	.	D	1	207	2	873801010	.
IRF940485B	10/07/94	209	3	7	283775	804662	A	58	18	M	N	3	.	.	H	U	NO	NO	0	8.4	.	8.2	.	27.9	.	19.2	.	31	.	NG		.	.	1	207	2	873801010	.
IRF940485C	10/07/94	209	3	7	283775	804662	A	58	18	M	N	3	.	.	H	U	NO	NO	0	8.4	.	8.2	.	27.9	.	19.2	.	31	.	NG		.	.	1	207	1	873801010	.
IRF940485D	10/07/94	209	3	7	283775	804662	A	58	18	M	N	3	.	.	H	U	NO	NO	0	8.4	.	8.2	.	27.9	.	19.2	.	31	.	NG		.	.	1	207	1	873801010	.
IRF940485E	10/07/94	209	3	7	283775	804662	A	58	18	M	N	3	.	.	H	U	NO	NO	0	8.4	.	8.2	.	27.9	.	19.2	.	31	.	NG	1	.	.	1	207	1	873801010	.
IRF940514B	11/10/94	209	1	7	283775	804662	A	58	22	M	N	3	MG	TV	H	S	NO	NO	0	4.6	4.2	7.8	7.8	28.4	28.4	13.3	13.6	22.5	22.7	NG		.	C	1	207	1	873801010	.
IRF940514C	11/10/94	209	1	7	283775	804662	A	58	22	M	N	3	MG	TV	H	S	NO	NO	0	4.6	4.2	7.8	7.8	28.4	28.4	13.3	13.6	22.5	22.7	NG		.	C	1	207	1	873801010	.
IRF940514D	11/10/94	209	1	7	283775	804662	A	58	22	M	N	3	MG	TV	H	S	NO	NO	0	4.6	4.2	7.8	7.8	28.4	28.4	13.3	13.6	22.5	22.7	NG		.	C	1	207	1	873801010	.
IRF940514E	11/10/94	209	1	7	283775	804662	A	58	22	M	N	3	MG	TV	H	S	NO	NO	0	4.6	4.2	7.8	7.8	28.4	28.4	13.3	13.6	22.5	22.7	NG	1	.	C	1	207	1	873801010	.
IRF940515A	11/10/94	209	2	7	283775	804662	A	58	22	M	N	3	MG	TV	H	S	NO	NO	0	7	.	8.1	.	28.6	.	11.4	.	19.5	.	NG	0.2	.	C	1	207	2	873801010	.
IRF940515B	11/10/94	209	2	7	283775	804662	A	58	22	M	N	3	MG	TV	H	S	NO	NO	0	7	.	8.1	.	28.6	.	11.4	.	19.5	.	NG		.	C	1	207	2	873801010	.
IRF940515C	11/10/94	209	2	7	283775	804662	A	58	22	M	N	3	MG	TV	H	S	NO	NO	0	7	.	8.1	.	28.6	.	11.4	.	19.5	.	NG		.	C	1	207	1	873801010	.
IRF940516A	11/10/94	209	3	7	283775	804662	A	58	22	M	N	3	MG	TV	H	S	NO	NO	0	7.6	.	8.1	.	28.4	.	13.7	.	24.8	.	NG	0.2	.	C	1	207	2	873801010	.
IRF940516B	11/10/94	209	3	7	283775	804662	A	58	22	M	N	3	MG	TV	H	S	NO	NO	0	7.6	.	8.1	.	28.4	.	13.7	.	24.8	.	NG		.	C	1	207	2	873801010	.
IRF940516C	11/10/94	209	3	7	283775	804662	A	58	22	M	N	3	MG	TV	H	S	NO	NO	0	7.6	.	8.1	.	28.4	.	13.7	.	24.8	.	NG		.	C	1	207	2	873801010	.
IRF940516D	11/10/94	209	3	7	283775	804662	A	58	22	M	N	3	MG	TV	H	S	NO	NO	0	7.6	.	8.1	.	28.4	.	13.7	.	24.8	.	NG		.	C	1	207	2	873801010	.
IRF940516E	11/10/94	209	3	7	283775	804662	A	58	22	M	N	3	MG	TV	H	S	NO	NO	0	7.6	.	8.1	.	28.4	.	13.7	.	24.8	.	NG	0.9	.	C	1	207	1	873801010	.
IRF940572A	12/06/94	209	1	7	283775	804662	A	58	18	S	N	3	TV	TG	H	S	NO	NO	0	4.3	3.6	7.6	7.6	25.8	24.8	11.7	13.7	20.6	22.8	NG	0	.	D	1	207	1	873801010	.
IRF940572B	12/06/94	209	1	7	283775	804662	A	58	18	S	N	3	.	.	H	S	NO	NO	0	4.3	3.6	7.6	7.6	25.8	24.8	11.7	13.7	20.6	22.8	NG	1	.	.	1	207	1	873801010	.
IRF940572C	12/06/94	209	1	7	283775	804662	A	58	18	S	N	3	.	.	H	S	NO	NO	0	4.3	3.6	7.6	7.6	25.8	24.8	11.7	13.7	20.6	22.8	NG	1	.	.	1	207	1	873801010	.
IRF940572D	12/06/94	209	1	7	283775	804662	A	58	18	S	N	3	.	.	H	S	NO	NO	0	4.3	3.6	7.6	7.6	25.8	24.8	11.7	13.7	20.6	22.8	NG	1	.	.	1	207	1	873801010	.
IRF940572E	12/06/94	209	1	7	283775	804662	A	58	18	S	N	3	TV	TG	H	S	NO	NO	0	4.3	3.6	7.6	7.6	25.8	24.8	11.7	13.7	20.6	22.8	NG	1	.	D	1	207	1	873801010	.
IRF940573A	12/06/94	209	2	7	283775	804662	A	58	18	S	N	3	TV	TG	H	S	NO	NO	0	6	1.6	7.8	7.4	25.7	25.0	6.7	16.0	12.3	26.4	NG	0	.	D	1	207	1	873801010	.
IRF940573B	12/06/94	209	2	7	283775	804662	A	58	18	S	N	3	.	.	H	S	NO	NO	0	6	1.6	7.8	7.4	25.7	25.0	6.7	16.0	12.3	26.4	NG	1	.	.	1	207	1	873801010	.
IRF940573C	12/06/94	209	2	7	283775	804662	A	58	18	S	N	3	.	.	H	S	NO	NO	0	6	1.6	7.8	7.4	25.7	25.0	6.7	16.0	12.3	26.4	NG	1	.	.	1	207	1	873801010	.
IRF940573D	12/06/94	209	2	7	283775	804662	A	58	18	S	N	3	.	.	H	S	NO	NO	0	6	1.6	7.8	7.4	25.7	25.0	6.7	16.0	12.3	26.4	NG	1	.	.	1	207	1	873801010	.
IRF940573E	12/06/94	209	2	7	283775	804662	A	58	18	S	N	3	TV	TG	H	S	NO	NO	0	6	1.6	7.8	7.4	25.7	25.0	6.7	16.0	12.3	26.4	NG	1	.	D	1	207	1	873801010	.
IRF940574A	12/06/94	209	3	7	283775	804662	A	58	18	S	H	3	TV	TG	H	S	NO	NO	0	6.8	6.9	7.8	7.9	25.7	25.8	11.1	12.2	19.9	20.6	NG	0	.	D	1	207	2	873801010	.
IRF940574B	12/06/94	209	3	7	283775	804662	A	58	18	S	N	3	.	.	H	S	NO	NO	0	6.8	6.9	7.8	7.9	25.7	25.8	11.1	12.2	19.9	20.6	NG	1	.	.	1	207	2	873801010	.
IRF940574D	12/06/94	209	3	7	283775	804662	A	58	18	S	N	3	.	.	H	S	NO	NO	0	6.8	6.9	7.8	7.9	25.7	25.8	11.1	12.2	19.9	20.6	NG	1	.	.	1	207	1	873801010	.
IRF940574E	12/06/94	209	3	7	283775	804662	A	58	18	S	N	3	TV	TG	H	S	NO	NO	0	6.8	6.9	7.8	7.9	25.7	25.8	11.1	12.2	19.9	20.6	NG	1	.	D	1	207	1	873801010	.
IRF940016	01/06/94	20	1	9	281849	803677	E	235	9	S	M	2	.	.	N	N	CT	AD	0.5	9.6	.	8.1	.	14.3	.	25.8	.	40.4	.	NG	0.5	0	.	1	20	140	873801010	.
IRF940017	01/06/94	20	2	9	281849	803677	E	235	9	S	M	2	.	.	N	N	CT	AD	0.5	9.6	.	8.1	.	14.3	.	25.8	.	40.4	.	NG	0.5	0	.	1	20	140	873801010	.
IRF940018	01/06/94	20	3	9	281849	803677	E	235	9	S	M	2	.	.	N	N	CT	AD	0.5	9.6	.	8.1	.	14.3	.	25.8	.	40.4	.	NG	0.5	0	.	1	20	140	873801010	.
IRF940071	02/10/94	20	1	9	281849	803677	E	235	14	S	N	2	.	.	I	H	CT	AD	4	5.4	.	7.8	.	24.4	.	25.3	.	39.9	.	NG	0.5	10	.	1	20	140	873801010	.
IRF940072	02/10/94	20	2	9	281849	803677	E	235	14	S	N	2	.	.	I	H	CT	AD	4	5.4	.	7.8	.	24.4	.	25.3	.	39.9	.	NG	0.5	10	.	1	20	140	873801010	.
IRF940073	02/10/94	20	3	9	281849	803677	E	235	14	S	N	2	.	.	I	H	CT	AD	4	5.4	.	7.8	.	24.4	.	25.3	.	39.9	.	NG	0.5	25	.	1	20	140	873801010	.
IRF940126	03/14/94	20	1	9	281849	803677	E	235	16	S	M	2	.	.	G	N	AD	AG	5	8.7	.	7.5	.	22.5	.	25.6	.	40.1	.	NG	0.6	10	.	1	20	140	873801010	.
IRF940127	03/14/94	20	2	9	281849	803677	E	235	16	S	M	2	.	.	G	N	AD	AG	5	8.7	.	7.5	.	22.5	.	25.6	.	40.1	.	NG	0.6	10	.	1	20	140	873801010	.
IRF940128	03/14/94	20	3	9	281849	803677	E	235	16	S	M	2	.	.	G	N	AD	AG	5	8.7	.	7.5	.	22.5	.	25.6	.	40.1	.	NG	0.6	10	.	1	20	140	873801010	.
IRF940172	04/11/94	20	1	9	281849	803677	E	235	15	S	M	2	.	.	H	2	AD	NO	10	7.2	.	8.0	.	26.6	.	28.5	.	44.1	.	NG	0.4	50	.	1	20	140	873801010	.
IRF940173	04/11/94	20	2	9	281849	803677	E	235	15	S	M	2	.	.	H	2	AD	NO	25	7.2	.	8.0	.	26.6	.	28.5	.	44.1	.	NG	0.4	50	.	1	20	140	873801010	.
IRF940174	04/11/94	20	3	9	281849	803677	E	235	15	S	M	2	.	.	H	2	AD	NO	15	7.2	.	8.0	.	26.6	.	28.5	.	44.1	.	NG	0.4	50	.	1	20	140	873801010	.
IRF940200	05/05/94	20	1	9	281849	803677	E	235	10	M	S	2	.	.	H	3	AM	NO	65	9.9	.	7.9	.	28.9	.	27.9	.	43.4	.	NG	0.5	75	.	1	20	140	873801010	.
IRF940201	05/05/94	20	2	9	281849	803677	E	235	10	M	S	2	.	.	H	3	AM	NO	80	9.9	.	7.9	.	28.9	.	27.9	.	43.4	.	NG	0.5	75	.	1	20	140	873801010	.
IRF940202	05/05/94	20	3	9	281849	803677	E	235	10	M	S	2	.	.	H	3	AM	NO	40	9.9	.	7.9	.	28.9	.	27.9	.	43.4	.	NG	0.5	75	.	1	20	140	873801010	.
IRF940258	06/08/94	20	1	9	281849	803677	E	235	15	M	S	2	.	.	H	N	AD	NO	20	5.4	.	7.3	.	26.4	.	26.4	.	41.2	.	NG	0.6	15	.	1	20	140	873801010	.
IRF940259	06/08/94	20	2	9	281849	803677	E	235	15	M	S	2	.	.	H	N	AD	NO	15	5.4	.	7.3	.	26.4	.	26.4	.	41.2	.	NG	0.6	50	.	1	20	140	873801010	.
IRF940260	06/08/94	20	3	9	281849	803677	E	235	15	M	S	2	.	.	H	N	AD	NO	30	5.4	.	7.3	.	26.4	.	26.4	.	41.2	.	NG	0.6	50	.	1	20	140	873801010	.
IRF940311	07/06/94	20	1	9	281849	803677	E	235	13	M	S	2	MA	NO	3	H	AD	NO	50	6.7	.	7.7	.	29.7	.	24	.	38	.	NG	0.5	50	.	1	20	140	873801010	.
IRF940312	07/06/94	20	2	9	281849	803677	E	235	13	M	S	2	MA	NO	3	H	AD	NO	5	6.7	.	7.7	.	29.7	.	24	.	38	.	NG	0.5	30	.	1	20	140	873801010	.
IRF940313	07/06/94	20	3	9	281849	803677	E	235	13	M	S	2	MA	NO	3	H	AD	NO	3	6.7	.	7.7	.	29.7	.	24	.	38	.	NG	0.5	30	.	1	20	140	873801010	.
IRF940348	08/11/94	20	1	9	281849	803677	E	235	20	M	S	2	.	.	H	2	NO	NO	0	6.7	.	6.6	.	30.6	.	22.2	.	35.4	.	NG	0.6	50	.	1	20	140	873801010	.
IRF940349	08/11/94	20	2	9	281849	803677	E	235	20	M	S	2	.	.	H	2	NO	NO	0	6.7	.	6.6	.	30.6	.	22.2	.	35.4	.	NG	0.6	75	.	1	20	140	873801010	.
IRF940350	08/11/94	20	3	9	281849	803677	E	235	20	M	S	2	.	.	H	2	NO	NO	0	6.7	.	6.6	.	30.6	.	22.2	.	35.4	.	NG	0.6	75	.	1	20	140	873801010	.
IRF940403	09/07/94	20	1	9	281849	803677	E	235	17	M	N	2	.	.	H	N	NO	NO	0	4.1	.	7.7	.	28.5	.	22	.	35.1	.	NG	0.8	50	.	1	20	140	873801010	.
IRF940404	09/07/94	20	2	9	281849	803677	E	235	17	M	N	2	.	.	H	N	NO	NO	0	4.1	.	7.7	.	28.5	.	22	.	35.1	.	NG	0.8	50	.	1	20	140	873801010	.
IRF940405	09/07/94	20	3	9	281849	803677	E	235	17	M	N	2	.	.	H	N	NO	NO	0	4.1	.	7.7	.	28.5	.	22	.	35.1	.	NG	0.8	25	.	1	20	140	873801010	.
IRF940458	10/06/94	20	1	9	281849	803677	E	235	17	S	N	2	.	.	H	N	NO	NO	0	5.1	.	7.8	.	25.6	.	18.7	.	30.3	.	NG	0.9	60	.	1	20	140	873801010	.
IRF940459	10/06/94	20	2	9	281849	803677	E	235	17	S	N	2	.	.	H	N	NO	NO	0	5.1	.	7.8	.	25.6	.	18.7	.	30.3	.	NG	0.9	50	.	1	20	140	873801010	.
IRF940460	10/06/94	20	3	9	281849	803677	E	235	17	S	N	2	.	.	H	N	NO	NO	0	5.1	.	7.8	.	25.6	.	18.7	.	30.3	.	NG	0.9	50	.	1	20	140	873801010	.
IRF940520	11/23/94	20	1	9	281849	803677	E	235	5	M	N	2	.	.	H	2	AD	TU	0.5	3.5	.	7.6	.	22.8	.	18.2	.	29.6	.	NG	0.9	25	.	1	20	140	873801010	.
IRF940521	11/23/94	20	2	9	281849	803677	E	235	5	M	N	2	.	.	H	2	AD	TU	0.5	3.5	.	7.6	.	22.8	.	18.2	.	29.6	.	NG	0.9	25	.	1	20	140	873801010	.
IRF940522	11/23/94	20	3	9	281849	803677	E	235	5	M	N	2	.	.	H	2	AD	TU	0.5	3.5	.	7.6	.	22.8	.	18.2	.	29.6	.	NG	0.9	25	.	1	20	140	873801010	.
IRF940545	12/05/94	20	1	9	281849	803677	E	235	17	S	N	2	.	.	N	N	CT	NO	0.5	4	.	7.7	.	24.2	.	19.1	.	30.7	.	NG	0.8	0	.	1	20	140	873801010	.
IRF940546	12/05/94	20	2	9	281849	803677	E	235	17	S	N	2	.	.	N	N	NO	NO	0	4	.	7.7	.	24.2	.	19.1	.	30.7	.	NG	0.8	0	.	1	20	140	873801010	.
IRF940547	12/05/94	20	3	9	281849	803677	E	235	17	S	N	2	.	.	N	N	NO	NO	0	4	.	7.7	.	24.2	.	19.1	.	30.7	.	NG	0.8	0	.	1	20	140	873801010	.
IRF940074	02/10/94	300	1	10	283226	803590	D	114	14	S	M	2	.	.	U	U	SP	NO	10	7.4	7.6	8.1	8.1	22.6	22.6	28.1	.	44.1	.	NG	1.6	.	.	1	300	741	873801010	.
IRF940314	07/06/94	300	1	10	283232	803591	D	114	13	U	U	2	.	.	U	U	TU	SP	20	8.1	8.2	7.9	7.9	30.6	30.6	30	30.0	46.2	46.3	NG	2	.	.	1	300	667	873801010	.
IRF940315	07/06/94	300	2	10	283229	803588	D	114	13	U	U	2	.	.	U	U	TU	NO	20	8.1	8.2	7.9	7.9	30.6	30.6	30	30.0	46.2	46.3	NG	2	.	.	1	300	667	873801010	.
IRF940316	07/06/94	300	3	10	283230	803584	D	114	13	U	U	2	.	.	U	U	TU	NO	22	8.1	8.2	7.9	7.9	30.6	30.6	30	30.0	46.2	46.3	NG	2	.	.	1	300	741	873801010	.
IRF940351	08/11/94	300	1	10	283223	803589	D	113	20	U	U	2	.	.	U	U	SP	TU	18	7	7.1	7.1	7.1	30.7	30.7	30.4	30.4	46.8	46.7	NG	2	.	.	1	300	815	873801010	.
IRF940352	08/11/94	300	2	10	283226	803601	D	113	20	U	U	2	.	.	U	U	NO	NO	0	7	7.1	7.1	7.1	30.7	30.7	30.4	30.4	46.8	46.7	NG	2	.	.	1	300	815	873801010	.
IRF940353	08/11/94	300	3	10	283225	803598	D	113	20	U	U	2	.	.	U	U	NO	NO	0	7	7.1	7.1	7.1	30.7	30.7	30.4	30.4	46.8	46.7	NG	2	.	.	1	300	815	873801010	.
IRF940406	09/07/94	300	1	10	283231	803585	D	114	17	U	U	2	.	.	U	U	TU	SP	40	6.6	6.8	8.3	8.4	29.8	29.5	30	30.0	46.2	46.2	NG	2	.	.	1	300	667	873801010	.
IRF940407	09/07/94	300	2	10	283219	803584	D	114	17	U	U	2	.	.	U	U	TU	SP	20	6.6	6.8	8.3	8.4	29.8	29.5	30	30.0	46.2	46.2	NG	2	.	.	1	300	815	873801010	.
IRF940408	09/07/94	300	3	10	283217	803582	D	114	17	U	U	2	.	.	U	U	TU	SP	23	6.6	6.8	8.3	8.4	29.8	29.5	30	30.0	46.2	46.2	NG	2	.	.	1	300	667	873801010	.
IRF940548	12/05/94	300	1	10	283219	803595	D	113	17	U	U	2	.	.	U	U	TU	SP	20	11	9.4	8.5	8.4	24.3	23.8	18.4	18.7	29.9	30.5	NG	1.6	.	.	1	300	964	873801010	.
IRF940549	12/05/94	300	2	10	283222	803590	D	113	17	U	U	2	.	.	U	U	TU	SP	10	11	9.4	8.5	8.4	24.3	23.8	18.4	18.7	29.9	30.5	NG	1.5	.	.	1	300	964	873801010	.
IRF940550	12/05/94	300	3	10	283227	803587	D	113	17	U	U	2	.	.	U	U	TU	SP	50	11	9.4	8.5	8.4	24.3	23.8	18.4	18.7	29.9	30.5	NG	1.6	.	.	1	300	889	873801010	.
IRF940019	01/06/94	301	1	10	283226	803569	D	114	9	S	N	2	.	.	U	U	SP	NO	8	8.1	8.5	8.3	8.3	14.9	14.9	28.3	28.4	44	44.2	NG	1.4	.	.	1	300	889	873801010	.
IRF940020	01/06/94	301	2	10	283233	803568	D	114	9	S	N	2	.	.	U	U	TU	NO	2	8.1	8.5	8.3	8.3	14.9	14.9	28.3	28.4	44	44.2	NG	1.5	.	.	1	300	519	873801010	.
IRF940021	01/06/94	301	3	10	283235	803572	D	114	9	S	N	2	.	.	U	U	TU	SP	2.5	8.1	8.5	8.3	8.3	14.9	14.9	28.3	28.4	44	44.2	NG	1.5	.	.	1	300	741	873801010	.
IRF940075	02/10/94	301	2	10	283227	803590	D	114	14	S	M	2	.	.	U	U	SP	NO	10	7.4	7.6	8.1	8.1	22.6	22.6	28.1	.	44.1	.	NG	1.5	.	.	1	300	815	873801010	.
IRF940076	02/10/94	301	3	10			D	114	14	S	M	2	.	.	U	U	SP	NO	17	7.4	7.6	8.1	8.1	22.6	22.6	28.1	.	44.1	.	NG	1.5	.	.	1	300	741	873801010	.
IRF940129	03/14/94	301	1	10	283226	803568	D	114	16	S	M	2	.	.	U	U	SP	AD	5	8.8	9.1	7.5	7.5	20.7	20.7	26.6	26.6	41.6	41.7	NG	1.8	.	.	1	300	1112	873801010	.
IRF940130	03/14/94	301	2	10	283228	803565	D	114	16	S	M	2	.	.	U	U	SP	TU	2	8.8	9.1	7.5	7.5	20.7	20.7	26.6	26.6	41.6	41.7	NG	1.8	.	.	1	300	815	873801010	.
IRF940131	03/14/94	301	3	10	283230	803569	D	114	16	S	M	2	.	.	U	U	SP	TU	2	8.8	9.1	7.5	7.5	20.7	20.7	26.6	26.6	41.6	41.7	NG	1.8	.	.	1	300	889	873801010	.
IRF940261	06/08/94	301	1	10	283222	803590	D	123	15	U	U	2	.	.	U	U	TU	AD	2	5.7	5.7	7.8	7.8	27	27.0	31.3	31.2	48	47.9	NG	1.5	.	.	1	300	741	873801010	.
IRF940262	06/08/94	301	2	10	283216	803585	D	123	15	U	U	2	.	.	U	U	TU	SP	2	5.7	5.7	7.8	7.8	27	27.0	31.3	31.2	48	47.9	NG	1.7	.	.	1	300	741	873801010	.
IRF940263	06/08/94	301	3	10	283214	803584	D	123	15	U	U	2	.	.	U	U	SP	NO	1	5.7	5.7	7.8	7.8	27	27.0	31.3	31.2	48	47.9	NG	1.7	.	.	1	300	593	873801010	.
IRF940359	08/11/94	22	3	11	283149	803547	D	123	20	S	M	2	WR	NO	H	2	AD	NO	10	5.2	.	7.0	.	30.5	.	31	.	47.4	.	NG	1	50	B	1	22	338	873801010	.	17	16	17	155	175
IRF940357	08/11/94	22	1	11	283149	803547	D	123	20	S	M	2	WR	NO	H	2	AD	NO	40	5.2	.	7.0	.	30.5	.	31	.	47.4	.	NG	1	50	B	1	22	338	873801010	.	24
IRF940025	01/06/94	22	1	11	283149	803547	D	123	9	S	N	2	MG	NO	N	N	AD	SY	20		.	.	.		.		.		.	NG	0.2	0	B	1	22	338	873801010	.
IRF940026	01/06/94	22	1	11	283149	803547	D	123	9	S	N	2	MG	NO	N	N	AD	SY	20		.	.	.		.		.		.	NG	0.2	0	B	1	22	338	873801010	.
IRF940027	01/06/94	22	3	11	283149	803547	D	123	9	S	N	2	MG	NO	N	N	AD	SY	20		.	.	.		.		.		.	NG	0.4	0	B	1	22	338	873801010	.
IRF940080	02/10/94	22	1	11	283149	803547	D	123	14	S	H	2	MG	NO	H	N	SY	AD	50	6.9	.	8.0	.	23.9	.	28.3	.	44.4	.	NG	0.3	10	B	1	22	338	873801010	.
IRF940081	02/10/94	22	2	11	283149	803547	D	123	14	S	H	2	MG	NO	H	N	AD	SY	60	6.9	.	8.0	.	23.9	.	28.3	.	44.4	.	NG	0.3	10	B	1	22	338	873801010	.
IRF940082	02/10/94	22	3	11	283149	803547	D	123	14	S	H	2	MG	NO	H	N	AD	SY	80	6.9	.	8.0	.	23.9	.	28.3	.	44.4	.	NG	0.3	25	B	1	22	338	873801010	.
IRF940135	03/14/94	22	1	11	283149	803547	D	123	16	S	H	2	MG	NO	H	N	AM	CT	0.5	8	.	7.5	.	21.2	.	27.5	.	42.8	.	NG	0.2	30	B	1	22	338	873801010	.
IRF940136	03/14/94	22	2	11	283149	803547	D	123	16	S	H	2	MG	NO	H	N	AM	CT	0.5	8	.	7.5	.	21.2	.	27.5	.	42.8	.	NG	0.2	20	B	1	22	338	873801010	.
IRF940137	03/14/94	22	3	11	283149	803547	D	123	16	S	H	2	MG	NO	H	N	AM	CT	0.5	8	.	7.5	.	21.2	.	27.5	.	42.8	.	NG	0.3	30	B	1	22	338	873801010	.
IRF940178	04/11/94	22	1	11	283149	803547	D	123	15	S	M	2	MG	NO	H	2	AD	NO	1	9.8	.	8.2	.	27	.	30.1	.	46.3	.	NG	0.2	30	B	1	22	338	873801010	.
IRF940179	04/11/94	22	2	11	283149	803547	D	123	15	S	M	2	NO	NO	H	2	AD	NO	2	9.8	.	8.2	.	27	.	30.1	.	46.3	.	NG	0.3	50	B	1	22	338	873801010	.
IRF940180	04/11/94	22	3	11	283149	803547	D	123	15	S	M	2	MG	NO	H	2	AD	NO	2	9.8	.	8.2	.	27	.	30.1	.	46.3	.	NG	0.4	75	B	1	22	338	873801010	.
IRF940206	05/05/94	22	1	11	283149	803547	D	123	10	S	N	2	MG	NO	H	S	AG	NO	2	7.6	.	7.8	.	27.4	.	30.5	.	46.9	.	NG	0.2	30	B	1	22	338	873801010	.
IRF940207	05/05/94	22	2	11	283149	803547	D	123	10	S	N	2	MG	NO	H	S	AG	NO	5	7.6	.	7.8	.	27.4	.	30.5	.	46.9	.	NG	0.3	30	B	1	22	338	873801010	.
IRF940208	05/05/94	22	3	11	283149	803547	D	123	10	S	N	2	MG	NO	H	S	AG	NO	1	7.6	.	7.8	.	27.4	.	30.5	.	46.9	.	NG	0.4	80	B	1	22	338	873801010	.
IRF940267	06/08/94	22	1	11	283144	803552	D	123	15	S	N	2	SN	MG	S	N	AD	NO	10	6.8	.	7.7	.	26.3	.	30.5	.	47.4	.	NG	0.5	50	B	1	22	338	873801010	.
IRF940268	06/08/94	22	2	11	283144	803552	D	123	15	S	N	2	SN	MG	S	N	AD	NO	40	6.8	.	7.7	.	26.3	.	30.5	.	47.4	.	NG	0.6	50	B	1	22	338	873801010	.
IRF940269	06/08/94	22	3	11	283144	803552	D	123	15	S	N	2	SN	MG	S	N	AD	SY	4	6.8	.	7.7	.	26.3	.	30.5	.	47.4	.	NG	0.8	50	B	1	22	338	873801010	.
IRF940358	08/11/94	22	2	11	283149	803547	D	123	20	S	M	2	WR	NO	H	2	AD	NO	60	5.2	.	7.0	.	30.5	.	31	.	47.4	.	NG	1	50	B	1	22	338	873801010	.
IRF940359	08/11/94	22	3	11	283149	803547	D	123	20	S	M	2	WR	NO	H	2	AD	NO	10	5.2	.	7.0	.	30.5	.	31	.	47.4	.	NG	1	50	B	1	22	338	873801010	.
IRF940412	09/07/94	22	1	11	283144	803550	D	123	17	M	S	2	WR	NO	H	N	AD	NO	3	6.8	.	8.3	.	30.4	.	30.4	.	47	.	NG	0.5	50	A	1	22	338	873801010	.
IRF940413	09/07/94	22	2	11	283144	803550	D	123	17	M	S	2	WR	NO	H	N	AD	NO	5	6.8	.	8.3	.	30.4	.	30.4	.	47	.	NG	0.7	50	A	1	22	338	873801010	.
IRF940414	09/07/94	22	3	11	283144	803550	D	123	17	M	S	2	WR	NO	H	N	AD	NO	5	6.8	.	8.3	.	30.4	.	30.4	.	47	.	NG	0.7	50	A	1	22	338	873801010	.
IRF940464	10/06/94	22	1	11	283214	803547	D	123	17	S	N	2	TV	NO	N	N	CT	NO	1	5.9	.	8.2	.	27.3	.	28.1	.	43.8	.	NG	0.5	0	A	1	22	338	873801010	.
IRF940465	10/06/94	22	2	11	283214	803547	D	123	17	S	N	2	TV	NO	N	N	CT	NO	1	5.9	.	8.2	.	27.3	.	28.1	.	43.8	.	NG	0.5	0	A	1	22	338	873801010	.
IRF940466	10/06/94	22	3	11	283214	803547	D	123	17	S	N	2	TV	NO	N	N	NO	NO	0	5.9	.	8.2	.	27.3	.	28.1	.	43.8	.	NG	0.5	0	A	1	22	338	873801010	.
IRF940526	11/23/94	22	1	11	283149	803547	D	123	5	S	M	2	MG	TG	H	2	NO	NO	0	6.2	.	7.9	.	23.3	.	20.8	.	33.3	.	NG	0.6	10	A	1	22	338	873801010	.
IRF940527	11/23/94	22	2	11	283149	803547	D	123	5	S	M	2	MG	TG	H	2	NO	NO	0	6.2	.	7.9	.	23.3	.	20.8	.	33.3	.	NG	0.9	10	A	1	22	338	873801010	.
IRF940528	11/23/94	22	3	11	283149	803547	D	123	5	S	M	2	MG	TG	H	2	NO	NO	0	6.2	.	7.9	.	23.3	.	20.8	.	33.3	.	NG	0.9	10	A	1	22	338	873801010	.
IRF940554	12/05/94	22	1	11	283140	803563	D	123	17	S	N	2	TV	NO	N	N	NO	NO	0	10.6	.	8.4	.	24.3	.	20.3	.	32.7	.	NG	0.5	0	A	1	22	338	873801010	.
IRF940555	12/05/94	22	2	11	283140	803563	D	123	17	S	N	2	TV	NO	N	N	NO	NO	0	10.6	.	8.4	.	24.3	.	20.3	.	32.7	.	NG	0.5	0	A	1	22	338	873801010	.
IRF940556	12/05/94	22	3	11	283140	803563	D	123	17	S	N	2	TV	NO	N	N	NO	NO	0	10.6	.	8.4	.	24.3	.	20.3	.	32.7	.	NG	0.4	0	A	1	22	338	873801010	.
IRF940211C	05/05/94	209	3	12	283125	803543	D	123	10	M	S	3	.	.	H	S	NO	NO	0	7.8	7.7	7.8	7.8	27.4	27.3	30.8	30.7	47.4	47.4	NG		.	.	1	207	2	873801010	.	335	31	375
IRF940271B	06/08/94	209	2	12	283121	803526	D	123	15	S	N	3	.	.	S	N	NO	NO	0	7.8	7.8	7.7	7.8	26.3	26.2	30.9	30.9	47.4	47.4	NG		.	.	1	207	2	873801010	.	548	452	218
IRF940272B	06/08/94	209	3	12	283121	803526	D	123	15	S	N	3	.	.	S	N	NO	NO	0	7.8	7.8	7.7	7.8	26.3	26.2	30.9	30.9	47.4	47.4	NG		.	.	1	207	3	873801010	.	429	442	44
IRF940211B	05/05/94	209	3	12	283125	803543	D	123	10	M	S	3	.	.	H	S	NO	NO	0	7.8	7.7	7.8	7.8	27.4	27.3	30.8	30.7	47.4	47.4	NG		.	.	1	207	2	873801010	.	34	323
IRF940211D	05/05/94	209	3	12	283125	803543	D	123	10	M	S	3	.	.	H	S	NO	NO	0	7.8	7.7	7.8	7.8	27.4	27.3	30.8	30.7	47.4	47.4	NG		.	.	1	207	2	873801010	.	34	367
IRF940321C	07/06/94	209	2	12	283108	803526	D	123	13	M	S	3	.	.	H	S	AG	SY	50	12.5	12.5	8.4	8.4	31.6	31.6	30.2	30.2	46.2	46.2	NG	1.5	.	.	1	207	2	873801010	.	45	35
IRF940322D	07/06/94	209	3	12	283118	803538	D	123	13	M	S	3	.	.	H	S	AG	SY	20	12.5	12.5	8.4	8.4	31.6	31.6	30.2	30.2	46.2	46.2	NG	1.7	.	.	1	207	2	873801010	.	32	33
IRF940360B	08/11/94	209	1	12	283125	803543	D	123	20	U	U	3	.	.	H	U	NO	NO	0	7.1	.	7.2	.	30.4	.	30.9	.	47.5	.	NG		.	.	1	207	2	873801010	.	34	41
IRF940468A	10/06/94	209	2	12	283125	803543	D	123	17	S	M	3	TG	NO	H	S	NO	NO	0	6.5	6.5	8.1	8.1	26.7	26.7	28	28.0	43.5	43.6	NG	0	.	A	1	207	2	873801010	.	34	32
IRF940469A	10/06/94	209	3	12	283125	803543	D	123	17	S	M	3	TG	NO	H	S	NO	NO	0	6.5	6.5	8.1	8.1	26.7	26.7	28	28.0	43.5	43.6	NG	0	.	A	1	207	3	873801010	.	32	32
IRF940083A	02/10/94	204	1	12	283125	803543	D	123	14	S	H	3	TG	NO	S	H	NO	NO	0	6.6	6.5	8.1	8.1	23.3	23.3	28.3	28.3	44.4	44.3	NG	0	.	B	1	207	2	873801010	.	35
IRF940084B	02/10/94	204	2	12	283125	803543	D	123	14	S	M	3	.	.	S	H	NO	NO	0	6.6	6.5	8.1	8.1	23.3	23.3	28.3	28.3	44.4	44.3	NG		.	.	1	207	2	873801010	.	34
IRF940085A	02/10/94	204	3	12	283125	803543	D	123	14	S	H	3	TG	NO	S	H	NO	NO	0	6.6	6.5	8.1	8.1	23.3	23.3	28.3	28.3	44.4	44.3	NG	0	.	B	1	207	3	873801010	.	343
IRF940085B	02/10/94	204	3	12	283125	803543	D	123	14	S	M	3	.	.	S	H	NO	NO	0	6.6	6.5	8.1	8.1	23.3	23.3	28.3	28.3	44.4	44.3	NG		.	.	1	207	3	873801010	.	31
IRF940085C	02/10/94	204	3	12	283125	803543	D	123	14	S	M	3	.	.	S	H	NO	NO	0	6.6	6.5	8.1	8.1	23.3	23.3	28.3	28.3	44.4	44.3	NG		.	.	1	207	2	873801010	.	343
IRF940139C	03/14/94	204	2	12	283125	803543	D	123	16	S	M	3	.	.	S	H	NO	NO	1.5	8.2	8.1	7.5	7.5	19.3	19.3	27.4	27.4	42.6	42.6	NG		.	.	1	207	1	873801010	.	325
IRF940140A	03/14/94	204	3	12	283125	803543	D	123	16	S	M	3	.	.	S	H	NO	NO	1.5	8.2	8.1	7.5	7.5	19.3	19.3	27.4	27.4	42.6	42.6	NG	0	.	.	1	207	2	873801010	.	291
IRF940183B	04/11/94	209	3	12	283125	803543	D	123	15	S	M	3	.	.	U	U	NO	NO	0	7.3	7.3	8.0	8.0	25.3	25.3	30.3	30.3	46.6	46.6	NG		.	.	1	207	2	873801010	.	352
IRF940183C	04/11/94	209	3	12	283125	803543	D	123	15	S	M	3	.	.	U	U	NO	NO	0	7.3	7.3	8.0	8.0	25.3	25.3	30.3	30.3	46.6	46.6	NG		.	.	1	207	1	873801010	.	387
IRF940183D	04/11/94	209	3	12	283125	803543	D	123	15	S	M	3	.	.	U	U	NO	NO	0	7.3	7.3	8.0	8.0	25.3	25.3	30.3	30.3	46.6	46.6	NG		.	.	1	207	1	873801010	.	242
IRF940210C	05/05/94	209	2	12	283125	803543	D	123	10	M	S	3	.	.	H	S	NO	NO	0	7.8	7.7	7.8	7.8	27.4	27.3	30.8	30.7	47.4	47.4	NG		.	.	1	207	2	873801010	.	32
IRF940210D	05/05/94	209	2	12	283125	803543	D	123	10	M	S	3	.	.	H	S	NO	NO	0	7.8	7.7	7.8	7.8	27.4	27.3	30.8	30.7	47.4	47.4	NG		.	.	1	207	2	873801010	.	31
IRF940270E	06/08/94	209	1	12	283125	803543	D	123	15	S	N	3	TG	WR	S	N	AD	NO	2	7.8	7.8	7.7	7.8	26.3	26.2	30.9	30.9	47.4	47.4	NG	0.8	.	A	1	207	2	873801010	.	354
IRF940272C	06/08/94	209	3	12	283121	803526	D	123	15	S	N	3	.	.	S	N	NO	NO	0	7.8	7.8	7.7	7.8	26.3	26.2	30.9	30.9	47.4	47.4	NG		.	.	1	207	3	873801010	.	368
IRF940272D	06/08/94	209	3	12	283121	803526	D	123	15	S	N	3	.	.	S	N	NO	NO	0	7.8	7.8	7.7	7.8	26.3	26.2	30.9	30.9	47.4	47.4	NG		.	.	1	207	2	873801010	.	391
IRF940322C	07/06/94	209	3	12	283118	803538	D	123	13	M	S	3	.	.	H	S	AG	SY	20	12.5	12.5	8.4	8.4	31.6	31.6	30.2	30.2	46.2	46.2	NG	1.7	.	.	1	207	2	873801010	.	35
IRF940361E	08/11/94	209	2	12	283125	803543	D	123	20	U	U	3	TG	NO	H	U	NO	NO	0	7.1	.	7.2	.	30.4	.	30.9	.	47.5	.	NG	1	.	B	1	207	2	873801010	.	34
IRF940416B	09/07/94	209	2	12	283110	803527	D	123	17	S	M	3	.	.	H	S	NO	NO	0	7.8	7.9	8.3	8.4	30.5	30.4	30.7	30.7	47.2	47.2	NG	1.5	.	.	1	207	2	873801010	.	242
IRF940417A	09/07/94	209	3	12	283109	803531	D	123	17	S	M	3	.	.	H	S	NO	NO	0	7.8	7.9	8.3	8.4	30.5	30.4	30.7	30.7	47.2	47.2	NG	0	.	.	1	207	2	873801010	.	34
IRF940417E	09/07/94	209	3	12	283109	803531	D	123	17	S	M	3	.	.	H	S	NO	NO	0	7.8	7.9	8.3	8.4	30.5	30.4	30.7	30.7	47.2	47.2	NG	1.6	.	.	1	207	2	873801010	.	438
IRF940467A	10/06/94	209	1	12	283125	803543	D	123	17	S	M	3	TG	NO	H	S	NO	NO	0	6.5	6.5	8.1	8.1	26.7	26.7	28	28.0	43.5	43.6	NG	0	.	A	1	207	2	873801010	.	335
IRF940468B	10/06/94	209	2	12	283125	803543	D	123	17	S	M	3	TG	NO	H	S	NO	NO	0	6.5	6.5	8.1	8.1	26.7	26.7	28	28.0	43.5	43.6	NG		.	A	1	207	2	873801010	.	381
IRF940469B	10/06/94	209	3	12	283125	803543	D	123	17	S	M	3	TG	NO	H	S	NO	NO	0	6.5	6.5	8.1	8.1	26.7	26.7	28	28.0	43.5	43.6	NG		.	A	1	207	3	873801010	.	24
IRF940469C	10/06/94	209	3	12	283125	803543	D	123	17	S	M	3	TG	NO	H	S	NO	NO	0	6.5	6.5	8.1	8.1	26.7	26.7	28	28.0	43.5	43.6	NG		.	A	1	207	3	873801010	.	343
IRF940517D	11/18/94	209	1	12	283125	803543	D	123	0	S	N	3	.	.	H	S	NO	NO	0	7.9	7.5	7.6	7.5	21.5	21.8	21.2	21.5	33.9	34.3	NG		.	.	1	207	1	873801010	.	37
IRF940518A	11/18/94	209	2	12	283125	803543	D	123	0	S	N	3	TG	NO	H	S	NO	NO	0	7.9	7.5	7.6	7.5	21.5	21.8	21.2	21.5	33.9	34.3	NG	0	.	A	1	207	3	873801010	.	21
IRF940558A	12/05/94	209	2	12	283125	803543	D	123	17	S	N	3	TV	NO	H	S	NO	NO	0	11.4	11.2	8.4	8.4	24.5	24.5	20.2	20.1	32.5	32.3	NG	0	.	A	1	207	2	873801010	.	359
IRF940028A	01/06/94	204	1	12	283125	803543	D	123	9	M	S	3	TG	NO	S	H	NO	NO	0	10.2	10.2	8.2	8.4	15.5	15.6	28.8	29.0	44.6	44.7	NG	0	.	A	1	207	1	873801010	.
IRF940028B	01/06/94	204	1	12	283125	803543	D	123	9	M	S	3	.	.	S	H	NO	NO	0	10.2	10.2	8.2	8.4	15.5	15.6	28.8	29.0	44.6	44.7	NG		.	.	1	207	1	873801010	.
IRF940028C	01/06/94	204	1	12	283125	803543	D	123	9	M	S	3	.	.	S	H	AD	NO	5	10.2	10.2	8.2	8.4	15.5	15.6	28.8	29.0	44.6	44.7	NG		.	.	1	207	1	873801010	.
IRF940028D	01/06/94	204	1	12	283125	803543	D	123	9	M	S	3	.	.	S	H	NO	NO	0	10.2	10.2	8.2	8.4	15.5	15.6	28.8	29.0	44.6	44.7	NG	1	.	.	1	207	1	873801010	.
IRF940029A	01/06/94	204	2	12	283125	803543	D	123	9	M	S	3	.	.	S	H	NO	NO	0		.	.	.		.		.		.	NG	0	.	.	1	207	2	873801010	.
IRF940029B	01/06/94	204	2	12	283125	803543	D	123	9	M	S	3	.	.	S	H	NO	NO	0		.	.	.		.		.		.	NG		.	.	1	207	1	873801010	.
IRF940029C	01/06/94	204	2	12	283125	803543	D	123	9	M	S	3	.	.	S	H	NO	NO	0		.	.	.		.		.		.	NG		.	.	1	207	1	873801010	.
IRF940029D	01/06/94	204	2	12	283125	803543	D	123	9	M	S	3	.	.	S	H	NO	NO	0		.	.	.		.		.		.	NG	1	.	.	1	207	1	873801010	.
IRF940030A	01/06/94	204	3	12	283125	803543	D	123	9	M	S	3	.	.	S	H	NO	NO	0		.	.	.		.		.		.	NG	0	.	.	1	207	2	873801010	.
IRF940030B	01/06/94	204	3	12	283125	803543	D	123	9	M	S	3	.	.	S	H	NO	NO	0		.	.	.		.		.		.	NG		.	.	1	207	2	873801010	.
IRF940030C	01/06/94	204	3	12	283125	803543	D	123	9	M	S	3	.	.	S	H	NO	NO	0		.	.	.		.		.		.	NG		.	.	1	207	2	873801010	.
IRF940030D	01/06/94	204	3	12	283125	803543	D	123	9	M	S	3	.	.	S	H	NO	NO	0		.	.	.		.		.		.	NG	1	.	.	1	207	2	873801010	.
IRF940083A	02/10/94	204	1	12	283125	803543	D	123	14	S	H	3	TG	NO	S	H	NO	NO	0	6.6	6.5	8.1	8.1	23.3	23.3	28.3	28.3	44.4	44.3	NG	0	.	B	1	207	2	873801010	.
IRF940083B	02/10/94	204	1	12	283125	803543	D	123	14	S	M	3	.	.	S	H	NO	NO	0	6.6	6.5	8.1	8.1	23.3	23.3	28.3	28.3	44.4	44.3	NG		.	.	1	207	1	873801010	.
IRF940083C	02/10/94	204	1	12	283125	803543	D	123	14	S	M	3	.	.	S	H	NO	NO	0	6.6	6.5	8.1	8.1	23.3	23.3	28.3	28.3	44.4	44.3	NG		.	.	1	207	1	873801010	.
IRF940083D	02/10/94	204	1	12	283125	803543	D	123	14	S	M	3	.	.	S	H	NO	NO	0	6.6	6.5	8.1	8.1	23.3	23.3	28.3	28.3	44.4	44.3	NG	1.3	.	.	1	207	1	873801010	.
IRF940084A	02/10/94	204	2	12	283125	803543	D	123	14	S	H	3	TG	NO	S	H	NO	NO	0	6.6	6.5	8.1	8.1	23.3	23.3	28.3	28.3	44.4	44.3	NG	0	.	B	1	207	2	873801010	.
IRF940084B	02/10/94	204	2	12	283125	803543	D	123	14	S	M	3	.	.	S	H	NO	NO	0	6.6	6.5	8.1	8.1	23.3	23.3	28.3	28.3	44.4	44.3	NG		.	.	1	207	2	873801010	.
IRF940084C	02/10/94	204	2	12	283125	803543	D	123	14	S	M	3	.	.	S	H	NO	NO	0	6.6	6.5	8.1	8.1	23.3	23.3	28.3	28.3	44.4	44.3	NG		.	.	1	207	2	873801010	.
IRF940084D	02/10/94	204	2	12	283125	803543	D	123	14	S	M	3	.	.	S	H	NO	NO	0	6.6	6.5	8.1	8.1	23.3	23.3	28.3	28.3	44.4	44.3	NG	1.3	.	.	1	207	2	873801010	.
IRF940085A	02/10/94	204	3	12	283125	803543	D	123	14	S	H	3	TG	NO	S	H	NO	NO	0	6.6	6.5	8.1	8.1	23.3	23.3	28.3	28.3	44.4	44.3	NG	0	.	B	1	207	3	873801010	.
IRF940085B	02/10/94	204	3	12	283125	803543	D	123	14	S	M	3	.	.	S	H	NO	NO	0	6.6	6.5	8.1	8.1	23.3	23.3	28.3	28.3	44.4	44.3	NG		.	.	1	207	3	873801010	.
IRF940085C	02/10/94	204	3	12	283125	803543	D	123	14	S	M	3	.	.	S	H	NO	NO	0	6.6	6.5	8.1	8.1	23.3	23.3	28.3	28.3	44.4	44.3	NG		.	.	1	207	2	873801010	.
IRF940085D	02/10/94	204	3	12	283125	803543	D	123	14	S	M	3	.	.	S	H	NO	NO	0	6.6	6.5	8.1	8.1	23.3	23.3	28.3	28.3	44.4	44.3	NG	1.3	.	.	1	207	2	873801010	.
IRF940138A	03/14/94	204	1	12	283125	803543	D	123	16	S	M	3	TG	NO	S	H	NO	NO	0	8.2	8.1	7.5	7.5	19.3	19.3	27.4	27.4	42.6	42.6	NG	0	.	B	1	207	1	873801010	.
IRF940138B	03/14/94	204	1	12	283125	803543	D	123	16	S	M	3	.	.	S	H	NO	NO	0	8.2	8.1	7.5	7.5	19.3	19.3	27.4	27.4	42.6	42.6	NG		.	.	1	207	1	873801010	.
IRF940138C	03/14/94	204	1	12	283125	803543	D	123	16	S	M	3	.	.	S	H	NO	NO	0	8.2	8.1	7.5	7.5	19.3	19.3	27.4	27.4	42.6	42.6	NG		.	.	1	207	1	873801010	.
IRF940138D	03/14/94	204	1	12	283125	803543	D	123	16	S	M	3	.	.	S	H	AD	NO	1	8.2	8.1	7.5	7.5	19.3	19.3	27.4	27.4	42.6	42.6	NG	1.2	.	.	1	207	1	873801010	.
IRF940139A	03/14/94	204	2	12	283125	803543	D	123	16	S	M	3	TG	NO	S	H	NO	NO	1.5	8.2	8.1	7.5	7.5	19.3	19.3	27.4	27.4	42.6	42.6	NG	0	.	B	1	207	1	873801010	.
IRF940139B	03/14/94	204	2	12	283125	803543	D	123	16	S	M	3	.	.	S	H	NO	NO	1.5	8.2	8.1	7.5	7.5	19.3	19.3	27.4	27.4	42.6	42.6	NG		.	.	1	207	1	873801010	.
IRF940139C	03/14/94	204	2	12	283125	803543	D	123	16	S	M	3	.	.	S	H	NO	NO	1.5	8.2	8.1	7.5	7.5	19.3	19.3	27.4	27.4	42.6	42.6	NG		.	.	1	207	1	873801010	.
IRF940139D	03/14/94	204	2	12	283125	803543	D	123	16	S	M	3	TG	NO	S	H	NO	NO	1.5	8.2	8.1	7.5	7.5	19.3	19.3	27.4	27.4	42.6	42.5	NG	1.2	.	B	1	207	1	873801010	.
IRF940140A	03/14/94	204	3	12	283125	803543	D	123	16	S	M	3	.	.	S	H	NO	NO	1.5	8.2	8.1	7.5	7.5	19.3	19.3	27.4	27.4	42.6	42.6	NG	0	.	.	1	207	2	873801010	.
IRF940140B	03/14/94	204	3	12	283125	803543	D	123	16	S	M	3	.	.	S	H	NO	NO	1.5	8.2	8.1	7.5	7.5	19.3	19.3	27.4	27.4	42.6	42.6	NG		.	.	1	207	2	873801010	.
IRF940140C	03/14/94	204	3	12	283125	803543	D	123	16	S	M	3	.	.	S	H	NO	NO	1.5	8.2	8.1	7.5	7.5	19.3	19.3	27.4	27.4	42.6	42.6	NG		.	.	1	207	1	873801010	.
IRF940140D	03/14/94	204	3	12	283125	803543	D	123	16	S	M	3	.	.	S	H	AD	NO	1.5	8.2	8.1	7.5	7.5	19.3	19.3	27.4	27.4	42.6	42.6	NG	1.2	.	.	1	207	1	873801010	.
IRF940181A	04/11/94	209	1	12	283125	803543	D	123	15	S	M	3	TG	NO	H	2	NO	NO	0	7.3	7.3	8.0	8.0	25.3	25.3	30.3	30.3	46.6	46.6	NG	0	.	B	1	207	1	873801010	.
IRF940181B	04/11/94	209	1	12	283125	803543	D	123	15	S	M	3	.	.	U	U	NO	NO	0	7.3	7.3	8.0	8.0	25.3	25.3	30.3	30.3	46.6	46.6	NG		.	.	1	207	1	873801010	.
IRF940181C	04/11/94	209	1	12	283125	803543	D	123	15	S	M	3	.	.	U	U	NO	NO	0	7.3	7.3	8.0	8.0	25.3	25.3	30.3	30.3	46.6	46.6	NG		.	.	1	207	1	873801010	.
IRF940181D	04/11/94	209	1	12	283125	803543	D	123	15	S	M	3	.	.	U	U	NO	NO	0	7.3	7.3	8.0	8.0	25.3	25.3	30.3	30.3	46.6	46.6	NG		.	.	1	207	1	873801010	.
IRF940181E	04/11/94	209	1	12	283125	803543	D	123	15	S	M	3	TG	NO	U	U	NO	NO	0	7.3	7.3	8.0	8.0	25.3	25.3	30.3	30.3	46.6	46.6	NG	1	.	B	1	207	1	873801010	.
IRF940182A	04/11/94	209	2	12	283125	803543	D	123	15	S	M	3	TG	NO	U	U	NO	NO	0	7.3	7.3	8.0	8.0	25.3	25.3	30.3	30.3	46.6	46.6	NG	0	.	B	1	207	1	873801010	.
IRF940182B	04/11/94	209	2	12	283125	803543	D	123	15	S	M	3	.	.	U	U	NO	NO	0	7.3	7.3	8.0	8.0	25.3	25.3	30.3	30.3	46.6	46.6	NG		.	.	1	207	1	873801010	.
IRF940182C	04/11/94	209	2	12	283125	803543	D	123	15	S	M	3	.	.	U	U	NO	NO	0	7.3	7.3	8.0	8.0	25.3	25.3	30.3	30.3	46.6	46.6	NG		.	.	1	207	1	873801010	.
IRF940182D	04/11/94	209	2	12	283125	803543	D	123	15	S	M	3	.	.	U	U	NO	NO	0	7.3	7.3	8.0	8.0	25.3	25.3	30.3	30.3	46.6	46.6	NG		.	.	1	207	1	873801010	.
IRF940182E	04/11/94	209	2	12	283125	803543	D	123	15	S	M	3	TG	NO	U	U	NO	NO	0	7.3	7.3	8.0	8.0	25.3	25.3	30.3	30.3	46.6	46.6	NG	1	.	B	1	207	1	873801010	.
IRF940183A	04/11/94	209	3	12	283125	803543	D	123	15	S	M	3	TG	NO	H	2	AD	NO	10	7.3	7.3	8.0	8.0	25.3	25.3	30.3	30.3	46.6	46.6	NG	0	.	B	1	207	2	873801010	.
IRF940183B	04/11/94	209	3	12	283125	803543	D	123	15	S	M	3	.	.	U	U	NO	NO	0	7.3	7.3	8.0	8.0	25.3	25.3	30.3	30.3	46.6	46.6	NG		.	.	1	207	2	873801010	.
IRF940183C	04/11/94	209	3	12	283125	803543	D	123	15	S	M	3	.	.	U	U	NO	NO	0	7.3	7.3	8.0	8.0	25.3	25.3	30.3	30.3	46.6	46.6	NG		.	.	1	207	1	873801010	.
IRF940183E	04/11/94	209	3	12	283125	803543	D	123	15	S	M	3	TG	NO	U	U	NO	NO	0	7.3	7.3	8.0	8.0	25.3	25.3	30.3	30.3	46.6	46.6	NG	1.3	.	B	1	207	1	873801010	.
IRF940209A	05/05/94	209	1	12	283125	803543	D	123	10	M	S	3	TG	NO	H	S	NO	NO	0	7.8	7.7	7.8	7.8	27.4	27.3	30.8	30.7	47.4	47.4	NG	0	.	B	1	207	2	873801010	.
IRF940209B	05/05/94	209	1	12	283125	803543	D	123	10	M	S	3	.	.	H	S	NO	NO	0	7.8	7.7	7.8	7.8	27.4	27.3	30.8	30.7	47.4	47.4	NG		.	.	1	207	2	873801010	.
IRF940209C	05/05/94	209	1	12	283125	803543	D	123	10	M	S	3	.	.	H	S	NO	NO	0	7.8	7.7	7.8	7.8	27.4	27.3	30.8	30.7	47.4	47.4	NG		.	.	1	207	2	873801010	.
IRF940209D	05/05/94	209	1	12	283125	803543	D	123	10	M	S	3	.	.	H	S	NO	NO	0	7.8	7.7	7.8	7.8	27.4	27.3	30.8	30.7	47.4	47.4	NG		.	.	1	207	1	873801010	.
IRF940209E	05/05/94	209	1	12	283125	803543	D	123	10	M	S	3	TG	NO	H	S	NO	NO	0	7.8	7.7	7.8	7.8	27.4	27.3	30.8	30.7	47.4	47.4	NG	1.2	.	B	1	207	1	873801010	.
IRF940210A	05/05/94	209	2	12	283125	803543	D	123	10	M	S	3	TG	NO	H	S	NO	NO	0	7.8	7.7	7.8	7.8	27.4	27.3	30.8	30.7	47.4	47.4	NG	0	.	B	1	207	2	873801010	.
IRF940210B	05/05/94	209	2	12	283125	803543	D	123	10	M	S	3	.	.	H	S	NO	NO	0	7.8	7.7	7.8	7.8	27.4	27.3	30.8	30.7	47.4	47.4	NG		.	.	1	207	2	873801010	.
IRF940210C	05/05/94	209	2	12	283125	803543	D	123	10	M	S	3	.	.	H	S	NO	NO	0	7.8	7.7	7.8	7.8	27.4	27.3	30.8	30.7	47.4	47.4	NG		.	.	1	207	2	873801010	.
IRF940210D	05/05/94	209	2	12	283125	803543	D	123	10	M	S	3	.	.	H	S	NO	NO	0	7.8	7.7	7.8	7.8	27.4	27.3	30.8	30.7	47.4	47.4	NG		.	.	1	207	2	873801010	.
IRF940210E	05/05/94	209	2	12	283125	803543	D	123	10	M	S	3	TG	NO	H	S	NO	NO	0	7.8	7.7	7.8	7.8	27.4	27.3	30.8	30.7	47.4	47.4	NG	1	.	B	1	207	2	873801010	.
IRF940211A	05/05/94	209	3	12	283125	803543	D	123	10	M	S	3	TG	NO	H	S	NO	NO	0	7.8	7.7	7.8	7.8	27.4	27.3	30.8	30.7	47.4	47.4	NG	0	.	B	1	207	2	873801010	.
IRF940211B	05/05/94	209	3	12	283125	803543	D	123	10	M	S	3	.	.	H	S	NO	NO	0	7.8	7.7	7.8	7.8	27.4	27.3	30.8	30.7	47.4	47.4	NG		.	.	1	207	2	873801010	.
IRF940211C	05/05/94	209	3	12	283125	803543	D	123	10	M	S	3	.	.	H	S	NO	NO	0	7.8	7.7	7.8	7.8	27.4	27.3	30.8	30.7	47.4	47.4	NG		.	.	1	207	2	873801010	.
IRF940211D	05/05/94	209	3	12	283125	803543	D	123	10	M	S	3	.	.	H	S	NO	NO	0	7.8	7.7	7.8	7.8	27.4	27.3	30.8	30.7	47.4	47.4	NG		.	.	1	207	2	873801010	.
IRF940211E	05/05/94	209	3	12	283125	803543	D	123	10	M	S	3	TG	NO	H	S	NO	NO	0	7.8	7.7	7.8	7.8	27.4	27.3	30.8	30.7	47.4	47.4	NG	1.2	.	B	1	207	2	873801010	.
IRF940270A	06/08/94	209	1	12	283125	803543	D	123	15	S	N	3	TG	WR	S	N	AD	NO	40	7.8	7.8	7.7	7.8	26.3	26.2	30.9	30.9	47.4	47.4	NG	0	.	A	1	207	2	873801010	.
IRF940270B	06/08/94	209	1	12	283125	803543	D	123	15	S	N	3	.	.	S	N	AD	NO	5	7.8	7.8	7.7	7.8	26.3	26.2	30.9	30.9	47.4	47.4	NG		.	.	1	207	2	873801010	.
IRF940270C	06/08/94	209	1	12	283125	803543	D	123	15	S	N	3	.	.	S	N	AD	NO	2	7.8	7.8	7.7	7.8	26.3	26.2	30.9	30.9	47.4	47.4	NG		.	.	1	207	2	873801010	.
IRF940270D	06/08/94	209	1	12	283125	803543	D	123	15	S	N	3	.	.	S	N	AD	NO	2	7.8	7.8	7.7	7.8	26.3	26.2	30.9	30.9	47.4	47.4	NG		.	.	1	207	2	873801010	.
IRF940271A	06/08/94	209	2	12	283121	803526	D	123	15	S	N	3	TG	WR	S	N	NO	NO	0	7.8	7.8	7.7	7.8	26.3	26.2	30.9	30.9	47.4	47.4	NG	0.1	.	A	1	207	2	873801010	.
IRF940271B	06/08/94	209	2	12	283121	803526	D	123	15	S	N	3	.	.	S	N	NO	NO	0	7.8	7.8	7.7	7.8	26.3	26.2	30.9	30.9	47.4	47.4	NG		.	.	1	207	2	873801010	.
IRF940271C	06/08/94	209	2	12	283121	803526	D	123	15	S	N	3	.	.	S	N	NO	NO	0	7.8	7.8	7.7	7.8	26.3	26.2	30.9	30.9	47.4	47.4	NG		.	.	1	207	2	873801010	.
IRF940271D	06/08/94	209	2	12	283121	803526	D	123	15	S	N	3	.	.	S	N	NO	NO	0	7.8	7.8	7.7	7.8	26.3	26.2	30.9	30.9	47.4	47.4	NG		.	.	1	207	2	873801010	.
IRF940271E	06/08/94	209	2	12	283121	803526	D	123	15	S	N	3	TG	WR	S	N	SY	NO	3	7.8	7.8	7.7	7.8	26.3	26.2	30.9	30.9	47.4	47.4	NG	1	.	A	1	207	2	873801010	.
IRF940272A	06/08/94	209	3	12	283121	803526	D	123	15	S	N	3	TG	WR	S	N	NO	NO	0	7.8	7.8	7.2	7.8	26.3	26.2	30.9	30.9	47.4	47.4	NG	0	.	A	1	207	3	873801010	.
IRF940272B	06/08/94	209	3	12	283121	803526	D	123	15	S	N	3	.	.	S	N	NO	NO	0	7.8	7.8	7.7	7.8	26.3	26.2	30.9	30.9	47.4	47.4	NG		.	.	1	207	3	873801010	.
IRF940272C	06/08/94	209	3	12	283121	803526	D	123	15	S	N	3	.	.	S	N	NO	NO	0	7.8	7.8	7.7	7.8	26.3	26.2	30.9	30.9	47.4	47.4	NG		.	.	1	207	3	873801010	.
IRF940272E	06/08/94	209	3	12	283121	803526	D	123	15	S	N	3	TG	WR	S	N	NO	NO	0	7.8	7.8	7.7	7.8	26.3	26.2	30.9	30.9	47.4	47.4	NG	0.8	.	A	1	207	2	873801010	.
IRF940320A	07/06/94	209	1	12	283093	803513	D	123	13	M	S	3	.	.	H	S	SY	AG	10	12.5	12.5	8.4	8.4	31.6	31.6	30.2	30.2	46.2	46.2	NG	0	.	.	1	207	2	873801010	.
IRF940320B	07/06/94	209	1	12	283093	803513	D	123	13	M	S	3	.	.	H	S	SY	AG	10	12.5	12.5	8.4	8.4	31.6	31.6	30.2	30.2	46.2	46.2	NG	1.5	.	.	1	207	1	873801010	.
IRF940320C	07/06/94	209	1	12	283093	803513	D	123	13	M	S	3	.	.	H	S	SY	AG	10	12.5	12.5	8.4	8.4	31.6	31.6	30.2	30.2	46.2	46.2	NG	1.5	.	.	1	207	1	873801010	.
IRF940320D	07/06/94	209	1	12	283093	803513	D	123	13	M	S	3	.	.	H	S	SY	AG	10	12.5	12.5	8.4	8.4	31.6	31.6	30.2	30.2	46.2	46.2	NG	1.5	.	.	1	207	1	873801010	.
IRF940320E	07/06/94	209	1	12	283093	803513	D	123	13	M	S	3	WR	TG	H	S	SY	AG	10	12.5	12.5	8.4	8.4	31.6	31.6	30.2	30.2	46.2	46.2	NG	1.5	.	A	1	207	1	873801010	.
IRF940321A	07/06/94	209	2	12	283108	803526	D	123	13	M	S	3	.	.	H	S	AG	SY	50	12.5	12.5	8.4	8.4	31.6	31.6	30.2	30.2	46.2	46.2	NG	0.2	.	.	1	207	2	873801010	.
IRF940321B	07/06/94	209	2	12	283108	803526	D	123	13	M	S	3	.	.	H	S	AG	SY	50	12.5	12.5	8.4	8.4	31.6	31.6	30.2	30.2	46.2	46.2	NG	1.5	.	.	1	207	2	873801010	.
IRF940321C	07/06/94	209	2	12	283108	803526	D	123	13	M	S	3	.	.	H	S	AG	SY	50	12.5	12.5	8.4	8.4	31.6	31.6	30.2	30.2	46.2	46.2	NG	1.5	.	.	1	207	2	873801010	.
IRF940321D	07/06/94	209	2	12	283108	803526	D	123	13	M	S	3	.	.	H	S	AG	SY	50	12.5	12.5	8.4	8.4	31.6	31.6	30.2	30.2	46.2	46.2	NG	1.5	.	.	1	207	2	873801010	.
IRF940321E	07/06/94	209	2	12	283108	803526	D	123	13	M	S	3	WR	TG	H	S	AG	SY	50	12.5	12.5	8.4	8.4	31.6	31.6	30.2	30.2	46.2	46.2	NG	1.5	.	A	1	207	1	873801010	.
IRF940322A	07/06/94	209	3	12	283118	803538	D	123	13	M	S	3	.	.	H	S	AG	SY	25	12.5	12.5	8.4	8.4	31.6	31.6	30.2	30.2	46.2	46.2	NG	0.2	.	.	1	207	3	873801010	.
IRF940322B	07/06/94	209	3	12	283118	803538	D	123	13	M	S	3	.	.	H	S	AG	SY	10	12.5	12.5	8.4	8.4	31.6	31.6	30.2	30.2	46.2	46.2	NG	1.7	.	.	1	207	3	873801010	.
IRF940322E	07/06/94	209	3	12	283118	803538	D	123	13	M	S	3	WR	TG	H	S	AG	SY	20	12.5	12.5	8.4	8.4	31.6	31.6	30.2	30.2	46.2	46.2	NG	1.7	.	A	1	207	2	873801010	.
IRF940360A	08/11/94	209	1	12	283125	803543	D	123	20	S	M	3	TG	NO	H	N	NO	NO	0	7.1	.	7.2	.	30.4	.	30.9	.	47.5	.	NG	0	.	B	1	207	2	873801010	.
IRF940360B	08/11/94	209	1	12	283125	803543	D	123	20	U	U	3	.	.	H	U	NO	NO	0	7.1	.	7.2	.	30.4	.	30.9	.	47.5	.	NG		.	.	1	207	2	873801010	.
IRF940360C	08/11/94	209	1	12	283125	803543	D	123	20	U	U	3	.	.	H	U	NO	NO	0	7.1	.	7.2	.	30.4	.	30.9	.	47.5	.	NG		.	.	1	207	1	873801010	.
IRF940360D	08/11/94	209	1	12	283125	803543	D	123	20	U	U	3	.	.	H	U	NO	NO	0	7.1	.	7.2	.	30.4	.	30.9	.	47.5	.	NG		.	.	1	207	1	873801010	.
IRF940360E	08/11/94	209	1	12	283125	803543	D	123	20	U	U	3	TG	NO	H	U	NO	NO	0	7.1	.	7.2	.	30.4	.	30.9	.	47.5	.	NG	1	.	B	1	207	1	873801010	.
IRF940361A	08/11/94	209	2	12	283125	803543	D	123	20	S	M	3	TG	NO	H	N	AD	NO	5	7.1	.	7.2	.	30.4	.	30.9	.	47.5	.	NG	0	.	B	1	207	2	873801010	.
IRF940361B	08/11/94	209	2	12	283125	803543	D	123	20	U	U	3	.	.	H	U	NO	NO	0	7.1	.	7.2	.	30.4	.	30.9	.	47.5	.	NG		.	.	1	207	2	873801010	.
IRF940361C	08/11/94	209	2	12	283125	803543	D	123	20	U	U	3	.	.	H	U	NO	NO	0	7.1	.	7.2	.	30.4	.	30.9	.	47.5	.	NG		.	.	1	207	2	873801010	.
IRF940361D	08/11/94	209	2	12	283125	803543	D	123	20	U	U	3	.	.	H	U	NO	NO	0	7.1	.	7.2	.	30.4	.	30.9	.	47.5	.	NG		.	.	1	207	2	873801010	.
IRF940361E	08/11/94	209	2	12	283125	803543	D	123	20	U	U	3	TG	NO	H	U	NO	NO	0	7.1	.	7.2	.	30.4	.	30.9	.	47.5	.	NG	1	.	B	1	207	2	873801010	.
IRF940362A	08/11/94	209	3	12	283125	803543	D	123	20	S	M	3	TG	NO	H	N	NO	NO	0	7.1	.	7.2	.	30.4	.	30.9	.	47.5	.	NG	0	.	B	1	207	3	873801010	.
IRF940362B	08/11/94	209	3	12	283125	803543	D	123	20	U	U	3	.	.	H	N	NO	NO	0	7.1	.	7.2	.	30.4	.	30.9	.	47.5	.	NG		.	.	1	207	3	873801010	.
IRF940362C	08/11/94	209	3	12	283125	803543	D	123	20	U	U	3	.	.	H	N	NO	NO	0	7.1	.	7.2	.	30.4	.	30.9	.	47.5	.	NG		.	.	1	207	3	873801010	.
IRF940362D	08/11/94	209	3	12	283125	803543	D	123	20	U	U	3	.	.	H	N	NO	NO	0	7.1	.	7.2	.	30.4	.	30.9	.	47.5	.	NG		.	.	1	207	2	873801010	.
IRF940362E	08/11/94	209	3	12	283125	803543	D	123	20	U	U	3	TG	NO	H	N	NO	NO	0	7.1	.	7.2	.	30.4	.	30.9	.	47.5	.	NG	1	.	B	1	207	2	873801010	.
IRF940415A	09/07/94	209	1	12	287102	803513	D	123	17	S	M	3	.	.	H	S	NO	NO	0	7.8	7.9	8.3	8.4	30.5	30.4	30.7	30.7	47.2	47.2	NG	0	.	.	1	207	2	873801010	.
IRF940415B	09/07/94	209	1	12	287102	803513	D	123	17	S	M	3	.	.	H	S	NO	NO	0	7.8	7.9	8.3	8.4	30.5	30.4	30.7	30.7	47.2	47.2	NG	1.5	.	.	1	207	1	873801010	.
IRF940415C	09/07/94	209	1	12	287102	803513	D	123	17	S	M	3	.	.	H	S	NO	NO	0	7.8	7.9	8.3	8.4	30.5	30.4	30.7	30.7	47.2	47.2	NG	1.5	.	.	1	207	1	873801010	.
IRF940415D	09/07/94	209	1	12	287102	803513	D	123	17	S	M	3	TG	NO	H	S	NO	NO	0	7.8	7.9	8.3	8.4	30.5	30.4	30.7	30.7	47.2	47.2	NG	1.5	.	A	1	207	1	873801010	.
IRF940415E	09/07/94	209	1	12	287102	803513	D	123	17	S	M	3	TG	NO	H	S	SY	NO	20	7.8	7.9	8.3	8.4	30.5	30.4	30.7	30.7	47.2	47.2	NG	1.5	.	A	1	207	1	873801010	.
IRF940416A	09/07/94	209	2	12	283110	803527	D	123	17	S	M	3	.	.	H	S	NO	NO	0	7.8	7.9	8.3	8.4	30.5	30.4	30.7	30.7	47.2	47.2	NG	0	.	.	1	207	2	873801010	.
IRF940416B	09/07/94	209	2	12	283110	803527	D	123	17	S	M	3	.	.	H	S	NO	NO	0	7.8	7.9	8.3	8.4	30.5	30.4	30.7	30.7	47.2	47.2	NG	1.5	.	.	1	207	2	873801010	.
IRF940416C	09/07/94	209	2	12	283110	803527	D	123	17	S	M	3	.	.	H	S	NO	NO	0	7.8	7.9	8.3	8.4	30.5	30.4	30.7	30.7	47.2	47.2	NG	1.5	.	.	1	207	2	873801010	.
IRF940416D	09/07/94	209	2	12	283110	803527	D	123	17	S	M	3	.	.	H	S	NO	NO	0	7.8	7.9	8.3	8.4	30.5	30.4	30.7	30.7	47.2	47.2	NG	1.5	.	.	1	207	2	873801010	.
IRF940416E	09/07/94	209	2	12	283110	803527	D	123	17	S	M	3	.	.	H	S	SY	NO	5	7.8	7.9	8.3	8.4	30.5	30.4	30.7	30.7	47.2	47.2	NG	1.5	.	.	1	207	1	873801010	.
IRF940417A	09/07/94	209	3	12	283109	803531	D	123	17	S	M	3	.	.	H	S	NO	NO	0	7.8	7.9	8.3	8.4	30.5	30.4	30.7	30.7	47.2	47.2	NG	0	.	.	1	207	2	873801010	.
IRF940417B	09/07/94	209	3	12	283109	803531	D	123	17	S	M	3	.	.	H	S	NO	NO	0	7.8	7.9	8.3	8.4	30.5	30.4	30.7	30.7	47.2	47.2	NG	1.6	.	.	1	207	2	873801010	.
IRF940417C	09/07/94	209	3	12	283109	803531	D	123	17	S	M	3	.	.	H	S	NO	NO	0	7.8	7.9	8.3	8.4	30.5	30.4	30.7	30.7	47.2	47.2	NG	1.6	.	.	1	207	2	873801010	.
IRF940417D	09/07/94	209	3	12	283109	803531	D	123	17	S	M	3	.	.	H	S	NO	NO	0	7.8	7.9	8.3	8.4	30.5	30.4	30.7	30.7	47.2	47.2	NG	1.6	.	.	1	207	2	873801010	.
IRF940467A	10/06/94	209	1	12	283125	803543	D	123	17	S	M	3	TG	NO	H	S	NO	NO	0	6.5	6.5	8.1	8.1	26.7	26.7	28	28.0	43.5	43.6	NG	0	.	A	1	207	2	873801010	.
IRF940467B	10/06/94	209	1	12	283125	803543	D	123	17	S	M	3	TG	NO	H	S	NO	NO	0	6.5	6.5	8.1	8.1	26.7	26.7	28	28.0	43.5	43.6	NG		.	A	1	207	1	873801010	.
IRF940467C	10/06/94	209	1	12	283125	803543	D	123	17	S	M	3	TG	NO	H	S	NO	NO	0	6.5	6.5	8.1	8.1	26.7	26.7	28	28.0	43.5	43.6	NG		.	A	1	207	1	873801010	.
IRF940467D	10/06/94	209	1	12	283125	803543	D	123	17	S	M	3	TG	NO	H	S	NO	NO	0	6.5	6.5	8.1	8.1	26.7	26.7	28	28.0	43.5	43.6	NG		.	A	1	207	1	873801010	.
IRF940467E	10/06/94	209	1	12	283125	803543	D	123	17	S	M	3	TG	NO	H	S	NO	NO	0	6.5	6.5	8.1	8.1	26.7	26.7	28	28.0	43.5	43.6	NG	1.9	.	A	1	207	1	873801010	.
IRF940468B	10/06/94	209	2	12	283125	803543	D	123	17	S	M	3	TG	NO	H	S	NO	NO	0	6.5	6.5	8.1	8.1	26.7	26.7	28	28.0	43.5	43.6	NG		.	A	1	207	2	873801010	.
IRF940468C	10/06/94	209	2	12	283125	803543	D	123	17	S	M	3	TG	NO	H	S	NO	NO	0	6.5	6.5	8.1	8.1	26.7	26.7	28	28.0	43.5	43.6	NG		.	A	1	207	2	873801010	.
IRF940468D	10/06/94	209	2	12	283125	803543	D	123	17	S	M	3	TG	NO	H	S	NO	NO	0	6.5	6.5	8.1	8.1	26.7	26.7	28	28.0	43.5	43.6	NG		.	A	1	207	2	873801010	.
IRF940468E	10/06/94	209	2	12	283125	803543	D	123	17	S	M	3	TG	NO	H	S	NO	NO	0	6.5	6.5	8.1	8.1	26.7	26.7	28	28.0	43.5	43.6	NG	1.6	.	A	1	207	2	873801010	.
IRF940469B	10/06/94	209	3	12	283125	803543	D	123	17	S	M	3	TG	NO	H	S	NO	NO	0	6.5	6.5	8.1	8.1	26.7	26.7	28	28.0	43.5	43.6	NG		.	A	1	207	3	873801010	.
IRF940469C	10/06/94	209	3	12	283125	803543	D	123	17	S	M	3	TG	NO	H	S	NO	NO	0	6.5	6.5	8.1	8.1	26.7	26.7	28	28.0	43.5	43.6	NG		.	A	1	207	3	873801010	.
IRF940469D	10/06/94	209	3	12	283125	803543	D	123	17	S	M	3	TG	NO	H	S	NO	NO	0	6.5	6.5	8.1	8.1	26.7	26.7	28	28.0	43.5	43.6	NG		.	A	1	207	3	873801010	.
IRF940469E	10/06/94	209	3	12	283125	803543	D	123	17	S	M	3	TG	NO	H	S	NO	NO	0	6.5	6.5	8.1	8.1	26.7	26.7	28	28.0	43.5	43.6	NG	1.5	.	A	1	207	2	873801010	.
IRF940517A	11/18/94	209	1	12	283125	803543	D	123	0	S	N	3	TG	NO	H	S	NO	NO	0	7.9	7.5	7.6	7.5	21.5	21.8	21.2	21.5	33.9	34.3	NG	0	.	A	1	207	2	873801010	.
IRF940517B	11/18/94	209	1	12	283125	803543	D	123	0	S	N	3	.	.	H	S	NO	NO	0	7.9	7.5	7.6	7.5	21.5	21.8	21.2	21.5	33.9	34.3	NG		.	.	1	207	2	873801010	.
IRF940517C	11/18/94	209	1	12	283125	803543	D	123	0	S	N	3	.	.	H	S	NO	NO	0	7.9	7.5	7.6	7.5	21.5	21.8	21.2	21.5	33.9	34.3	NG		.	.	1	207	1	873801010	.
IRF940517D	11/18/94	209	1	12	283125	803543	D	123	0	S	N	3	.	.	H	S	NO	NO	0	7.9	7.5	7.6	7.5	21.5	21.8	21.2	21.5	33.9	34.3	NG		.	.	1	207	1	873801010	.
IRF940517E	11/18/94	209	1	12	283125	803543	D	123	0	S	N	3	TG	NO	H	S	NO	NO	0	7.9	7.5	7.6	7.5	21.5	21.8	21.2	21.5	33.9	34.3	NG	1.5	.	A	1	207	1	873801010	.
IRF940518A	11/18/94	209	2	12	283125	803543	D	123	0	S	N	3	TG	NO	H	S	NO	NO	0	7.9	7.5	7.6	7.5	21.5	21.8	21.2	21.5	33.9	34.3	NG	0	.	A	1	207	3	873801010	.
IRF940518B	11/18/94	209	2	12	283125	803543	D	123	0	S	N	3	.	.	H	S	NO	NO	0	7.9	7.5	7.6	7.5	21.5	21.8	21.2	21.5	33.9	34.3	NG		.	.	1	207	3	873801010	.
IRF940518C	11/18/94	209	2	12	283125	803543	D	123	0	S	N	3	.	.	H	S	NO	NO	0	7.9	7.5	7.6	7.5	21.5	21.8	21.2	21.5	33.9	34.3	NG		.	.	1	207	2	873801010	.
IRF940518D	11/18/94	209	2	12	283125	803543	D	123	0	S	N	3	.	.	H	S	NO	NO	0	7.9	7.5	7.6	7.5	21.5	21.8	21.2	21.5	33.9	34.3	NG		.	.	1	207	2	873801010	.
IRF940518E	11/18/94	209	2	12	283125	803543	D	123	0	S	N	3	TG	NO	H	S	NO	NO	0	7.9	7.5	7.6	7.5	21.5	21.8	21.2	21.5	33.9	34.3	NG	1.5	.	A	1	207	2	873801010	.
IRF940519A	11/18/94	209	3	12	283125	803543	D	123	0	S	N	3	TG	NO	H	S	NO	NO	0	7.9	7.5	7.6	7.5	21.5	21.8	21.2	21.5	33.9	34.3	NG	0	.	A	1	207	4	873801010	.
IRF940519B	11/18/94	209	3	12	283125	803543	D	123	0	S	N	3	.	.	H	S	NO	NO	0	7.9	7.5	7.6	7.5	21.5	21.8	21.2	21.5	33.9	34.3	NG		.	.	1	207	4	873801010	.
IRF940519C	11/18/94	209	3	12	283125	803543	D	123	0	S	N	3	.	.	H	S	NO	NO	0	7.9	7.5	7.6	7.5	21.5	21.8	21.2	21.5	33.9	34.3	NG		.	.	1	207	3	873801010	.
IRF940519D	11/18/94	209	3	12	283125	803543	D	123	0	S	N	3	.	.	H	S	NO	NO	0	7.9	7.5	7.6	7.5	21.5	21.8	21.2	21.5	33.9	34.3	NG		.	.	1	207	3	873801010	.
IRF940519E	11/18/94	209	3	12	283125	803543	D	123	0	S	N	3	TG	NO	H	S	NO	NO	0	7.9	7.5	7.6	7.5	21.5	21.8	21.2	21.5	33.9	34.3	NG	1.5	.	A	1	207	3	873801010	.
IRF940557A	12/05/94	209	1	12	283125	803543	D	123	17	S	N	3	TG	NO	H	S	NO	NO	0	11.4	11.2	8.4	8.4	24.5	24.5	20.2	20.1	32.5	32.3	NG	0	.	A	1	207	1	873801010	.
IRF940557B	12/05/94	209	1	12	283125	803543	D	123	17	S	N	3	.	.	H	S	NO	NO	0	11.4	11.2	8.4	8.4	24.5	24.5	20.2	20.1	32.5	32.3	NG		.	.	1	207	1	873801010	.
IRF940557C	12/05/94	209	1	12	283125	803543	D	123	17	S	N	3	.	.	H	S	NO	NO	0	11.4	11.2	8.4	8.4	24.5	24.5	20.2	20.1	32.5	32.3	NG		.	.	1	207	1	873801010	.
IRF940557D	12/05/94	209	1	12	283125	803543	D	123	17	S	N	3	.	.	H	S	NO	NO	0	11.4	11.2	8.4	8.4	24.5	24.5	20.2	20.1	32.5	32.3	NG		.	.	1	207	1	873801010	.
IRF940557E	12/05/94	209	1	12	283125	803543	D	123	17	S	N	3	TV	NO	H	S	NO	NO	0	11.4	11.2	8.4	8.4	24.5	24.5	20.2	20.1	32.5	32.3	NG	1.5	.	A	1	207	1	873801010	.
IRF940558A	12/05/94	209	2	12	283125	803543	D	123	17	S	N	3	TV	NO	H	S	NO	NO	0	11.4	11.2	8.4	8.4	24.5	24.5	20.2	20.1	32.5	32.3	NG	0	.	A	1	207	2	873801010	.
IRF940558B	12/05/94	209	2	12	283125	803543	D	123	17	S	N	3	.	.	H	S	NO	NO	0	11.4	11.2	8.4	8.4	24.5	24.5	20.2	20.1	32.5	32.3	NG		.	.	1	207	2	873801010	.
IRF940558C	12/05/94	209	2	12	283125	803543	D	123	17	S	N	3	.	.	H	S	NO	NO	0	11.4	11.2	8.4	8.4	24.5	24.5	20.2	20.1	32.5	32.3	NG		.	.	1	207	2	873801010	.
IRF940558D	12/05/94	209	2	12	283125	803543	D	123	17	S	N	3	.	.	H	S	NO	NO	0	11.4	11.2	8.4	8.4	24.5	24.5	20.2	20.1	32.5	32.3	NG		.	.	1	207	2	873801010	.
IRF940558E	12/05/94	209	2	12	283125	803543	D	123	17	S	N	3	TG	NO	H	S	NO	NO	0	11.4	11.2	8.4	8.4	24.5	24.5	20.2	20.1	32.5	32.3	NG	1.5	.	A	1	207	1	873801010	.
IRF940559A	12/05/94	209	3	12	283125	803543	D	123	17	S	N	3	TV	NO	H	S	NO	NO	0	11.4	11.2	8.4	8.4	24.5	24.5	20.2	20.1	32.5	32.3	NG	0.2	.	A	1	207	2	873801010	.
IRF940559B	12/05/94	209	3	12	283125	803543	D	123	17	S	N	3	.	.	H	S	NO	NO	0	11.4	11.2	8.4	8.4	24.5	24.5	20.2	20.1	32.5	32.3	NG		.	.	1	207	2	873801010	.
IRF940559C	12/05/94	209	3	12	283125	803543	D	123	17	S	N	3	.	.	H	S	NO	NO	0	11.4	11.2	8.4	8.4	24.5	24.5	20.2	20.1	32.5	32.3	NG		.	.	1	207	2	873801010	.
IRF940559D	12/05/94	209	3	12	283125	803543	D	123	17	S	N	3	.	.	H	S	NO	NO	0	11.4	11.2	8.4	8.4	24.5	24.5	20.2	20.1	32.5	32.3	NG		.	.	1	207	2	873801010	.
IRF940559E	12/05/94	209	3	12	283125	803543	D	123	17	S	N	3	TV	NO	H	S	NO	NO	0	11.4	11.2	8.4	8.4	24.5	24.5	20.2	20.1	32.5	32.3	NG	1.5	.	A	1	207	2	873801010	.
IRF940044	01/20/94	300	1	13	282133	804285	C	206	23	U	N	2	.	.	U	U	AD	SP	18	7.4	7.5	7.8	7.8	13.8	14.3	32.3	32.7	49.5	49.8	NG	4	.	.	1	300	667	873801010	.
IRF940045	01/20/94	300	2	13	282117	804288	C	206	23	U	N	2	.	.	U	U	AD	CH	15	7.4	7.5	7.8	7.8	13.8	14.3	32.3	32.7	49.5	49.8	NG	3.3	.	.	1	300	593	873801010	.
IRF940046	01/20/94	300	3	13	282174	804289	C	206	23	U	N	2	.	.	U	U	AD	SP	20	7.4	7.5	7.8	7.8	13.8	14.3	32.3	32.7	49.5	49.8	NG	3	.	.	1	300	741	873801010	.
IRF940108	02/25/94	300	1	13	282115	804277	C	206	29	U	U	2	.	.	U	U	TU	NO	2	6.6	5.7	6.3	6.2	22.5	22.0	29.7	29.8	45.8	46.1	NG	3.6	.	.	1	300	815	873801010	.
IRF940109	02/25/94	300	2	13	282107	804283	C	206	29	U	U	2	.	.	U	U	TU	AD	2	6.6	5.7	6.3	6.2	22.5	22.0	29.7	29.8	45.8	46.1	NG	2.8	.	.	1	300	815	873801010	.
IRF940110	02/25/94	300	3	13	282113	804287	C	206	29	U	U	2	.	.	U	U	TU	AD	3	6.6	5.7	6.3	6.2	22.5	22.0	29.7	29.8	45.8	46.1	NG	4	.	.	1	300	741	873801010	.
IRF940289	06/21/94	300	1	13	282112	804275	C	206	27	U	U	2	.	.	U	U	TU	NO	10	6.8	6.6	8.0	7.9	29.1	28.7	28.7	28.6	44.5	44.4	NG	2.8	.	.	1	300	1112	873801010	.
IRF940290	06/21/94	300	2	13	282113	804286	C	206	27	U	U	2	.	.	U	U	TU	AD	7	6.8	6.6	8.0	7.9	29.1	28.7	28.7	28.6	44.5	44.4	NG	3.3	.	.	1	300	667	873801010	.
IRF940291	06/21/94	300	3	13	282116	804290	C	206	27	U	U	2	.	.	U	U	TU	AD	6	6.8	6.6	8.0	7.9	29.1	28.7	28.7	28.6	44.5	44.4	NG	3.9	.	.	1	300	741	873801010	.
IRF940339	07/22/94	300	1	13	282119	804288	C	206	0	U	U	2	.	.	U	U	SP	NO	8	5.5	5.5	7.4	7.4	30	29.9	28	28.0	43.5	43.5	NG		.	.	1	300	667	873801010	.
IRF940340	07/22/94	300	2	13	282117	804289	C	206	0	U	U	2	.	.	U	U	SP	TU	5	5.5	5.5	7.4	7.4	30	29.9	28	28.0	43.5	43.5	NG		.	.	1	300	741	873801010	.
IRF940341	07/22/94	300	3	13	282116	804288	C	206	0	U	U	2	.	.	U	U	CQ	NO	60	5.5	5.5	7.4	7.4	30	29.9	28	28.0	43.5	43.5	NG		.	.	1	300	964	873801010	.
IRF940394	08/25/94	300	1	13	282125	804285	C	206	4	M	U	2	.	.	U	U	SP	CQ	5	4.9	4.2	7.6	7.2	28.3	28.5	23.3	23.7	36.9	37.4	NG	4.4	.	.	1	300	667	873801010	.
IRF940395	08/25/94	300	2	13	282116	804286	C	206	4	M	U	2	.	.	U	U	SP	AD	3	4.9	4.2	7.6	7.2	28.3	28.5	23.3	23.7	36.9	37.4	NG	4.4	.	.	1	300	815	873801010	.
IRF940396	08/25/94	300	3	13	282103	804281	C	206	4	M	U	2	.	.	U	U	SP	NO	18	4.9	4.2	7.6	7.2	28.3	28.5	23.3	23.7	36.9	37.4	NG	4.4	.	.	1	300	667	873801010	.
IRF940449	09/23/94	300	1	13	282121	804295	C	206	4	U	U	2	.	.	U	U	SP	SH	5	6.1	5.6	8.3	8.2	27.3	27.1	21.8	21.9	34.7	34.9	NG		.	.	1	300	815	873801010	.
IRF940450	09/23/94	300	2	13	282115	804288	C	206	4	U	U	2	.	.	U	U	SP	AD	5	6.1	5.6	8.3	8.2	27.3	27.1	21.8	21.9	34.7	34.9	NG		.	.	1	300	815	873801010	.
IRF940451	09/23/94	300	3	13	282103	804286	C	206	4	U	U	2	.	.	U	U	SP	AD	15	6.1	5.6	8.3	8.2	27.3	27.1	21.8	21.9	34.7	34.9	NG		.	.	1	300	741	873801010	.
IRF940575	12/15/94	300	1	13	282103	804295	C	206	27	U	U	2	.	.	U	U	SP	TU	0.1	7.7	7.6	7.7	7.9	19.1	19.1	17.6	17.7	28.8	28.9	NG	3.3	.	.	1	300	667	873801010	.
IRF940576	12/15/94	300	2	13	282098	804289	C	206	27	U	U	2	.	.	U	U	SP	AD	1	7.7	7.6	7.7	7.9	19.1	19.1	17.6	17.7	28.8	28.9	NG	4	.	.	1	300	593	873801010	.
IRF940577	12/15/94	300	3	13	282405	804293	C	206	27	U	U	2	.	.	U	U	NO	NO	0	7.7	7.6	7.7	7.9	19.1	19.1	17.6	17.7	28.8	28.9	NG	4	.	.	1	300	445	873801010	.
IRF940047	01/20/94	300	1	14	282479	803856	D	181	23	M	H	2	.	.	U	U	MU	SH	100	7.7	7.0	8.1	8.1	14.1	14.5	28.5	32.2	44.1	49.3	NG	3.8	.	.	1	300	519	873801010	.
IRF940048	01/20/94	300	2	14	282485	803856	D	181	23	M	H	2	.	.	U	U	MU	SH	100	7.7	7.0	8.1	8.1	14.1	14.5	28.5	32.2	44.1	49.3	NG	3.6	.	.	1	300	741	873801010	.
IRF940049	01/20/94	300	3	14	282492	803857	D	181	23	M	U	2	.	.	U	U	MU	SH	100	7.7	7.0	8.1	8.1	14.1	14.5	28.5	32.2	44.1	49.3	NG	3.7	.	.	1	300	593	873801010	.
IRF940105	02/25/94	300	1	14	282526	803857	D	181	29	U	U	2	.	.	U	U	CT	AD	0.5	6.4	6.4	6.1	6.1	22.2	22.0	27.5	27.5	42.8	42.8	NG	2.1	.	.	1	300	889	873801010	.
IRF940106	02/25/94	300	2	14	282531	803855	D	181	29	U	U	2	.	.	U	U	SP	AD	3	6.4	6.4	6.1	6.1	22.2	22.0	27.5	27.5	42.8	42.8	NG	2.1	.	.	1	300	667	873801010	.
IRF940107	02/25/94	300	3	14	282522	803857	D	181	29	U	U	2	.	.	U	U	TU	NO	1.5	6.4	6.4	6.1	6.1	22.2	22.0	27.5	27.5	42.8	42.8	NG	2.1	.	.	1	300	889	873801010	.
IRF940292	06/21/94	300	1	14	282523	803852	D	181	27	U	U	2	.	.	U	U	MU	SP	50	6.4	6.2	7.9	7.9	29.2	29.1	30.7	30.7	47.2	47.2	NG	3.4	.	.	1	300	519	873801010	.
IRF940293	06/21/94	300	2	14	282526	803857	D	181	27	U	U	2	.	.	U	U	SP	AD	1	6.4	6.2	7.9	7.9	29.2	29.1	30.7	30.7	47.2	47.2	NG	2.1	.	.	1	300	815	873801010	.
IRF940294	06/21/94	300	3	14	282522	803857	D	181	27	U	U	2	.	.	U	U	NO	NO	0	6.4	6.2	7.9	7.9	29.2	29.1	30.7	30.7	47.2	47.2	NG	2.1	.	.	1	300	815	873801010	.
[truncated: 215 more rows]
[truncated: 14 more columns]

## Sheet: 1995
FIELD_NO	DATE	GEAR	REP	STTN	LAT	LONG	ZONE	GRID	MOON	B1	B2	PERIOD	SV1	SV2	BV1	BV2	BY1	BY2	QUANTITY	SFST_DO	BTST_DO	SFST_PH	BTST_PH	SFST_TEM	BTST_TEM	SFST_SAL	BTST_SAL	SFST_CON	BTST_CON	STTIDE	STDEPTH	P_COVER	BANK	CF	GR	AREA	SPECIES	SEX	L1	L2	L3	L4	L5	L6	L7	L8	L9	L10	L11
[truncated: 828 more rows]
[truncated: 14 more columns]

[truncated: 5 more sheets: Graphs, EZA4, Sheet2, Summary, Indian River Lagoon]
