# Supplementary material for: Age, growth, and recruitment patterns of juvenile ladyfish (Elops sp) from the east coast of Florida (USA)
Source: PeerJ. 2015 Nov 3;3:e1392. doi: 10.7717/peerj.1392 (PMC4699790; doi:10.7717/peerj.1392)
Supplement: Data S2 [file peerj-03-1392-s002.zip]

Archive with 1 entries (1 files):
- Voulcia County.xls
