# Supplementary material for: Age, growth, and recruitment patterns of juvenile ladyfish (Elops sp) from the east coast of Florida (USA)
Source: PeerJ. 2015 Nov 3;3:e1392. doi: 10.7717/peerj.1392 (PMC4699790; doi:10.7717/peerj.1392)
Supplement: Data S2 [file peerj-03-1392-s002.zip › Voulcia County.xls]

## Sheet: 1993
FIELD_NO	DATE	GEAR	REP	STTN	LAT	LONG	ZONE	GRID	MOON	B1	B2	PERIOD	SV1	SV2	BV1	BV2	BY1	BY2	QUANTITY	SFST_DO	BTST_DO	SFST_PH	BTST_PH	SFST_TEM	BTST_TEM	SFST_SAL	BTST_SAL	SFST_CON	BTST_CON	STTIDE	STDEPTH	P_COVER	BANK	CF	GR	AREA	SPECIES	SEX	L1	L2	L3	L4	L5	L6	L7	L8	L9	L10	L11
VCF930188	03/29/93	23	3	1	291926	810520	.	.	21	M	N	2	MG	NO	N	.	ST	MU	3		.		.		.		.		.	.	1		C	1	23	68	873801010	.	228	2
VCF930190	03/29/93	23	5	1	291926	810520	.	.	21	M	N	2	MG	NO	N	.	ST	MU	1		.		.		.		.		.	.	1		C	1	23	68	873801010	.	4
VCF930279	04/26/93	23	4	1	291929	810510	.	.	21	M	N	2	MG	NO	N	.	DT	.	1		.	6.9	.		.	7.1	.		.	.		0	D	1	23	68	873801010	.	37
VCF930443	05/28/93	23	2	1	291929	810510	.	.	23	M	N	2	SN	MG	U	U	DT	MU	2	4.9	.	7.1	.	26.3	.	19.7	.	31.8	.	.	1		C	1	23	68	873801010	.	44
VCF930923	09/30/93	23	4	1	291929	810510	.	.	1	S	M	2	SN	MG	N	N	ST	NO	5	6.1	.	7.8	.	25.2	.	35.1	.	53.2	.	.	1.5	0	C	1	23	68	873801010	.	21
VCF930001	01/25/93	23	1	1	291929	810510	.	.	19	M	N	2	SN	MG	N	.	NO	.	0	7	.	6.6	.	18.6	.	10.9	.	18.7	.	NG	0.5	0	D	1	23	68	873801010	.
VCF930002	01/25/93	23	2	1	291929	810510	.	.	19	M	N	2	SN	MG	N	.	DT	.	2	7	.	6.6	.	18.6	.	10.9	.	18.7	.	NG	0.5	0	D	1	23	68	873801010	.
VCF930003	01/25/93	23	3	1	291929	810510	.	.	19	M	N	2	SN	MG	N	.	DT	.	2	7	.	6.6	.	18.6	.	10.9	.	18.7	.	NG	0.5	0	D	1	23	68	873801010	.
VCF930004	01/25/93	23	4	1	291929	810510	.	.	19	M	N	2	SN	MG	N	.	DT	.	1	7	.	6.6	.	18.6	.	10.9	.	18.7	.	NG	0.5	0	D	1	23	68	873801010	.
VCF930005	01/25/93	23	5	1	291929	810510	.	.	19	M	N	2	SN	MG	N	.	DT	.	2	7	.	6.6	.	18.6	.	10.9	.	18.7	.	NG	0.5	0	D	1	23	68	873801010	.
VCF930081	02/22/93	23	1	1	291929	810510	.	.	16	M	N	2	MG	JU	N	.	DT	.	1	6.4	.	7.1	.	16.6	.	3.1	.	6.4	.	NG	1		C	1	23	68	873801010	.
VCF930082	02/22/93	23	2	1	291929	810510	.	.	16	M	N	2	MG	JU	N	.	DT	.	1	6.4	.	7.1	.	16.6	.	3.1	.	6.4	.	NG	1		C	1	23	68	873801010	.
VCF930083	02/22/93	23	3	1	291929	810510	.	.	16	M	N	2	MG	JU	N	.	DT	.	1	6.4	.	7.1	.	16.6	.	3.1	.	6.4	.	NG	1		C	1	23	68	873801010	.
VCF930084	02/22/93	23	4	1	291929	810510	.	.	16	M	N	2	MG	JU	N	.	DT	.	1	6.4	.	7.1	.	16.6	.	3.1	.	6.4	.	NG	1		C	1	23	68	873801010	.
VCF930085	02/22/93	23	5	1	291929	810510	.	.	16	M	N	2	MG	JU	N	.	DT	.	1	6.4	.	7.1	.	16.6	.	3.1	.	6.4	.	NG	1		C	1	23	68	873801010	.
VCF930186	03/29/93	23	1	1	291926	810520	.	.	21	M	N	2	MG	NO	N	.	ST	MU	1.5		.		.		.		.		.	.	1		C	1	23	68	873801010	.
VCF930187	03/29/93	23	2	1	291926	810520	.	.	21	M	N	2	MG	NO	N	.	ST	MU	0.5		.		.		.		.		.	.	1		C	1	23	68	873801010	.
VCF930188	03/29/93	23	3	1	291926	810520	.	.	21	M	N	2	MG	NO	N	.	ST	MU	3		.		.		.		.		.	.	1		C	1	23	68	873801010	.
VCF930189	03/29/93	23	4	1	291926	810520	.	.	21	M	N	2	MG	NO	N	.	ST	MU	0.5		.		.		.		.		.	.	1		C	1	23	68	873801010	.
VCF930190	03/29/93	23	5	1	291926	810520	.	.	21	M	N	2	MG	NO	N	.	ST	MU	1		.		.		.		.		.	.	1		C	1	23	68	873801010	.
VCF930276	04/26/93	23	1	1	291929	810510	.	.	21	M	N	2	MG	NO	N	.	DT	.	2		.	6.9	.		.	7.1	.		.	.		0	D	1	23	68	873801010	.
VCF930277	04/26/93	23	2	1	291929	810510	.	.	21	M	N	2	MG	NO	N	.	DT	.	1		.	6.9	.		.	7.1	.		.	.		0	D	1	23	68	873801010	.
VCF930278	04/26/93	23	3	1	291929	810510	.	.	21	M	N	2	MG	NO	N	.	DT	.	1		.	6.9	.		.	7.1	.		.	.		0	D	1	23	68	873801010	.
VCF930279	04/26/93	23	4	1	291929	810510	.	.	21	M	N	2	MG	NO	N	.	DT	.	1		.	6.9	.		.	7.1	.		.	.		0	D	1	23	68	873801010	.
VCF930280	04/26/93	23	5	1	291929	810510	.	.	21	M	N	2	MG	NO	N	.	DT	MU	2		.	6.9	.		.	7.1	.		.	.		0	D	1	23	68	873801010	.
VCF930442	05/28/93	23	1	1	291929	810510	.	.	23	M	N	2	SN	MG	U	U	DT	MU	2	4.9	.	7.1	.	26.3	.	19.7	.	31.8	.	.	1		C	1	23	68	873801010	.
VCF930443	05/28/93	23	2	1	291929	810510	.	.	23	M	N	2	SN	MG	U	U	DT	MU	2	4.9	.	7.1	.	26.3	.	19.7	.	31.8	.	.	1		C	1	23	68	873801010	.
VCF930444	05/28/93	23	3	1	291929	810510	.	.	23	M	N	2	SN	MG	U	U	DT	MU	2	4.9	.	7.1	.	26.3	.	19.7	.	31.8	.	.	1		C	1	23	68	873801010	.
VCF930445	05/28/93	23	4	1	291929	810510	.	.	23	M	N	2	SN	MG	U	U	DT	MU	2	4.9	.	7.1	.	26.3	.	19.7	.	31.8	.	.	1		C	1	23	68	873801010	.
VCF930446	05/28/93	23	5	1	291929	810510	.	.	23	M	N	2	SN	MG	U	U	DT	MU	2	4.9	.	7.1	.	26.3	.	19.7	.	31.8	.	.	1		C	1	23	68	873801010	.
VCF930513	06/28/93	23	1	1	291929	810510	.	.	24	M	N	2	MG	NO	N	.	ST	DT	2	7.4	.	7.4	.	29.4	.	15.7	.	25.9	.	.	2	0	D	1	23	68	873801010	.
VCF930514	06/28/93	23	2	1	291929	810510	.	.	24	M	N	2	MG	NO	N	.	ST	.	1	7.4	.	7.4	.	29.4	.	15.7	.	25.9	.	.	2	0	D	1	23	68	873801010	.
VCF930515	06/28/93	23	3	1	291929	810510	.	.	24	M	N	2	MG	NO	N	.	ST	DT	2	7.4	.	7.4	.	29.4	.	15.7	.	25.9	.	.	2	0	D	1	23	68	873801010	.
VCF930516	06/28/93	23	4	1	291929	810510	.	.	24	M	N	2	MG	NO	N	.	ST	DT	1	7.4	.	7.4	.	29.4	.	15.7	.	25.9	.	.	2	0	D	1	23	68	873801010	.
VCF930517	06/28/93	23	5	1	291929	810510	.	.	24	M	N	2	MG	NO	N	.	ST	DT	2	7.4	.	7.4	.	29.4	.	15.7	.	25.9	.	.	2	0	D	1	23	68	873801010	.
VCF930669	07/28/93	23	1	1	291929	810510	.	.	23	M	N	2	SN	MG	N	.	DT	NO	1	5.2	.	7.4	.	32.3	.	15.5	.	25.5	.	LS	1.5	0	C	1	23	68	873801010	.
VCF930670	07/28/93	23	2	1	291929	810510	.	.	23	M	N	2	SN	MG	N	.	DT	NO	0.5	5.2	.	7.4	.	32.3	.	15.5	.	25.5	.	LS	1.5	0	C	1	23	68	873801010	.
VCF930671	07/28/93	23	3	1	291929	810510	.	.	23	M	N	2	SN	MG	N	.	DT	NO	1	5.2	.	7.4	.	32.3	.	15.5	.	25.5	.	LS	1.5	0	C	1	23	68	873801010	.
VCF930672	07/28/93	23	4	1	291929	810510	.	.	23	M	N	2	SN	MG	N	.	NO	.	0	5.2	.	7.4	.	32.3	.	15.5	.	25.5	.	LS	1.5	0	C	1	23	68	873801010	.
VCF930673	07/28/93	23	5	1	291929	810510	.	.	23	M	N	2	SN	MG	N	.	NO	.	0	5.2	.	7.4	.	32.3	.	15.5	.	25.5	.	LS	1.5	0	C	1	23	68	873801010	.
VCF930785	08/25/93	23	1	1	291929	810910	.	.	23	M	D	2	SN	MG	N	.	DT	ST	10	3.3	.	7.1	.	31.4	.	19.3	.	31.1	.	LR	1	0	C	1	23	68	873801010	.
VCF930786	08/25/93	23	2	1	291929	810910	.	.	23	M	D	2	SN	MG	N	.	DT	ST	5	3.3	.	7.1	.	31.4	.	19.3	.	31.1	.	LR	1	0	C	1	23	68	873801010	.
VCF930787	08/25/93	23	3	1	291929	810910	.	.	23	M	D	2	SN	MG	N	.	DT	ST	10	3.3	.	7.1	.	31.4	.	19.3	.	31.1	.	LR	1	0	C	1	23	68	873801010	.
VCF930788	08/25/93	23	4	1	291929	810910	.	.	23	M	D	2	SN	MG	N	.	DT	MU	5	3.3	.	7.1	.	31.4	.	19.3	.	31.1	.	LR	1	0	C	1	23	68	873801010	.
VCF930789	08/25/93	23	5	1	291929	810910	.	.	23	M	D	2	SN	MG	N	.	DT	ST	5	3.3	.	7.1	.	31.4	.	19.3	.	31.1	.	LR	1	0	C	1	23	68	873801010	.
VCF930920	09/30/93	23	1	1	291929	810510	.	.	1	S	M	2	SN	MG	N	N	ST	NO	0.5	6.1	.	7.8	.	25.2	.	35.1	.	53.2	.	.	1.2	0	C	1	23	68	873801010	.
VCF930921	09/30/93	23	2	1	291929	810510	.	.	1	S	M	2	SN	MG	N	N	ST	DT	5	6.1	.	7.8	.	25.2	.	35.1	.	53.2	.	.	1.5	0	C	1	23	68	873801010	.
VCF930922	09/30/93	23	3	1	291929	810510	.	.	1	S	M	2	SN	MG	N	N	ST	DT	10	6.1	.	7.8	.	25.2	.	35.1	.	53.2	.	.	1.5	0	C	1	23	68	873801010	.
VCF930924	09/30/93	23	5	1	291929	810510	.	.	1	S	M	2	SN	MG	N	N	ST	NO	5	6.1	.	7.8	.	25.2	.	35.1	.	53.2	.	.	1.3	0	C	1	23	68	873801010	.
VCF931064	11/04/93	23	1	1	291929	810510	.	.	5	M	N	2	SN	MG	N	N	MU	ST	10	6.3	.	7.3	.	21.2	.	19.3	.	31.2	.	LF	1.2	0	C	1	23	68	873801010	.
VCF931065	11/04/93	23	2	1	291929	810510	.	.	5	M	N	2	SN	MG	N	N	MU	DT	15	6.3	.	7.3	.	21.2	.	19.3	.	31.2	.	LF	1.2	0	C	1	23	68	873801010	.
VCF931066	11/04/93	23	3	1	291929	810510	.	.	5	M	N	2	SN	MG	N	N	MU	ST	10	6.3	.	7.3	.	21.2	.	19.3	.	31.2	.	LF	1.3	0	C	1	23	68	873801010	.
VCF931067	11/04/93	23	4	1	291929	810510	.	.	5	M	N	2	SN	MG	N	N	MU	DT	10	6.3	.	7.3	.	21.2	.	19.3	.	31.2	.	LF	1.2	0	C	1	23	68	873801010	.
VCF931068	11/04/93	23	5	1	291929	810510	.	.	5	M	N	2	SN	MG	N	N	MU	ST	20	6.3	.	7.3	.	21.2	.	19.3	.	31.2	.	LF	1.2	0	C	1	23	68	873801010	.
VCF931144	11/18/93	23	1	1	291929	810510	.	.	19	M	D	2	SN	NO	N	N	DT	MU	2	6.2	.	7.1	.	25.3	.	15	.	24.8	.	.	1.5	0	C	1	23	68	873801010	.
VCF931145	11/18/93	23	2	1	291929	810510	.	.	19	M	D	2	SN	NO	N	N	DT	MU	10	6.2	.	7.1	.	25.3	.	15	.	24.8	.	.	1.5	0	C	1	23	68	873801010	.
VCF931146	11/18/93	23	3	1	291929	810510	.	.	19	M	D	2	SN	NO	N	N	MU	DT	5	6.2	.	7.1	.	25.3	.	15	.	24.8	.	.	1.5	0	C	1	23	68	873801010	.
VCF931147	11/18/93	23	4	1	291929	810510	.	.	19	M	D	2	SN	NO	N	N	MU	DT	10	6.2	.	7.1	.	25.3	.	15	.	24.8	.	.	1.5	0	C	1	23	68	873801010	.
VCF931148	11/18/93	23	5	1	291929	810510	.	.	19	M	D	2	SN	NO	N	N	DT	ST	15	6.2	.	7.1	.	25.3	.	15	.	24.8	.	.	1.5	0	C	1	23	68	873801010	.
VCF931245	12/15/93	23	1	1	291929	810510	.	.	16	M	D	2	MG	NO	N	N	DT	MU	5	7.7	.	7	.	15	.	19.5	.	31.5	.	.	1.5	0	C	1	23	68	873801010	.
VCF931246	12/15/93	23	2	1	291929	810510	.	.	16	M	D	2	MG	NO	N	N	DT	MU	3	7.7	.	7	.	15	.	19.5	.	31.5	.	.	1.5	0	C	1	23	68	873801010	.
VCF931247	12/15/93	23	3	1	291929	810510	.	.	16	M	D	2	MG	NO	N	N	DT	MU	3	7.7	.	7	.	15	.	19.5	.	31.5	.	.	1.5	0	C	1	23	68	873801010	.
VCF931248	12/15/93	23	4	1	291929	810510	.	.	16	M	D	2	MG	NO	N	N	DT	MU	3	7.7	.	7	.	15	.	19.5	.	31.5	.	.	1.5	0	C	1	23	68	873801010	.
VCF931249	12/15/93	23	5	1	291929	810510	.	.	16	M	D	2	MG	NO	N	N	DT	MU	10	7.7	.	7	.	15	.	19.5	.	31.5	.	.	1.2	0	C	1	23	68	873801010	.
VCF930509	06/28/93	23	2	2	292126	810545	.	.	24	M	N	2	SA	NO	N	.	NO	.	0	5.5	.	7.4	.	29.7	.	23.8	.	37.7	.	.	2	0	D	1	23	68	873801010	.	59	61	7
VCF930508	06/28/93	23	1	2	292126	810545	.	.	24	M	N	2	SA	NO	N	.	NO	.	0	5.5	.	7.4	.	29.7	.	23.8	.	37.7	.	.	2	0	D	1	23	68	873801010	.	65	71
VCF930780	08/25/93	23	1	2	292126	810545	.	.	23	S	H	2	SA	SN	N	.	NO	.	0	3.7	.	7.3	.	29.6	.	30.9	.	47.5	.	LF	1	0	C	1	23	68	873801010	.	111	119
VCF930201	03/29/93	23	1	2	292126	810545	.	.	21	S	N	2	SA	NO	N	.	NO	.	0		.		.		.		.		.	LR	1.5		C	1	23	68	873801010	.	38
VCF930510	06/28/93	23	3	2	292126	810545	.	.	24	M	N	2	SA	NO	N	.	NO	.	0	5.5	.	7.4	.	29.7	.	23.8	.	37.7	.	.	2	0	D	1	23	68	873801010	.	55
VCF930782	08/25/93	23	3	2	292126	810545	.	.	23	S	H	2	SA	SN	N	.	NO	.	0	3.7	.	7.3	.	29.6	.	30.9	.	47.5	.	LF	1	0	C	1	23	68	873801010	.	124
VCF930016	01/25/93	23	1	2	292126	810545	.	.	19	S	M	2	SN	NO	N	.	NO	.	0	7.7	.	7	.	18.7	.	23.8	.	37.6	.	NG	0.5		D	1	23	68	873801010	.
VCF930017	01/25/93	23	2	2	292126	810545	.	.	19	S	M	2	SN	NO	N	.	NO	.	0	7.7	.	7	.	18.7	.	23.8	.	37.6	.	NG	0.5		D	1	23	68	873801010	.
VCF930018	01/25/93	23	3	2	292126	810545	.	.	19	S	M	2	SN	NO	N	.	NO	.	0	7.7	.	7	.	18.7	.	23.8	.	37.6	.	NG	0.5		D	1	23	68	873801010	.
VCF930019	01/25/93	23	4	2	292126	810545	.	.	19	S	M	2	SN	NO	N	.	NO	.	0	7.7	.	7	.	18.7	.	23.8	.	37.6	.	NG	0.5		D	1	23	68	873801010	.
VCF930020	01/25/93	23	5	2	292126	810545	.	.	19	S	M	2	SN	NO	N	.	NO	.	0	7.7	.	7	.	18.7	.	23.8	.	37.6	.	NG	0.5		D	1	23	68	873801010	.
VCF930201	03/29/93	23	1	2	292126	810545	.	.	21	S	N	2	SA	NO	N	.	NO	.	0		.		.		.		.		.	LR	1.5		C	1	23	68	873801010	.
VCF930202	03/29/93	23	2	2	292126	810545	.	.	21	S	N	2	SA	NO	N	.	NO	.	0		.		.		.		.		.	LR	1.5		C	1	23	68	873801010	.
VCF930203	03/29/93	23	3	2	292126	810545	.	.	21	S	N	2	SA	NO	N	.	NO	.	0		.		.		.		.		.	LR	1.5		C	1	23	68	873801010	.
VCF930204	03/29/93	23	4	2	292126	810545	.	.	21	S	N	2	SA	NO	N	.	NO	.	0		.		.		.		.		.	LR	1.5		C	1	23	68	873801010	.
VCF930205	03/29/93	23	5	2	292126	810545	.	.	21	S	N	2	SA	NO	N	.	NO	.	0		.		.		.		.		.	LR	1.5		C	1	23	68	873801010	.
VCF930296	04/27/93	23	1	2	292126	810545	.	.	22	M	H	2	MG	NO	N	.	NO	.	0		.	6.1	.		.	23.3	.		.	.	1	0	D	1	23	68	873801010	.
VCF930297	04/27/93	23	2	2	292126	810545	.	.	22	M	H	2	MG	NO	N	.	NO	.	0		.	6.1	.		.	23.3	.		.	.	1	0	D	1	23	68	873801010	.
VCF930298	04/27/93	23	3	2	292126	810545	.	.	22	M	H	2	MG	NO	N	.	NO	.	0		.	6.1	.		.	23.3	.		.	.	1	0	D	1	23	68	873801010	.
VCF930299	04/27/93	23	4	2	292126	810545	.	.	22	M	H	2	MG	NO	N	.	NO	.	0		.	6.1	.		.	23.3	.		.	.	1	0	D	1	23	68	873801010	.
VCF930300	04/27/93	23	5	2	292126	810545	.	.	22	M	H	2	MG	NO	N	.	NO	.	0		.	6.1	.		.	23.3	.		.	.	1	0	D	1	23	68	873801010	.
VCF930457	05/28/93	23	1	2	292126	810545	.	.	23	M	N	2	SN	NO	N	.	NO	.	0	5.1	.	7.3	.	26.3	.	23.2	.	36.8	.	.	1	0	D	1	23	68	873801010	.
VCF930458	05/28/93	23	2	2	292126	810545	.	.	23	M	N	2	SN	NO	N	.	NO	.	0	5.1	.	7.3	.	26.3	.	23.2	.	36.8	.	.	1	0	D	1	23	68	873801010	.
VCF930459	05/28/93	23	3	2	292126	810545	.	.	23	M	N	2	SN	NO	N	.	NO	.	0	5.1	.	7.3	.	26.3	.	23.2	.	36.8	.	.	1	0	D	1	23	68	873801010	.
VCF930460	05/28/93	23	4	2	292126	810545	.	.	23	M	N	2	SN	NO	N	.	NO	.	0	5.1	.	7.3	.	26.3	.	23.2	.	36.8	.	.	1	0	D	1	23	68	873801010	.
VCF930461	05/28/93	23	5	2	292126	810545	.	.	23	M	N	2	SN	NO	N	.	NO	.	0	5.1	.	7.3	.	26.3	.	23.2	.	36.8	.	.	1	0	D	1	23	68	873801010	.
VCF930508	06/28/93	23	1	2	292126	810545	.	.	24	M	N	2	SA	NO	N	.	NO	.	0	5.5	.	7.4	.	29.7	.	23.8	.	37.7	.	.	2	0	D	1	23	68	873801010	.
VCF930509	06/28/93	23	2	2	292126	810545	.	.	24	M	N	2	SA	NO	N	.	NO	.	0	5.5	.	7.4	.	29.7	.	23.8	.	37.7	.	.	2	0	D	1	23	68	873801010	.
VCF930510	06/28/93	23	3	2	292126	810545	.	.	24	M	N	2	SA	NO	N	.	NO	.	0	5.5	.	7.4	.	29.7	.	23.8	.	37.7	.	.	2	0	D	1	23	68	873801010	.
VCF930511	06/28/93	23	4	2	292126	810545	.	.	24	M	N	2	SA	NO	N	.	NO	.	0	5.5	.	7.4	.	29.7	.	23.8	.	37.7	.	.	2	0	D	1	23	68	873801010	.
VCF930512	06/28/93	23	5	2	292126	810545	.	.	24	M	N	2	SA	NO	N	.	NO	.	0	5.5	.	7.4	.	29.7	.	23.8	.	37.7	.	.	2	0	D	1	23	68	873801010	.
VCF930664	07/28/93	23	1	2	292126	810545	.	.	23	M	S	2	SN	SA	N	.	CT	NO	8	5	.	7.4	.	32.1	.	28.1	.	43.4	.	LF	1.5	0	C	1	23	68	873801010	.
VCF930665	07/28/93	23	2	2	292126	810545	.	.	23	M	S	2	SN	SA	N	.	CT	NO	5	5	.	7.4	.	32.1	.	28.1	.	43.4	.	LF	1.5	0	C	1	23	68	873801010	.
VCF930666	07/28/93	23	3	2	292126	810545	.	.	23	M	S	2	SN	SA	N	.	CT	NO	3	5	.	7.4	.	32.1	.	28.1	.	43.4	.	LF	1.5	0	C	1	23	68	873801010	.
VCF930667	07/28/93	23	4	2	292126	810545	.	.	23	M	S	2	SN	SA	N	.	CT	NO	2	5	.	7.4	.	32.1	.	28.1	.	43.4	.	LF	1.5	0	C	1	23	68	873801010	.
VCF930668	07/28/93	23	5	2	292126	810545	.	.	23	M	S	2	SN	SA	N	.	CT	NO	1	5	.	7.4	.	32.1	.	28.1	.	43.4	.	LF	1.5	0	C	1	23	68	873801010	.
VCF930780	08/25/93	23	1	2	292126	810545	.	.	23	S	H	2	SA	SN	N	.	NO	.	0	3.7	.	7.3	.	29.6	.	30.9	.	47.5	.	LF	1	0	C	1	23	68	873801010	.
VCF930781	08/25/93	23	2	2	292126	810545	.	.	23	S	H	2	SA	SN	N	.	NO	.	0	3.7	.	7.3	.	29.6	.	30.9	.	47.5	.	LF	1	0	C	1	23	68	873801010	.
VCF930782	08/25/93	23	3	2	292126	810545	.	.	23	S	H	2	SA	SN	N	.	NO	.	0	3.7	.	7.3	.	29.6	.	30.9	.	47.5	.	LF	1	0	C	1	23	68	873801010	.
VCF930783	08/25/93	23	4	2	292126	810545	.	.	23	S	H	2	SA	SN	N	.	NO	.	0	3.7	.	7.3	.	29.6	.	30.9	.	47.5	.	LF	1	0	C	1	23	68	873801010	.
VCF930784	08/25/93	23	5	2	292126	810545	.	.	23	S	H	2	SA	SN	N	.	NO	.	0	3.7	.	7.3	.	29.6	.	30.9	.	47.5	.	LF	1	0	C	1	23	68	873801010	.
VCF930915	09/30/93	23	1	2	292126	810545	.	.	1	M	N	2	SN	NO	N	N	MU	ST	10	4.7	.	7.4	.	25.9	.	24.7	.	38.9	.	.	1.2	0	C	1	23	68	873801010	.
VCF930916	09/30/93	23	2	2	292126	810545	.	.	1	M	N	2	SA	SN	N	N	MU	NO	1	4.7	.	7.4	.	25.9	.	24.7	.	38.9	.	.	1.2	0	C	1	23	68	873801010	.
VCF930917	09/30/93	23	3	2	292126	810545	.	.	1	M	N	2	SN	NO	N	N	MU	ST	0.5	4.7	.	7.4	.	25.9	.	24.7	.	38.9	.	.	1.3	0	C	1	23	68	873801010	.
VCF930918	09/30/93	23	4	2	292126	810545	.	.	1	M	N	2	SN	NO	N	N	NO	NO	0	4.7	.	7.4	.	25.9	.	24.7	.	38.9	.	.	1.2	0	C	1	23	68	873801010	.
VCF930919	09/30/93	23	5	2	292126	810545	.	.	1	M	N	2	SN	NO	N	N	NO	NO	0	4.7	.	7.4	.	25.9	.	24.7	.	38.9	.	.	1.2	0	C	1	23	68	873801010	.
VCF931069	11/04/93	23	1	2	292126	810545	.	.	5	S	M	2	SN	SA	N	N	NO	NO	0	8.7	.	6.9	.	21.2	.	27.3	.	42.6	.	LF	1	0	C	1	23	68	873801010	.
VCF931070	11/04/93	23	2	2	292126	810545	.	.	5	S	M	2	SN	SA	N	N	NO	NO	0	8.7	.	6.9	.	21.2	.	27.3	.	42.6	.	LF	1	0	C	1	23	68	873801010	.
VCF931071	11/04/93	23	3	2	292126	810545	.	.	5	S	M	2	SN	SA	N	N	NO	NO	0	8.7	.	6.9	.	21.2	.	27.3	.	42.6	.	LF	1	0	C	1	23	68	873801010	.
VCF931072	11/04/93	23	4	2	292126	810545	.	.	5	S	M	2	SN	SA	N	N	NO	NO	0	8.7	.	6.9	.	21.2	.	27.3	.	42.6	.	LF	0.6	0	C	1	23	68	873801010	.
VCF931073	11/04/93	23	5	2	292126	810545	.	.	5	S	M	2	SN	SA	N	N	NO	NO	0	8.7	.	6.9	.	21.2	.	27.3	.	42.6	.	LF	0.5	0	C	1	23	68	873801010	.
VCF931149	11/18/93	23	1	2	292126	810545	.	.	19	S	H	2	SA	NO	N	N	NO	NO	0	6.2	.	7.1	.	25.3	.	15	.	24.8	.	.	1.2	0	C	1	23	68	873801010	.
VCF931150	11/18/93	23	2	2	292126	810545	.	.	19	S	H	2	SA	NO	N	N	NO	NO	0	7.3	.	7.2	.	25.9	.	28	.	43.5	.	MR	1.2	0	C	1	23	68	873801010	.
VCF931151	11/18/93	23	3	2	292126	810545	.	.	19	S	H	2	SA	NO	N	N	NO	NO	0	7.3	.	7.2	.	25.9	.	28	.	43.5	.	MR	1.2	0	C	1	23	68	873801010	.
VCF931152	11/18/93	23	4	2	292126	810545	.	.	19	S	H	2	SA	NO	N	N	NO	NO	0	7.3	.	7.2	.	25.9	.	28	.	43.5	.	MR	1.2	0	C	1	23	68	873801010	.
VCF931153	11/18/93	23	5	2	292126	810545	.	.	19	S	H	2	SA	NO	N	N	NO	NO	0	7.3	.	7.2	.	25.9	.	28	.	43.5	.	MR	1.2	0	C	1	23	68	873801010	.
VCF931240	12/15/93	23	1	2	292126	810545	.	.	16	M	H	2	MG	NO	N	N	NO	NO	0	8.1	.	7	.	14.7	.	28.2	.	43.8	.	LF	1.5	0	C	1	23	68	873801010	.
VCF931241	12/15/93	23	2	2	292126	810545	.	.	16	M	H	2	MG	NO	N	N	NO	NO	0	8.1	.	7	.	14.7	.	28.2	.	43.8	.	LF	1.5	0	C	1	23	68	873801010	.
VCF931242	12/15/93	23	3	2	292126	810545	.	.	16	M	H	2	MG	NO	N	N	NO	NO	0	8.1	.	7	.	14.7	.	28.2	.	43.8	.	LF	1	0	C	1	23	68	873801010	.
VCF931243	12/15/93	23	4	2	292126	810545	.	.	16	M	H	2	MG	NO	N	N	NO	NO	0	8.1	.	7	.	14.7	.	28.2	.	43.8	.	LF	1.2	0	C	1	23	68	873801010	.
VCF931244	12/15/93	23	5	2	292126	810545	.	.	16	M	H	2	MG	NO	N	N	NO	NO	0	8.1	.	7	.	14.7	.	28.2	.	43.8	.	LF	1.2	0	C	1	23	68	873801010	.
VCF930267	04/26/93	22	2	3	292310	814548	.	.	21	M	O	2	SN	MG	N	.	MU	OY	10		.	7.2	.		.	5.6	.		.	LF	0.5	0	B	1	22	338	873801010	.	4	33	39
VCF930268	04/26/93	22	3	3	292310	814548	.	.	21	M	O	2	SN	MG	N	.	MU	OY	5		.	7.2	.		.	5.6	.		.	LF	0.5	0	B	1	22	338	873801010	.	35	38	39
VCF930194	03/29/93	22	4	3	282310	810548	.	.	21	M	S	2	SN	NO	N	.	MU	.	8		.		.		.		.		.	LF	0.8		D	1	22	338	873801010	.	38
VCF930266	04/26/93	22	1	3	292310	814548	.	.	21	M	O	2	SN	MG	N	.	MU	OY	5		.	7.2	.		.	5.6	.		.	LF	0.5	0	B	1	22	338	873801010	.	33	35	36	33
VCF930270	04/26/93	22	5	3	292310	814548	.	.	21	M	O	2	SN	MG	N	.	MU	.	5		.	7.2	.		.	5.6	.		.	LF	0.5	0	B	1	22	338	873801010	.	35	35	4
VCF930269	04/26/93	22	4	3	292310	814548	.	.	21	M	O	2	SN	MG	N	.	MU	.	5		.	7.2	.		.	5.6	.		.	LF	0.5	0	B	1	22	338	873801010	.	33
VCF930447	05/28/93	22	1	3	292387	810548	.	.	23	M	N	2	SN	NO	N	.	OY	MU	2	5.8	.	7.3	.	26.4	.	25.1	.	40	.	.	0.3	0	B	1	22	338	873801010	.	32
VCF930657	07/28/93	22	4	3	292310	810574	.	.	23	M	.	2	MG	SN	N	.	OY	NO	1	3.5	.	7.3	.	30.4	.	33.7	.	51.3	.	LF	0.5	0	B	1	22	338	873801010	.	151
VCF930006	01/25/93	22	1	3	292310	810548	.	.	19	S	M	2	SN	NO	N	.	NO	.	0	7.8	.	6.9	.	17.8	.	28.7	.	44.4	.	NG	0.5	0	B	1	22	338	873801010	.
VCF930007	01/25/93	22	2	3	292310	810548	.	.	19	M	O	2	SN	SA	N	.	NO	.	0	7.8	.	6.9	.	17.8	.	28.7	.	44.4	.	NG	0.5	0	B	1	22	338	873801010	.
VCF930008	01/25/93	22	3	3	292310	810548	.	.	19	M	O	2	SN	SA	N	.	NO	.	0	7.8	.	6.9	.	17.8	.	28.7	.	44.4	.	NG	0.5	0	B	1	22	338	873801010	.
VCF930009	01/25/93	22	4	3	292310	810548	.	.	19	M	O	2	SN	SA	N	.	NO	.	0	7.8	.	6.9	.	17.8	.	28.7	.	44.4	.	NG	0.5	0	B	1	22	338	873801010	.
VCF930010	01/25/93	22	5	3	292310	810548	.	.	19	M	O	2	SN	SA	N	.	NO	.	0	7.8	.	6.9	.	17.8	.	28.7	.	44.4	.	NG	0.5	0	B	1	22	338	873801010	.
VCF930091	02/22/93	22	1	3	292310	810548	.	.	16	M	O	2	MG	NO	N	.	NO	.	0	8	.	7.3	.	16.9	.	19.3	.	31.2	.	HR	1		A	1	22	338	873801010	.
VCF930092	02/22/93	22	2	3	292310	810548	.	.	16	M	O	2	MG	NO	N	.	NO	.	0	8	.	7.3	.	16.9	.	19.3	.	31.2	.	HR	1		A	1	22	338	873801010	.
VCF930093	02/22/93	22	3	3	292310	810548	.	.	16	M	O	2	MG	NO	N	.	NO	.	0	8	.	7.3	.	16.9	.	19.3	.	31.2	.	HR	1		A	1	22	338	873801010	.
VCF930094	02/22/93	22	4	3	292310	810548	.	.	16	M	O	2	MG	NO	N	.	NO	.	0	8	.	7.3	.	16.9	.	19.3	.	31.2	.	HR	1		A	1	22	338	873801010	.
VCF930095	02/22/93	22	5	3	292310	810548	.	.	16	M	O	2	MG	NO	N	.	NO	.	0	8	.	7.3	.	16.9	.	19.3	.	31.2	.	HR	1		A	1	22	338	873801010	.
VCF930191	03/29/93	22	1	3	282310	810548	.	.	21	M	S	2	SN	NO	N	.	MU	.	10		.		.		.		.		.	LF	0.8		D	1	22	338	873801010	.
VCF930192	03/29/93	22	2	3	282310	810548	.	.	21	M	S	2	SN	NO	N	.	MU	.	5		.		.		.		.		.	LF	0.8		D	1	22	338	873801010	.
VCF930193	03/29/93	22	3	3	282310	810548	.	.	21	M	S	2	SN	NO	N	.	MU	.	10		.		.		.		.		.	LF	0.8		D	1	22	338	873801010	.
VCF930194	03/29/93	22	4	3	282310	810548	.	.	21	M	S	2	SN	NO	N	.	MU	.	8		.		.		.		.		.	LF	0.8		D	1	22	338	873801010	.
VCF930195	03/29/93	22	5	3	282310	810548	.	.	21	M	S	2	SN	NO	N	.	MU	.	8		.		.		.		.		.	LF	0.8		D	1	22	338	873801010	.
VCF930266	04/26/93	22	1	3	292310	814548	.	.	21	M	O	2	SN	MG	N	.	MU	OY	5		.	7.2	.		.	5.6	.		.	LF	0.5	0	B	1	22	338	873801010	.
VCF930267	04/26/93	22	2	3	292310	814548	.	.	21	M	O	2	SN	MG	N	.	MU	OY	10		.	7.2	.		.	5.6	.		.	LF	0.5	0	B	1	22	338	873801010	.
VCF930268	04/26/93	22	3	3	292310	814548	.	.	21	M	O	2	SN	MG	N	.	MU	OY	5		.	7.2	.		.	5.6	.		.	LF	0.5	0	B	1	22	338	873801010	.
VCF930269	04/26/93	22	4	3	292310	814548	.	.	21	M	O	2	SN	MG	N	.	MU	.	5		.	7.2	.		.	5.6	.		.	LF	0.5	0	B	1	22	338	873801010	.
VCF930270	04/26/93	22	5	3	292310	814548	.	.	21	M	O	2	SN	MG	N	.	MU	.	5		.	7.2	.		.	5.6	.		.	LF	0.5	0	B	1	22	338	873801010	.
VCF930447	05/28/93	22	1	3	292387	810548	.	.	23	M	N	2	SN	NO	N	.	OY	MU	2	5.8	.	7.3	.	26.4	.	25.1	.	40	.	.	0.3	0	B	1	22	338	873801010	.
VCF930448	05/28/93	22	2	3	292387	810548	.	.	23	M	N	2	SN	NO	N	.	MU	.	2	5.8	.	7.3	.	26.4	.	25.1	.	40	.	.	0.3	0	B	1	22	338	873801010	.
VCF930449	05/28/93	22	3	3	292387	810548	.	.	23	M	N	2	SN	NO	N	.	MU	.	3	5.8	.	7.3	.	26.4	.	25.1	.	40	.	.	0.3	0	B	1	22	338	873801010	.
VCF930450	05/28/93	22	4	3	292387	810548	.	.	23	M	N	2	SN	NO	N	.	MU	.	3	5.8	.	7.3	.	26.4	.	25.1	.	40	.	.	0.3	0	B	1	22	338	873801010	.
VCF930451	05/28/93	22	5	3	292387	810548	.	.	23	M	N	2	SN	NO	N	.	MU	.	2	5.8	.	7.3	.	26.4	.	25.1	.	40	.	.	0.3	0	B	1	22	338	873801010	.
VCF930498	06/28/93	22	1	3	292310	810548	.	.	24	M	N	2	SN	NO	N	.	OY	MU	2.5	4.3	.	7.2	.	27.9	.	30.9	.	47.3	.	.	0.5	0	A	1	22	338	873801010	.
VCF930499	06/28/93	22	2	3	292310	810548	.	.	24	M	N	2	SN	NO	N	.	MU	.	1	4.3	.	7.2	.	27.9	.	30.9	.	47.3	.	.	0.5	0	A	1	22	338	873801010	.
VCF930500	06/28/93	22	3	3	292310	810548	.	.	24	M	N	2	SN	NO	N	.	MU	.	1	4.3	.	7.2	.	27.9	.	30.9	.	47.3	.	.	0.5	0	A	1	22	338	873801010	.
VCF930501	06/28/93	22	4	3	292310	810548	.	.	24	M	N	2	SN	NO	N	.	MU	OY	2	4.3	.	7.2	.	27.9	.	30.9	.	47.3	.	.	0.5	0	A	1	22	338	873801010	.
VCF930502	06/28/93	22	5	3	292310	810548	.	.	24	M	N	2	SN	NO	N	.	MU	OY	2.5	4.3	.	7.2	.	27.9	.	30.9	.	47.3	.	.	0.5	0	A	1	22	338	873801010	.
VCF930654	07/28/93	22	1	3	292310	810574	.	.	23	M	.	2	MG	SN	N	.	OY	NO	0.5	3.5	.	7.3	.	30.4	.	33.7	.	51.3	.	LF	0.5	0	B	1	22	338	873801010	.
VCF930655	07/28/93	22	2	3	292310	810574	.	.	23	M	.	2	MG	SN	N	.	OY	NO	1	3.5	.	7.3	.	30.4	.	33.7	.	51.3	.	LF	0.5	0	B	1	22	338	873801010	.
VCF930656	07/28/93	22	3	3	292310	810574	.	.	23	M	.	2	MG	SN	N	.	OY	NO	1	3.5	.	7.3	.	30.4	.	33.7	.	51.3	.	LF	0.5	0	B	1	22	338	873801010	.
VCF930657	07/28/93	22	4	3	292310	810574	.	.	23	M	.	2	MG	SN	N	.	OY	NO	1	3.5	.	7.3	.	30.4	.	33.7	.	51.3	.	LF	0.5	0	B	1	22	338	873801010	.
VCF930658	07/28/93	22	5	3	292310	810574	.	.	23	M	.	2	MG	SN	N	.	OY	NO	1	3.5	.	7.3	.	30.4	.	33.7	.	51.3	.	LF	0.5	0	B	1	22	338	873801010	.
VCF930770	08/25/93	22	1	3	292310	810548	.	.	23	M	O	2	SN	NO	N	.	NO	.	0	4.3	.	7.1	.	28.6	.	37.1	.	56.5	.	HF	1	0	A	1	22	338	873801010	.
VCF930771	08/25/93	22	2	3	292310	810548	.	.	23	M	O	2	SN	NO	N	.	NO	.	0	4.3	.	7.1	.	28.6	.	37.1	.	56.5	.	HF	1	0	A	1	22	338	873801010	.
VCF930772	08/25/93	22	3	3	292310	810548	.	.	23	M	O	2	SN	NO	N	.	NO	.	0	4.3	.	7.1	.	28.6	.	37.1	.	56.5	.	HF	1	0	B	1	22	338	873801010	.
VCF930773	08/25/93	22	4	3	292310	810548	.	.	23	M	O	2	SN	NO	N	.	NO	.	0	4.3	.	7.1	.	28.6	.	37.1	.	56.5	.	HF	1	0	B	1	22	338	873801010	.
VCF930774	08/25/93	22	5	3	292310	810548	.	.	23	M	O	2	SN	NO	N	.	NO	.	0	4.3	.	7.1	.	28.6	.	37.1	.	56.5	.	HF	1	0	B	1	22	338	873801010	.
VCF930905	09/30/93	22	1	3	292310	810548	.	.	1	M	N	2	SN	NO	N	N	NO	NO	0	5.5	.	7.6	.	25.3	.	37.8	.	56.7	.	.	0.2	0	B	1	22	338	873801010	.
VCF930906	09/30/93	22	2	3	292310	810548	.	.	1	M	N	2	SN	NO	N	N	NO	NO	0	5.5	.	7.6	.	25.3	.	37.8	.	56.7	.	.	0.4	0	B	1	22	338	873801010	.
VCF930907	09/30/93	22	3	3	292310	810548	.	.	1	M	N	2	SN	NO	N	N	NO	NO	0	5.5	.	7.6	.	25.3	.	37.8	.	56.7	.	.	0.4	0	B	1	22	338	873801010	.
VCF930908	09/30/93	22	4	3	292310	810548	.	.	1	M	N	2	SN	NO	N	N	NO	NO	0	5.5	.	7.6	.	25.3	.	37.8	.	56.7	.	.	0.4	0	B	1	22	338	873801010	.
VCF930909	09/30/93	22	5	3	292310	810548	.	.	1	M	N	2	SN	NO	N	N	NO	NO	0	5.5	.	7.6	.	25.3	.	37.8	.	56.7	.	.	0.4	0	B	1	22	338	873801010	.
VCF931054	11/04/93	22	1	3	292310	810548	.	.	5	M	S	2	SN	NO	N	N	NO	NO	0	8.3	.	7.4	.	23.2	.	30.4	.	46.8	.	.	0.5	0	B	1	22	338	873801010	.
VCF931055	11/04/93	22	2	3	292310	810548	.	.	5	M	S	2	SN	NO	N	N	NO	NO	0	8.3	.	7.4	.	23.2	.	30.4	.	46.8	.	.	0.5	0	B	1	22	338	873801010	.
VCF931056	11/04/93	22	3	3	292310	810548	.	.	5	M	S	2	SN	NO	N	N	NO	NO	0	8.3	.	7.4	.	23.2	.	30.4	.	46.8	.	.	0.5	0	B	1	22	338	873801010	.
VCF931057	11/04/93	22	4	3	292310	810548	.	.	5	M	S	2	SN	NO	N	N	NO	NO	0	8.3	.	7.4	.	23.2	.	30.4	.	46.8	.	.	0.5	0	B	1	22	338	873801010	.
VCF931058	11/04/93	22	5	3	292310	810548	.	.	5	M	S	2	SN	NO	N	N	NO	NO	0	8.3	.	7.4	.	23.2	.	30.4	.	46.8	.	.	0.5	0	B	1	22	338	873801010	.
VCF931134	11/18/93	22	1	3	292310	810548	.	.	19	M	S	2	MU	SA	N	N	DT	ST	0.5	5.5	.	7	.	24.9	.	30.6	.	47.1	.	LF	0.6	0	B	1	22	338	873801010	.
VCF931135	11/18/93	22	2	3	292310	810548	.	.	19	M	S	2	MU	SA	N	N	DT	ST	0.5	5.5	.	7	.	24.9	.	30.6	.	47.1	.	LF	0.6	0	B	1	22	338	873801010	.
VCF931136	11/18/93	22	3	3	292310	810548	.	.	19	M	S	2	MU	SA	N	N	NO	NO	0	5.5	.	7	.	24.9	.	30.6	.	47.1	.	LF	0.6	0	B	1	22	338	873801010	.
VCF931137	11/18/93	22	4	3	292310	810548	.	.	19	M	S	2	MU	SA	N	N	OY	NO	0.3	5.5	.	7	.	24.9	.	30.6	.	47.1	.	LF	0.6	0	B	1	22	338	873801010	.
VCF931138	11/18/93	22	5	3	292310	810548	.	.	19	M	S	2	MU	SA	N	N	ST	OY	1	5.5	.	7	.	24.9	.	30.6	.	47.1	.	LF	0.6	0	B	1	22	338	873801010	.
VCF931230	12/15/93	22	1	3	292310	810574	.	.	16	M	N	2	MA	NO	N	N	MU	DT	2	8.1	.	7	.	14.6	.	31.8	.	48.7	.	HR	0.6	0	B	1	22	338	873801010	.
VCF931231	12/15/93	22	2	3	292310	810574	.	.	16	M	N	2	MA	NO	N	N	MU	DT	2	8.1	.	7	.	14.6	.	31.8	.	48.7	.	HR	0.6	0	B	1	22	338	873801010	.
VCF931232	12/15/93	22	3	3	292310	810574	.	.	16	M	N	2	MA	NO	N	N	MU	NO	1	8.1	.	7	.	14.6	.	31.8	.	48.7	.	HR	0.6	0	B	1	22	338	873801010	.
VCF931233	12/15/93	22	4	3	292310	810574	.	.	16	M	N	2	MA	NO	N	N	MU	NO	1	8.1	.	7	.	14.6	.	31.8	.	48.7	.	HR	0.6	0	B	1	22	338	873801010	.
VCF931234	12/15/93	22	5	3	292310	810574	.	.	16	M	N	2	MA	NO	N	N	MU	NO	2	8.1	.	7	.	14.6	.	31.8	.	48.7	.	HR	0.6	0	B	1	22	338	873801010	.
VCF930015	01/25/93	22	5	4	292186	810494	.	.	19	S	N	2	SN	NO	N	.	NO	.	0	7.8	.	7.1	.	18.9	.	29.8	.	45.9	.	NG	0.5	0	B	1	22	338	873801010	.	5	54
VCF930272	04/26/93	22	2	4	292186	810494	.	.	21	S	O	2	SN	NO	N	.	NO	.	0		.	7.3	.		.	5.3	.		.	LS	0.3	0	B	1	22	338	873801010	.	39	35
VCF930507	06/28/93	22	5	4	292186	810494	.	.	24	M	N	2	SA	NO	N	.	OY	.	1	5.6	.	7.4	.	29.8	.	27.6	.	42.9	.	.	0.5	0	B	1	22	338	873801010	.	72	55
VCF930197	03/29/93	22	2	4	292186	810494	.	.	21	M	S	2	SA	SN	N	.	OY	.	3		.		.		.		.		.	LR	0.5		C	1	22	338	873801010	.	45
VCF930506	06/28/93	22	4	4	292186	810494	.	.	24	M	N	2	SA	NO	N	.	NO	.	0	5.6	.	7.4	.	29.8	.	27.6	.	42.9	.	.	0.5	0	B	1	22	338	873801010	.	75
VCF930663	07/28/93	22	5	4	292186	810494	.	.	23	M	S	2	MG	NO	N	.	OY	MS	1	3.9	.	7.4	.	31.1	.	29.4	.	45.3	.	LF		0	B	1	22	338	873801010	.	118
VCF930011	01/25/93	22	1	4	292186	810494	.	.	19	S	N	2	SN	NO	N	.	NO	.	0	7.8	.	7.1	.	18.9	.	29.8	.	45.9	.	NG	0.5	0	B	1	22	338	873801010	.
VCF930012	01/25/93	22	2	4	292186	810494	.	.	19	S	N	2	SN	NO	N	.	NO	.	0	7.8	.	7.1	.	18.9	.	29.8	.	45.9	.	NG	0.5	0	B	1	22	338	873801010	.
VCF930013	01/25/93	22	3	4	292186	810494	.	.	19	S	N	2	SN	NO	N	.	NO	.	0	7.8	.	7.1	.	18.9	.	29.8	.	45.9	.	NG	0.5	0	B	1	22	338	873801010	.
VCF930014	01/25/93	22	4	4	292186	810494	.	.	19	S	N	2	SN	NO	N	.	NO	.	0	7.8	.	7.1	.	18.9	.	29.8	.	45.9	.	NG	0.5	0	B	1	22	338	873801010	.
VCF930015	01/25/93	22	5	4	292186	810494	.	.	19	S	N	2	SN	NO	N	.	NO	.	0	7.8	.	7.1	.	18.9	.	29.8	.	45.9	.	NG	0.5	0	B	1	22	338	873801010	.
VCF930086	02/22/93	22	1	4	292186	810494	.	.	16	M	O	2	MG	NO	N	.	OY	.	1	7.3	.	7.3	.	16.8	.	22.6	.	35.9	.	NG	0.8		A	1	22	338	873801010	.
VCF930087	02/22/93	22	2	4	292186	810494	.	.	16	M	O	2	MG	NO	N	.	AD	OY	1	7.3	.	7.3	.	16.8	.	22.6	.	35.9	.	NG	0.8		A	1	22	338	873801010	.
VCF930088	02/22/93	22	3	4	292186	810494	.	.	16	M	O	2	MG	NO	N	.	AD	OY	1	7.3	.	7.3	.	16.8	.	22.6	.	35.9	.	NG	0.8		A	1	22	338	873801010	.
VCF930089	02/22/93	22	4	4	292186	810494	.	.	16	M	O	2	MG	NO	N	.	AD	OY	1	7.3	.	7.3	.	16.8	.	22.6	.	35.9	.	NG	0.8		A	1	22	338	873801010	.
VCF930090	02/22/93	22	5	4	292186	810494	.	.	16	M	O	2	MG	NO	N	.	AD	OY	1	7.3	.	7.3	.	16.8	.	22.6	.	35.9	.	NG	0.8		A	1	22	338	873801010	.
VCF930196	03/29/93	22	1	4	292186	810494	.	.	21	M	S	2	SA	SN	N	.	OY	.	2		.		.		.		.		.	LR	0.5		C	1	22	338	873801010	.
VCF930197	03/29/93	22	2	4	292186	810494	.	.	21	M	S	2	SA	SN	N	.	OY	.	3		.		.		.		.		.	LR	0.5		C	1	22	338	873801010	.
VCF930198	03/29/93	22	3	4	292186	810494	.	.	21	M	S	2	SA	SN	N	.	OY	.	2		.		.		.		.		.	LR	0.5		C	1	22	338	873801010	.
VCF930199	03/29/93	22	4	4	292186	810494	.	.	21	M	S	2	SA	SN	N	.	OY	.	3		.		.		.		.		.	LR	0.5		C	1	22	338	873801010	.
VCF930200	03/29/93	22	5	4	292186	810494	.	.	21	M	S	2	SA	SN	N	.	OY	.	3		.		.		.		.		.	LR	0.5		C	1	22	338	873801010	.
VCF930271	04/26/93	22	1	4	292186	810494	.	.	21	S	O	2	SN	NO	N	.	NO	.	0		.	7.3	.		.	5.3	.		.	LS	0.3	0	B	1	22	338	873801010	.
VCF930272	04/26/93	22	2	4	292186	810494	.	.	21	S	O	2	SN	NO	N	.	NO	.	0		.	7.3	.		.	5.3	.		.	LS	0.3	0	B	1	22	338	873801010	.
VCF930273	04/26/93	22	3	4	292186	810494	.	.	21	S	O	2	SN	NO	N	.	NO	.	0		.	7.3	.		.	5.3	.		.	LS	0.3	0	B	1	22	338	873801010	.
VCF930274	04/26/93	22	4	4	292186	810494	.	.	21	S	O	2	SN	NO	N	.	NO	.	0		.	7.3	.		.	5.3	.		.	LS	0.3	0	B	1	22	338	873801010	.
VCF930275	04/26/93	22	5	4	292186	810494	.	.	21	S	O	2	SN	NO	N	.	NO	.	0		.	7.3	.		.	5.3	.		.	LS	0.3	0	B	1	22	338	873801010	.
VCF930452	05/28/93	22	1	4	292186	810494	.	.	23	M	N	2	SN	MG	N	.	MU	.	0.5	4.4	.	7.3	.	26.1	.	28.5	.	44.1	.	.	0.5	0	B	1	22	338	873801010	.
VCF930453	05/28/93	22	2	4	292186	810494	.	.	23	M	N	2	SN	MG	N	.	MU	CT	2	4.4	.	7.3	.	26.1	.	28.5	.	44.1	.	.	0.5	0	B	1	22	338	873801010	.
VCF930454	05/28/93	22	3	4	292186	810494	.	.	23	M	N	2	SN	MG	N	.	CT	MU	1	4.4	.	7.3	.	26.1	.	28.5	.	44.1	.	.	0.5	0	B	1	22	338	873801010	.
VCF930455	05/28/93	22	4	4	292186	810494	.	.	23	M	N	2	SN	MG	N	.	CT	MU	1	4.4	.	7.3	.	26.1	.	28.5	.	44.1	.	.	0.5	0	B	1	22	338	873801010	.
VCF930456	05/28/93	22	5	4	292186	810494	.	.	23	M	N	2	SN	MG	N	.	NO	.	0	4.4	.	7.3	.	26.1	.	28.5	.	44.1	.	.	0.5	0	B	1	22	338	873801010	.
VCF930503	06/28/93	22	1	4	292186	810494	.	.	24	M	N	2	SA	NO	N	.	NO	.	0	5.6	.	7.4	.	29.8	.	27.6	.	42.9	.	.	0.5	0	B	1	22	338	873801010	.
VCF930504	06/28/93	22	2	4	292186	810494	.	.	24	M	N	2	SA	NO	N	.	NO	.	0	5.6	.	7.4	.	29.8	.	27.6	.	42.9	.	.	0.5	0	B	1	22	338	873801010	.
VCF930505	06/28/93	22	3	4	292186	810494	.	.	24	M	N	2	SA	NO	N	.	NO	.	0	5.6	.	7.4	.	29.8	.	27.6	.	42.9	.	.	0.5	0	B	1	22	338	873801010	.
VCF930506	06/28/93	22	4	4	292186	810494	.	.	24	M	N	2	SA	NO	N	.	NO	.	0	5.6	.	7.4	.	29.8	.	27.6	.	42.9	.	.	0.5	0	B	1	22	338	873801010	.
VCF930507	06/28/93	22	5	4	292186	810494	.	.	24	M	N	2	SA	NO	N	.	OY	.	1	5.6	.	7.4	.	29.8	.	27.6	.	42.9	.	.	0.5	0	B	1	22	338	873801010	.
VCF930659	07/28/93	22	1	4	292186	810494	.	.	23	M	S	2	MG	SN	N	.	OY	NO	1	3.9	.	7.4	.	31.1	.	29.4	.	45.3	.	LF	0.5	0	B	1	22	338	873801010	.
VCF930660	07/28/93	22	2	4	292186	810494	.	.	23	M	S	2	MG	SN	N	.	OY	NO	1	3.9	.	7.4	.	31.1	.	29.4	.	45.3	.	LF	0.5	0	B	1	22	338	873801010	.
VCF930661	07/28/93	22	3	4	292186	810494	.	.	23	M	S	2	MG	SN	N	.	OY	NO	1	3.9	.	7.4	.	31.1	.	29.4	.	45.3	.	LF	0.5	0	B	1	22	338	873801010	.
VCF930662	07/28/93	22	4	4	292186	810494	.	.	23	M	S	2	MG	SN	N	.	OY	MS	1	3.9	.	7.4	.	31.1	.	29.4	.	45.3	.	LF	0.5	0	B	1	22	338	873801010	.
VCF930663	07/28/93	22	5	4	292186	810494	.	.	23	M	S	2	MG	NO	N	.	OY	MS	1	3.9	.	7.4	.	31.1	.	29.4	.	45.3	.	LF		0	B	1	22	338	873801010	.
VCF930775	08/25/93	22	1	4	292186	810494	.	.	23	S	M	2	SN	MG	N	.	OY	NO	1	4.5	.	7.3	.	28.8	.	37.1	.	55.9	.	HF	0.5	0	B	1	22	338	873801010	.
VCF930776	08/25/93	22	2	4	292186	810494	.	.	23	S	M	2	SN	MG	N	.	OY	NO	0.5	4.5	.	7.3	.	28.8	.	37.1	.	55.9	.	HF	0.5	0	B	1	22	338	873801010	.
VCF930777	08/25/93	22	3	4	292186	810494	.	.	23	S	M	2	SN	MG	N	.	OY	NO	3	4.5	.	7.3	.	28.8	.	37.1	.	55.9	.	HF	0.5	0	B	1	22	338	873801010	.
VCF930778	08/25/93	22	4	4	292186	810494	.	.	23	S	M	2	SN	MG	N	.	OY	NO	0.5	4.5	.	7.3	.	28.8	.	37.1	.	55.9	.	HF	0.5	0	B	1	22	338	873801010	.
VCF930779	08/25/93	22	5	4	292186	810494	.	.	23	S	M	2	SN	MG	N	.	OY	CT	1	4.5	.	7.3	.	28.8	.	37.1	.	55.9	.	HF	0.5	0	B	1	22	338	873801010	.
VCF930910	09/30/93	22	1	4	292186	810485	.	.	1	S	N	2	SA	MG	N	N	NO	NO	0	6	.	7.6	.	24.6	.	38	.	57.2	.	.	0.5	0	B	1	22	338	873801010	.
VCF930911	09/30/93	22	2	4	292186	810485	.	.	1	S	N	2	SA	MG	N	N	NO	NO	0	6	.	7.6	.	24.6	.	38	.	57.2	.	.	0.5	0	B	1	22	338	873801010	.
VCF930912	09/30/93	22	3	4	292186	810485	.	.	1	S	N	2	SA	MG	N	N	NO	NO	0	6	.	7.6	.	24.6	.	38	.	57.2	.	.	0.5	0	B	1	22	338	873801010	.
VCF930913	09/30/93	22	4	4	292186	810485	.	.	1	S	N	2	SA	MG	N	N	OY	NO	0.5	6	.	7.6	.	24.6	.	38	.	57.2	.	.	0.5	0	B	1	22	338	873801010	.
VCF930914	09/30/93	22	5	4	292186	810485	.	.	1	S	N	2	SA	MG	N	N	OY	NO	0.5	6	.	7.6	.	24.6	.	38	.	57.2	.	.	0.5	0	B	1	22	338	873801010	.
VCF931059	11/04/93	22	1	4	292186	810494	.	.	5	S	N	2	SN	SA	N	N	NO	NO	0	8.6	.	7.5	.	20.5	.	28.7	.	44.5	.	LF	0.5	0	B	1	22	338	873801010	.
VCF931060	11/04/93	22	2	4	292186	810494	.	.	5	S	N	2	SN	SA	N	N	NO	NO	0	8.6	.	7.5	.	20.5	.	28.7	.	44.5	.	LF	0.5	0	B	1	22	338	873801010	.
VCF931061	11/04/93	22	3	4	292186	810494	.	.	5	S	N	2	SN	SA	N	N	NO	NO	0	8.6	.	7.5	.	20.5	.	28.7	.	44.5	.	LF	0.6	0	B	1	22	338	873801010	.
VCF931062	11/04/93	22	4	4	292186	810494	.	.	5	S	N	2	SN	SA	N	N	NO	NO	0	8.6	.	7.5	.	20.5	.	28.7	.	44.5	.	LF	0.6	0	B	1	22	338	873801010	.
VCF931063	11/04/93	22	5	4	292186	810494	.	.	5	S	N	2	SN	SA	N	N	NO	NO	0	8.6	.	7.5	.	20.5	.	28.7	.	44.5	.	LF	0.6	0	B	1	22	338	873801010	.
VCF931139	11/18/93	22	1	4	292186	810494	.	.	19	S	M	2	SN	NO	N	N	NO	NO	0	6.7	.	7.1	.	24.2	.	27.7	.	43.1	.	.	1	0	B	1	22	338	873801010	.
VCF931140	11/18/93	22	2	4	292186	810494	.	.	19	S	M	2	SN	NO	N	N	NO	NO	0	6.7	.	7.1	.	24.2	.	27.7	.	43.1	.	.	1	0	B	1	22	338	873801010	.
VCF931141	11/18/93	22	3	4	292186	810494	.	.	19	S	M	2	SN	NO	N	N	NO	NO	0	6.7	.	7.1	.	24.2	.	27.7	.	43.1	.	.	1	0	B	1	22	338	873801010	.
VCF931142	11/18/93	22	4	4	292186	810494	.	.	19	S	M	2	SN	NO	N	N	NO	NO	0	6.7	.	7.1	.	24.2	.	27.7	.	43.1	.	.	1	0	B	1	22	338	873801010	.
VCF931143	11/18/93	22	5	4	292186	810494	.	.	19	S	M	2	SN	NO	N	N	NO	NO	0	6.7	.	7.1	.	24.2	.	27.7	.	43.1	.	.	1	0	B	1	22	338	873801010	.
VCF931235	12/15/93	22	1	4	292316	810494	.	.	16	M	N	2	SN	NO	N	N	NO	NO	0	8.9	.	7.1	.	13.8	.	29.9	.	46.1	.	LR	0.9	0	B	1	22	338	873801010	.
VCF931236	12/15/93	22	2	4	292186	810494	.	.	16	M	N	2	SN	NO	N	N	NO	NO	0	8.9	.	7.1	.	13.8	.	29.9	.	46.1	.	LR	0.9	0	B	1	22	338	873801010	.
VCF931237	12/15/93	22	3	4	292186	810494	.	.	16	M	N	2	SN	NO	N	N	NO	NO	0	8.9	.	7.1	.	13.8	.	29.9	.	46.1	.	LR	0.8	0	B	1	22	338	873801010	.
VCF931238	12/15/93	22	4	4	292186	810494	.	.	16	M	N	2	SN	NO	N	N	NO	NO	0	8.9	.	7.1	.	13.8	.	29.9	.	46.1	.	LR	0.8	0	B	1	22	338	873801010	.
VCF931239	12/15/93	22	5	4	292186	810494	.	.	16	M	N	2	SN	NO	N	N	NO	NO	0	8.9	.	7.1	.	13.8	.	29.9	.	46.1	.	LR	0.8	0	B	1	22	338	873801010	.
VCF930341	04/29/93	300	1	5	291927	810515	.	.	24	M	N	2	.	.	.	.	DT	ST	2	8.6	.		.	22	.	8	.		.	MR	2		.	1	300	371	873801010	.	34
VCF930384	05/24/93	300	3	5	290939	810505	.	.	19	M	N	2	.	.	U	U	ST	.	5	5.5	4.7	7.1	7.1	25	24.7	15.5	18.7	25.6	30.1	.	2		.	1	300	371	873801010	.	34
VCF930021	01/26/93	300	1	5	291929	803960	.	.	20	M	N	2	.	.	U	U	NO	.	0	7.7	7.4	6.7	6.8	17.6	17.5	14.4	15.4	24	25.9	NG	2		.	1	300	741	873801010	.
VCF930022	01/26/93	300	2	5	291929	803960	.	.	20	M	N	2	.	.	U	U	DT	.	10	7.7	7.4	6.7	6.8	17.6	17.5	14.4	15.4	24	25.9	NG	2		.	1	300	741	873801010	.
VCF930023	01/26/93	300	3	5	291929	803960	.	.	20	M	N	2	.	.	U	U	MU	DT	20	7.7	7.4	6.7	6.8	17.6	17.5	14.4	15.4	24	25.9	NG	2		.	1	300	741	873801010	.
VCF930024	01/26/93	300	4	5	291929	803960	.	.	20	M	N	2	.	.	U	U	MU	DT	8	7.7	7.4	6.7	6.8	17.6	17.5	14.4	15.4	24	25.9	NG	2		.	1	300	741	873801010	.
VCF930025	01/26/93	300	5	5	291929	803960	.	.	20	M	N	2	.	.	U	U	DT	.	0.5	7.7	7.4	6.7	6.8	17.6	17.5	14.4	15.4	24	25.9	NG	2		.	1	300	741	873801010	.
VCF930136	02/26/93	300	1	5	291925	803960	.	.	20	M	N	2	.	.	U	U	ST	LL	1	7.5	6.5	6.8	7.1	16.3	16.2	5.6	6.4	10.6	11.8	HR	2.5		.	1	300	741	873801010	.
VCF930137	02/26/93	300	2	5	291925	803960	.	.	20	M	N	2	.	.	U	U	ST	.	1	7.5	6.5	6.8	7.1	16.3	16.2	5.6	6.4	10.6	11.8	HR	2.5		.	1	300	741	873801010	.
VCF930138	02/26/93	300	3	5	291925	803960	.	.	20	M	N	2	.	.	U	U	DT	LL	0.5	7.5	6.5	6.8	7.1	16.3	16.2	5.6	6.4	10.6	11.8	HR	2.5		.	1	300	741	873801010	.
VCF930139	02/26/93	300	4	5	291925	803960	.	.	20	M	N	2	.	.	U	U	DT	.	2	7.5	6.5	6.8	7.1	16.3	16.2	5.6	6.4	10.6	11.8	HR	2.5		.	1	300	741	873801010	.
VCF930140	02/26/93	300	5	5	291925	803960	.	.	20	M	N	2	.	.	U	U	ST	.	3	7.5	6.5	6.8	7.1	16.3	16.2	5.6	6.4	10.6	11.8	HR	2.5		.	1	300	741	873801010	.
VCF930206	03/30/93	300	1	5	291951	810499	.	.	22	M	N	2	.	.	U	U	NO	.	0		.		.		.		.		.	.	2.1		.	1	300	889	873801010	.
VCF930207	03/30/93	300	2	5	291942	810509	.	.	22	M	N	2	.	.	U	U	NO	.	0		.		.		.		.		.	.	2.1		.	1	300	815	873801010	.
VCF930208	03/30/93	300	3	5	291938	810507	.	.	22	M	N	2	.	.	U	U	NO	.	0		.		.		.		.		.	.	2.1		.	1	300	741	873801010	.
VCF930209	03/30/93	300	4	5	291930	810507	.	.	22	M	N	2	.	.	U	U	ST	DT	1		.		.		.		.		.	.	2.1		.	1	300	296	873801010	.
VCF930210	03/30/93	300	5	5	291292	810520	.	.	22	M	N	2	.	.	U	U	DT	.	1		.		.		.		.		.	.	2.1		.	1	300	741	873801010	.
VCF930341	04/29/93	300	1	5	291927	810515	.	.	24	M	N	2	.	.	.	.	DT	ST	2	8.6	.		.	22	.	8	.		.	MR	2		.	1	300	371	873801010	.
VCF930342	04/29/93	300	2	5	291927	810522	.	.	24	M	N	2	.	.	.	.	DT	ST	2	8.6	.		.	22	.	8	.		.	MR	2.4		.	1	300	593	873801010	.
VCF930343	04/29/93	300	3	5	291934	810509	.	.	24	M	N	2	.	.	.	.	DT	ST	2	8.6	.		.	22	.	8	.		.	MR	1.8		.	1	300	519	873801010	.
VCF930344	04/29/93	300	4	5	291934	810503	.	.	24	M	N	2	.	.	.	.	DT	ST	1	8.6	.		.	22	.	8	.		.	MR	2.4		.	1	300	815	873801010	.
VCF930345	04/29/93	300	5	5	291937	810507	.	.	24	M	N	2	.	.	.	.	DT	ST	1	8.6	.		.	22	.	8	.		.	MR	2.1		.	1	300	593	873801010	.
VCF930382	05/24/93	300	1	5	291929	803960	.	.	19	M	N	2	.	.	U	U	ST	.	2	5.5	4.7	7.1	7.1	25	24.7	15.5	18.7	25.6	30.1	.	2		.	1	300	741	873801010	.
VCF930383	05/24/93	300	2	5	291941	810507	.	.	19	M	N	2	.	.	U	U	ST	.	5	5.5	4.7	7.1	7.1	25	24.7	15.5	18.7	25.6	30.1	.	2		.	1	300	667	873801010	.
VCF930384	05/24/93	300	3	5	290939	810505	.	.	19	M	N	2	.	.	U	U	ST	.	5	5.5	4.7	7.1	7.1	25	24.7	15.5	18.7	25.6	30.1	.	2		.	1	300	371	873801010	.
VCF930385	05/24/93	300	4	5	291933	810506	.	.	19	M	N	2	.	.	U	U	ST	.	5	5.5	4.7	7.1	7.1	25	24.7	15.5	18.7	25.6	30.1	.	2		.	1	300	667	873801010	.
VCF930386	05/24/93	300	5	5	291927	810513	.	.	19	M	N	2	.	.	U	U	ST	.	5	5.5	4.7	7.1	7.1	25	24.7	15.5	18.7	25.6	30.1	.	2		.	1	300	741	873801010	.
VCF930533	06/29/93	300	1	5	291936	810507	.	.	25	M	N	2	.	.	U	U	ST	MU	5	5	4.2	7.3	7.3	29.4	28.6	16	19.5	26.2	30.2	LF			.	1	300	445	873801010	.
VCF930534	06/29/93	300	2	5	291940	810500	.	.	25	M	N	2	.	.	U	U	ST	MU	2	5	4.2	7.3	7.3	29.4	28.6	16	19.5	26.2	30.2	LF			.	1	300	519	873801010	.
VCF930535	06/29/93	300	3	5	291937	810504	.	.	25	M	N	2	.	.	U	U	ST	MU	2	5	4.2	7.3	7.3	29.4	28.6	16	19.5	26.2	30.2	LF			.	1	300	1112	873801010	.
VCF930536	06/29/93	300	4	5	292932	810514	.	.	25	M	N	2	.	.	U	U	ST	MU	5	5	4.2	7.3	7.3	29.4	28.6	16	19.5	26.2	30.2	LF			.	1	300	741	873801010	.
VCF930537	06/29/93	300	5	5	292928	810507	.	.	25	M	N	2	.	.	U	U	ST	MU	6	5	4.2	7.3	7.3	29.4	28.6	16	19.5	26.2	30.2	LF			.	1	300	741	873801010	.
VCF930689	07/29/93	300	1	5	291958	810493	.	.	24	U	U	2	.	.	U	U	DT	MU	10	5.3	4.5	7.5	7.4	32.8	32.2	24.6	30.0	28.6	46.3	MF	3.2		.	1	300	667	873801010	.
VCF930690	07/29/93	300	2	5	291954	810492	.	.	24	U	U	2	.	.	U	U	MU	DT	1	5.3	4.5	7.5	7.4	32.8	32.2	24.6	30.0	28.6	46.3	MF	3.2		.	1	300	519	873801010	.
VCF930691	07/29/93	300	3	5	291948	810493	.	.	24	U	U	2	.	.	U	U	MU	DT	1	5.3	4.5	7.5	7.4	32.8	32.2	24.6	30.0	28.6	46.3	MF	3.2		.	1	300	371	873801010	.
VCF930692	07/29/93	300	4	5	291933	810496	.	.	24	U	U	2	.	.	U	U	MU	SA	0.5	5.3	4.5	7.5	7.4	32.8	32.2	24.6	30.0	28.6	46.3	MF	2		.	1	300	667	873801010	.
VCF930693	07/29/93	300	5	5	291936	810496	.	.	24	U	U	2	.	.	U	U	NO	.	0	5.3	4.5	7.5	7.4	32.8	32.2	24.6	30.0	28.6	46.3	MF	2.1		.	1	300	519	873801010	.
VCF930805	08/26/93	300	1	5	281931	810521	.	.	24	U	U	2	.	.	U	U	MU	DT	20		.		.		.		.		.	LF	2.5		.	1	300	445	873801010	.
VCF930806	08/26/93	300	2	5	281933	810519	.	.	24	U	U	2	.	.	U	U	MU	DT	10		.		.		.		.		.	LF	2.5		.	1	300	593	873801010	.
VCF930807	08/26/93	300	3	5	281927	810522	.	.	24	U	U	2	.	.	U	U	MU	DT	10		.		.		.		.		.	LF	2.5		.	1	300	593	873801010	.
VCF930808	08/26/93	300	4	5	281915	810520	.	.	24	U	U	2	.	.	U	U	MU	ST	20		.		.		.		.		.	LF	2.5		.	1	300	667	873801010	.
VCF930809	08/26/93	300	5	5	281894	810519	.	.	24	U	U	2	.	.	U	U	MU	DT	15		.		.		.		.		.	LF	2.5		.	1	300	741	873801010	.
VCF930901	09/29/93	300	1	5	291908	800516	.	.	0	D	M	2	.	.	N	N	MU	DT	30	5.3	4.5	7.5	7.5	27.5	26.0	25.4	28.9	39.9	44.9	.	2		.	1	300	667	873801010	.
VCF930902	09/29/93	300	2	5	291918	810506	.	.	0	D	M	2	.	.	N	N	DT	MU	20	5.3	4.5	7.5	7.5	27.5	26.0	25.4	28.9	39.9	44.9	.	2		.	1	300	371	873801010	.
VCF930903	09/29/93	300	3	5	291931	810512	.	.	0	D	M	2	.	.	N	N	DT	MU	20	5.3	4.5	7.5	7.5	27.5	26.0	25.4	28.9	39.9	44.9	.	2		.	1	300	445	873801010	.
VCF930904	09/29/93	300	4	5	291924	810524	.	.	0	D	M	2	.	.	N	N	DT	NO	30	5.3	4.5	7.5	7.5	27.5	26.0	25.4	28.9	39.9	44.9	.	2		.	1	300	371	873801010	.
VCF931049	11/03/93	300	1	5	291915	803980	.	.	4	D	M	3	.	.	N	N	MU	DT	15	6.8	7.0	7.1	7.0	19.3	19.3	21.3	21.4	34.1	34.2	HF			.	1	300	889	873801010	.
VCF931050	11/03/93	300	2	5	291926	803982	.	.	4	D	M	3	.	.	N	N	MU	DT	20	6.8	7.0	7.1	7.0	19.3	19.3	21.3	21.4	34.1	34.2	HF			.	1	300	741	873801010	.
VCF931051	11/03/93	300	3	5	291931	803978	.	.	4	D	M	3	.	.	N	N	MU	DT	10	6.8	7.0	7.1	7.0	19.3	19.3	21.3	21.4	34.1	34.2	HF			.	1	300	1186	873801010	.
VCF931052	11/03/93	300	4	5	291933	803986	.	.	4	D	M	3	.	.	N	N	MU	DT	10	6.8	7.0	7.1	7.0	19.3	19.3	21.3	21.4	34.1	34.2	HF			.	1	300	667	873801010	.
VCF931053	11/03/93	300	5	5	291942	803985	.	.	4	D	M	3	.	.	N	N	DT	MU	25	6.8	7.0	7.1	7.0	19.3	19.3	21.3	21.4	34.1	34.2	HF			.	1	300	1038	873801010	.
VCF931129	11/17/93	300	1	5	291981	810498	.	.	18	M	D	2	.	.	N	N	DT	MU	10	6.1	5.9	7.1	7.0	24.4	25.2	24.4	24.8	38.8	39.2	LR			.	1	300	1186	873801010	.
VCF931130	11/17/93	300	2	5	291937	810494	.	.	18	M	D	2	.	.	N	N	DT	MU	2	6.1	5.9	7.1	7.0	24.4	25.2	24.4	24.8	38.8	39.2	LR			.	1	300	741	873801010	.
VCF931131	11/17/93	300	3	5	291952	810493	.	.	18	M	D	2	.	.	N	N	MU	DT	20	6.1	5.9	7.1	7.0	24.4	25.2	24.4	24.8	38.8	39.2	LR			.	1	300	1038	873801010	.
VCF931132	11/17/93	300	4	5	291961	810492	.	.	18	M	D	2	.	.	N	N	MU	DT	100	6.1	5.9	7.1	7.0	24.4	25.2	24.4	24.8	38.8	39.2	LR			.	1	300	815	873801010	.
VCF931133	11/17/93	300	5	5	291963	810509	.	.	18	M	D	2	.	.	N	N	DT	MU	10	6.1	5.9	7.1	7.0	24.4	25.2	24.4	24.8	38.8	39.2	LR			.	1	300	445	873801010	.
VCF931260	12/16/93	300	1	5	291933	810503	.	.	17	U	U	2	.	.	N	N	NO	NO	0	8.2	8.1	6.9	6.9	14.3	14.8	22.4	22.6	35.6	35.9	.		0	.	1	300	1112	873801010	.
VCF931261	12/16/93	300	2	5	291944	810593	.	.	17	U	U	2	.	.	N	N	NO	NO	0	8.2	8.1	6.9	6.9	14.3	14.8	22.4	22.6	35.6	35.9	.		0	.	1	300	1038	873801010	.
VCF931262	12/16/93	300	3	5	291955	810491	.	.	17	U	U	2	.	.	N	N	NO	NO	0	8.2	8.1	6.9	6.9	14.3	14.8	22.4	22.6	35.6	35.9	.		0	.	1	300	667	873801010	.
VCF931263	12/16/93	300	4	5	291964	810495	.	.	17	U	U	2	.	.	N	N	MU	DT	5	8.2	8.1	6.9	6.9	14.3	14.8	22.4	22.6	35.6	35.9	.		0	.	1	300	593	873801010	.
VCF931264	12/16/93	300	5	5	291964	810495	.	.	17	U	U	2	.	.	N	N	MU	DT	10	8.2	8.1	6.9	6.9	14.3	14.8	22.4	22.6	35.6	35.9	.		0	.	1	300	741	873801010	.
VCF930293	04/27/93	300	3	6	292084	810532	.	.	22	S	N	2	.	.	U	U	.	.	10		.		.		.		.		.	LR	3.8		.	1	300	1260	873801010	.	35
VCF930026	01/26/93	300	1	6	292063	810507	.	.	20	S	M	2	.	.	U	U	NO	.	0	8	7.6	7.1	7.1	16.8	16.0	23.2	23.5	36.7	37.2	LR			.	1	300	815	873801010	.
VCF930027	01/26/93	300	2	6	292073	810514	.	.	20	S	M	2	.	.	U	U	NO	.	0	8	7.6	7.1	7.1	16.8	16.0	23.2	23.5	36.7	37.2	LR			.	1	300	667	873801010	.
VCF930028	01/26/93	300	3	6	292086	810519	.	.	20	S	M	2	.	.	U	U	NO	.	0	8	7.6	7.1	7.1	16.8	16.0	23.2	23.5	36.7	37.2	LR			.	1	300	222	873801010	.
VCF930029	01/26/93	300	4	6	292086	810518	.	.	20	S	M	2	.	.	U	U	NO	.	0	8	7.6	7.1	7.1	16.8	16.0	23.2	23.5	36.7	37.2	LR			.	1	300	741	873801010	.
VCF930030	01/26/93	300	5	6	292084	810518	.	.	20	S	M	2	.	.	U	U	NO	.	0	8	7.6	7.1	7.1	16.8	16.0	23.2	23.5	36.7	37.2	LR			.	1	300	741	873801010	.
VCF930141	02/26/93	300	1	6	292126	810545	.	.	20	M	N	2	.	.	U	U	PM	DT	50	7.8	7.8	7.3	7.4	16.8	16.8	11.9	19.0	20	30.5	HS	3.5		.	1	300	741	873801010	.
VCF930142	02/26/93	300	2	6	292126	810545	.	.	20	M	N	2	.	.	U	U	DT	ST	10	7.8	7.8	7.3	7.4	16.8	16.8	11.9	19.0	20	30.5	HS	3.5		.	1	300	741	873801010	.
VCF930143	02/26/93	300	3	6	292126	810545	.	.	20	M	N	2	.	.	U	U	DT	ST	12	7.8	7.8	7.3	7.4	16.8	16.8	11.9	19.0	20	30.5	HS	3.5		.	1	300	741	873801010	.
VCF930144	02/26/93	300	4	6	292126	810545	.	.	20	M	N	2	.	.	U	U	ST	.	2	7.8	7.8	7.3	7.4	16.8	16.8	11.9	19.0	20	30.5	HS	3.5		.	1	300	741	873801010	.
VCF930145	02/26/93	300	5	6	292126	810545	.	.	20	M	N	2	.	.	U	U	DT	MU	2	7.8	7.8	7.3	7.4	16.8	16.8	11.9	19.0	20	30.5	HS	3.5		.	1	300	741	873801010	.
VCF930221	03/30/93	300	1	6	292126	810545	.	.	22	M	S	2	.	.	U	U	ST	.	5		.		.		.		.		.	LR	3.9		.	1	300	741	873801010	.
VCF930222	03/30/93	300	2	6	292126	810545	.	.	22	M	S	2	.	.	U	U	ST	.	5		.		.		.		.		.	LR	3.9		.	1	300	741	873801010	.
VCF930223	03/30/93	300	3	6	292126	810545	.	.	22	M	S	2	.	.	U	U	DT	.	2		.		.		.		.		.	LR	3.9		.	1	300	741	873801010	.
VCF930224	03/30/93	300	4	6	292126	810545	.	.	22	M	S	2	.	.	U	U	ST	AD	5		.		.		.		.		.	LR	3.9		.	1	300	741	873801010	.
VCF930225	03/30/93	300	5	6	292126	810545	.	.	22	M	S	2	.	.	U	U	MU	ST	10		.		.		.		.		.	LR	3.9		.	1	300	593	873801010	.
VCF930291	04/27/93	300	1	6	292083	810530	.	.	22	S	N	2	.	.	U	U	ST	.	5		.		.		.		.		.	LR	2		.	1	300	741	873801010	.
VCF930292	04/27/93	300	2	6	292092	810537	.	.	22	S	N	2	.	.	U	U	ST	MU	10		.		.		.		.		.	LR	2		.	1	300	815	873801010	.
VCF930293	04/27/93	300	3	6	292084	810532	.	.	22	S	N	2	.	.	U	U	.	.	10		.		.		.		.		.	LR	3.8		.	1	300	1260	873801010	.
VCF930294	04/27/93	300	4	6	292068	810527	.	.	22	S	N	2	.	.	U	U	DT	.	2		.		.		.		.		.	LR	3.8		.	1	300	593	873801010	.
VCF930295	04/27/93	300	5	6	292058	810522	.	.	22	S	N	2	.	.	U	U	ST	MU	10		.		.		.		.		.	LR	3.8		.	1	300	741	873801010	.
VCF930397	05/24/93	300	1	6	292113	810546	.	.	19	M	N	2	.	.	U	U	ST	.	2	6.5	7.1	7.5	7.5	27.9	26.7	23.9	25.9	37.9	40.5	.	2.4		.	1	300	741	873801010	.
VCF930398	05/24/93	300	2	6	292094	810540	.	.	19	M	N	2	.	.	U	U	ST	.	1	6.5	7.1	7.5	7.5	27.9	26.7	23.9	25.9	37.9	40.5	.	2.4		.	1	300	741	873801010	.
VCF930399	05/24/93	300	3	6	292085	810529	.	.	19	M	N	2	.	.	U	U	ST	.	2	6.5	7.1	7.5	7.5	27.9	26.7	23.9	25.9	37.9	40.5	.	3.7		.	1	300	667	873801010	.
VCF930400	05/24/93	300	4	6	292078	810529	.	.	19	M	N	2	.	.	U	U	ST	.	3	6.5	7.1	7.5	7.5	27.9	26.7	23.9	25.9	37.9	40.5	.	3.7		.	1	300	519	873801010	.
VCF930401	05/24/93	300	5	6	292072	810529	.	.	19	M	N	2	.	.	U	U	ST	.	2	6.5	7.1	7.5	7.5	27.9	26.7	23.9	25.9	37.9	40.5	.	3.7		.	1	300	445	873801010	.
VCF930528	06/29/93	300	1	6	292104	810535	.	.	25	.	.	2	.	.	U	U	NO	.	0	6	4.1	7.3	7.3	29.6	28.2	18.2	25.1	29.5	39.4	HF			.	1	300	371	873801010	.
VCF930529	06/29/93	300	2	6	292100	810538	.	.	25	.	.	2	.	.	U	U	NO	.	0	6	4.1	7.3	7.3	29.6	28.2	18.2	25.1	29.5	39.4	HF			.	1	300	148	873801010	.
VCF930530	06/29/93	300	3	6	292092	810544	.	.	25	.	.	2	.	.	U	U	NO	.	0	6	4.1	7.3	7.3	29.6	28.2	18.2	25.1	29.5	39.4	HF			.	1	300	1038	873801010	.
VCF930531	06/29/93	300	4	6	292076	810529	.	.	25	.	.	2	.	.	U	U	NO	.	0	6	4.1	7.3	7.3	29.6	28.2	18.2	25.1	29.5	39.4	HF			.	1	300	741	873801010	.
VCF930532	06/29/93	300	5	6	292071	810527	.	.	25	.	.	2	.	.	U	U	NO	.	0	6	4.1	7.3	7.3	29.6	28.2	18.2	25.1	29.5	39.4	HF			.	1	300	741	873801010	.
VCF930684	07/29/93	300	1	6	292120	810534	.	.	24	U	U	2	.	.	U	U	CT	NO	1	5.6	3.2	7.5	7.4	33.2	32.3	14.3	21.0	24.3	33.5	HF	3.1		.	1	300	815	873801010	.
VCF930685	07/29/93	300	2	6	292107	810527	.	.	24	U	U	2	.	.	U	U	CT	NO	1	5.6	3.2	7.5	7.4	33.2	32.3	14.3	21.0	24.3	33.5	HF	3.1		.	1	300	815	873801010	.
VCF930686	07/29/93	300	3	6	292095	810523	.	.	24	U	U	2	.	.	U	U	CT	OY	5	5.6	3.2	7.5	7.4	33.2	32.3	14.3	21.0	24.3	33.5	HF	4.6		.	1	300	741	873801010	.
VCF930687	07/29/93	300	4	6	292086	810517	.	.	24	U	U	2	.	.	U	U	CT	PO	10	5.6	3.2	7.5	7.4	33.2	32.3	14.3	21.0	24.3	33.5	HF	4.6		.	1	300	296	873801010	.
VCF930688	07/29/93	300	5	6	292077	810515	.	.	24	U	U	2	.	.	U	U	MU	NO	10	5.6	3.2	7.5	7.4	33.2	32.3	14.3	21.0	24.3	33.5	HF	4.6		.	1	300	889	873801010	.
VCF930800	08/26/93	300	1	6	292126	810550	.	.	24	U	U	2	.	.	U	U	DT	NO	10	3.5	3.4	7.3	7.3	29.6	29.2	33.3	33.5	51	51.1	LF	2		.	1	300	593	873801010	.
VCF930801	08/26/93	300	2	6	292124	810554	.	.	24	U	U	2	.	.	U	U	MU	DT	5	3.5	3.4	7.3	7.3	29.6	29.2	33.3	33.5	51	51.1	LF	2		.	1	300	445	873801010	.
VCF930802	08/26/93	300	3	6	292119	810556	.	.	24	U	U	2	.	.	U	U	MU	DT	10	3.5	3.4	7.3	7.3	29.6	29.2	33.3	33.5	51	51.1	LF	2		.	1	300	593	873801010	.
VCF930803	08/26/93	300	4	6	292110	810556	.	.	24	U	U	2	.	.	U	U	MU	DT	8	3.5	3.4	7.3	7.3	29.6	29.2	33.3	33.5	51	51.1	LF	2		.	1	300	593	873801010	.
VCF930804	08/26/93	300	5	6	282002	810557	.	.	24	U	U	2	.	.	U	U	MU	NO	10	3.5	3.4	7.3	7.3	29.6	29.2	33.3	33.5	51	51.1	LF	2		.	1	300	519	873801010	.
VCF930896	09/29/93	300	1	6	292068	810520	.	.	0	M	N	2	.	.	N	N	ST	OY	10	6.8	6.6	7.8	7.7	26.5	26.2	32	32.0	48.9	49.0	.			.	1	300	741	873801010	.
VCF930897	09/29/93	300	2	6	292058	810521	.	.	0	M	N	2	.	.	N	N	ST	DT	10	6.8	6.6	7.8	7.7	26.5	26.2	32	32.0	48.9	49.0	.			.	1	300	964	873801010	.
VCF930898	09/29/93	300	3	6	292069	810524	.	.	0	M	N	2	.	.	N	N	DT	NO	0.5	6.8	6.6	7.8	7.7	26.5	26.2	32	32.0	48.9	49.0	.			.	1	300	964	873801010	.
VCF930899	09/29/93	300	4	6	292069	810520	.	.	0	M	N	2	.	.	N	N	DT	NO	2	6.8	6.6	7.8	7.7	26.5	26.2	32	32.0	48.9	49.0	.			.	1	300	1334	873801010	.
VCF930900	09/29/93	300	5	6	292084	810532	.	.	0	M	N	2	.	.	N	N	DT	ST	10	6.8	6.6	7.8	7.7	26.5	26.2	32	32.0	48.9	49.0	.			.	1	300	964	873801010	.
VCF931044	11/03/93	300	1	6	292078	810475	.	.	4	M	N	2	.	.	N	N	MU	NO	5	8.5	8.3	7.7	7.3	19.8	19.0	24.4	26.9	38.6	41.9	LR			.	1	300	889	873801010	.
VCF931045	11/03/93	300	2	6	292082	810478	.	.	4	M	N	2	.	.	N	N	MU	ST	10	8.5	8.3	7.7	7.3	19.8	19.0	24.4	26.9	38.6	41.9	LR			.	1	300	964	873801010	.
VCF931046	11/03/93	300	3	6	292086	810493	.	.	4	M	N	2	.	.	N	N	MU	NO	20	8.5	8.3	7.7	7.3	19.8	19.0	24.4	26.9	38.6	41.9	LR			.	1	300	667	873801010	.
VCF931047	11/03/93	300	4	6	292101	810508	.	.	4	M	N	2	.	.	N	N	MU	ST	10	8.5	8.3	7.7	7.3	19.8	19.0	24.4	26.9	38.6	41.9	LR			.	1	300	815	873801010	.
VCF931048	11/03/93	300	5	6	292106	810512	.	.	4	M	N	2	.	.	N	N	MU	NO	5	8.5	8.3	7.7	7.3	19.8	19.0	24.4	26.9	38.6	41.9	LR			.	1	300	889	873801010	.
VCF931124	11/17/93	300	1	6	292125	810534	.	.	18	N	N	2	.	.	N	N	NO	NO	0	5.8	5.5	7.1	7.1	25	25.1	24.2	26.6	37.8	41.3	MR			.	1	300	964	873801010	.
VCF931125	11/17/93	300	2	6	292110	810526	.	.	18	N	N	2	.	.	N	N	MU	ST	2	5.8	5.5	7.1	7.1	25	25.1	24.2	26.6	37.8	41.3	MR			.	1	300	519	873801010	.
VCF931126	11/17/93	300	3	6	292091	810521	.	.	18	N	N	2	.	.	N	N	MU	ST	5	5.8	5.5	7.1	7.1	25	25.1	24.2	26.6	37.8	41.3	MR			.	1	300	889	873801010	.
VCF931127	11/17/93	300	4	6	292076	810513	.	.	18	N	N	2	.	.	N	N	ST	DT	5	5.8	5.5	7.1	7.1	25	25.1	24.2	26.6	37.8	41.3	MR			.	1	300	445	873801010	.
VCF931128	11/17/93	300	5	6	292052	810506	.	.	18	N	N	2	.	.	N	N	DT	MU	5	5.8	5.5	7.1	7.1	25	25.1	24.2	26.6	37.8	41.3	MR			.	1	300	1112	873801010	.
VCF931265	12/16/93	300	1	6	291998	810425	.	.	17	U	U	2	.	.	N	N	DT	NO	5	8.8	8.8	7	6.9	14	13.8	28.7	29.5	44.3	45.5	.		0	.	1	300	964	873801010	.
VCF931266	12/16/93	300	2	6	291991	810419	.	.	17	U	U	2	.	.	N	N	DT	ST	5	8.8	8.8	7	6.9	14	13.8	28.7	29.5	44.3	45.5	.		0	.	1	300	964	873801010	.
VCF931267	12/16/93	300	3	6	291980	810415	.	.	17	U	U	2	.	.	N	N	ST	NO	10	8.8	8.8	7	6.9	14	13.8	28.7	29.5	44.3	45.5	.		0	.	1	300	593	873801010	.
VCF931268	12/16/93	300	4	6	291972	810412	.	.	17	U	U	2	.	.	N	N	ST	DT	5	8.8	8.8	7	6.9	14	13.8	28.7	29.5	44.3	45.5	.		0	.	1	300	667	873801010	.
VCF931269	12/16/93	300	5	6	291908	810427	.	.	17	U	U	2	.	.	N	N	MU	ST	10	8.8	8.8	7	6.9	14	13.8	28.7	29.5	44.3	45.5	.		0	.	1	300	889	873801010	.
VCF930036	01/26/93	300	1	7	292387	810574	.	.	20	M	N	2	.	.	U	U	NO	.	0	7.7	7.5	7.2	7.3	15.6	15.7	31.2	32.7	47.7	49.0	.			.	1	300	741	873801010	.
VCF930037	01/26/93	300	2	7	292387	810574	.	.	20	M	N	2	.	.	U	U	NO	.	0	7.7	7.5	7.2	7.3	15.6	15.7	31.2	32.7	47.7	49.0	.			.	1	300	741	873801010	.
VCF930038	01/26/93	300	3	7	292387	810574	.	.	20	M	N	2	.	.	U	U	NO	.	0	7.7	7.5	7.2	7.3	15.6	15.7	31.2	32.7	47.7	49.0	.			.	1	300	741	873801010	.
VCF930039	01/26/93	300	4	7	292387	810574	.	.	20	M	N	2	.	.	U	U	NO	.	0	7.7	7.5	7.2	7.3	15.6	15.7	31.2	32.7	47.7	49.0	.			.	1	300	741	873801010	.
VCF930040	01/26/93	300	5	7	292387	810574	.	.	20	M	N	2	.	.	U	U	NO	.	0	7.7	7.5	7.2	7.3	15.6	15.7	31.2	32.7	47.7	49.0	.			.	1	300	741	873801010	.
VCF930211	03/30/93	300	1	7	292287	810530	.	.	22	M	S	2	.	.	U	U	NO	.	0		.		.		.		.		.	.	3.3		.	1	300	741	873801010	.
VCF930212	03/30/93	300	2	7	292287	810530	.	.	22	M	S	2	.	.	U	U	NO	.	0		.		.		.		.		.	.	3.3		.	1	300	741	873801010	.
VCF930213	03/30/93	300	3	7	292287	810530	.	.	22	M	S	2	.	.	U	U	NO	.	0		.		.		.		.		.	.	3.3		.	1	300	741	873801010	.
VCF930214	03/30/93	300	4	7	292287	810530	.	.	22	M	S	2	.	.	U	U	NO	.	0		.		.		.		.		.	.	3.3		.	1	300	741	873801010	.
VCF930215	03/30/93	300	5	7	292287	810530	.	.	22	M	S	2	.	.	U	U	NO	.	0		.		.		.		.		.	.	3.3		.	1	300	741	873801010	.
VCF930286	04/27/93	300	1	7	292321	810540	.	.	22	S	N	2	.	.	U	U	MU	.	2		.		.		.		.		.	LF	2		.	1	300	445	873801010	.
VCF930287	04/27/93	300	2	7	292346	810549	.	.	22	S	N	2	.	.	U	U	MU	.	1		.		.		.		.		.	LF	2		.	1	300	222	873801010	.
VCF930288	04/27/93	300	3	7	282348	810552	.	.	22	S	N	2	.	.	U	U	MU	.	2		.		.		.		.		.	LF	2		.	1	300	1260	873801010	.
VCF930289	04/27/93	300	4	7	292371	810564	.	.	22	S	N	2	.	.	U	U	MU	.	1		.		.		.		.		.	LF	2		.	1	300	667	873801010	.
VCF930290	04/27/93	300	5	7	292377	810569	.	.	22	S	N	2	.	.	U	U	.	.			.		.		.		.		.	LF	2		.	1	300	371	873801010	.
VCF930387	05/24/93	300	1	7	292343	810551	.	.	19	M	N	2	.	.	U	U	NO	.	0	6	5.7	7.4	7.4	25.5	25.6	29.6	30.0	45.2	46.1	.	2		.	1	300	815	873801010	.
VCF930388	05/24/93	300	2	7	292334	810543	.	.	19	M	N	2	.	.	U	U	NO	.	0	6	5.7	7.4	7.4	25.5	25.6	29.6	30.0	45.2	46.1	.	2		.	1	300	74	873801010	.
VCF930389	05/24/93	300	3	7	292331	810544	.	.	19	M	N	2	.	.	U	U	DT	ST	3	6	5.7	7.4	7.4	25.5	25.6	29.6	30.0	45.2	46.1	.	2.2		.	1	300	741	873801010	.
VCF930390	05/24/93	300	4	7	292323	810543	.	.	19	M	N	2	.	.	U	U	DT	ST	3	6	5.7	7.4	7.4	25.5	25.6	29.6	30.0	45.2	46.1	.	3		.	1	300	296	873801010	.
VCF930391	05/24/93	300	5	7	292324	810537	.	.	19	M	N	2	.	.	U	U	DT	ST	3	6	5.7	7.4	7.4	25.5	25.6	29.6	30.0	45.2	46.1	.	3		.	1	300	519	873801010	.
VCF930518	06/29/93	300	1	7	292417	810587	.	.	25	M	N	2	.	.	U	U	CT	.	2	4	3.6	7.1	7.0	28.3	28.4	31.3	31.9	48	48.8	HF			.	1	300	741	873801010	.
VCF930519	06/29/93	300	2	7	292422	810586	.	.	25	M	N	2	.	.	U	U	CT	.	2	4	3.6	7.1	7.0	28.3	28.4	31.3	31.9	48	48.8	HF			.	1	300	593	873801010	.
VCF930520	06/29/93	300	3	7	292432	810587	.	.	25	M	N	2	.	.	U	U	CT	.	2	4	3.6	7.1	7.0	28.3	28.4	31.3	31.9	48	48.8	HF			.	1	300	593	873801010	.
VCF930521	06/29/93	300	4	7	292441	810586	.	.	25	M	N	2	.	.	U	U	CT	PM	30	4	3.6	7.1	7.0	28.3	28.4	31.3	31.9	48	48.8	HF			.	1	300	741	873801010	.
VCF930522	06/29/93	300	5	7	292430	810592	.	.	25	M	N	2	.	.	U	U	CT	ST	8	4	3.6	7.1	7.0	28.3	28.4	31.3	31.9	48	48.8	HF			.	1	300	593	873801010	.
VCF930674	07/29/93	300	1	7	292358	810543	.	.	24	U	U	2	.	.	U	U	PO	PR	48	4.2	4.6	7.3	7.3	31.5	31.8	34.6	36.2	52.6	54.6	HR	2.6		.	1	300	741	873801010	.
VCF930675	07/29/93	300	2	7	292349	810538	.	.	24	U	U	2	.	.	U	U	NO	.	0	4.2	4.6	7.3	7.3	31.5	31.8	34.6	36.2	52.6	54.6	HR	2.6		.	1	300	815	873801010	.
VCF930676	07/29/93	300	3	7	292337	810531	.	.	24	U	U	2	.	.	U	U	MU	CT	5	4.2	4.6	7.3	7.3	31.5	31.8	34.6	36.2	52.6	54.6	HR	2.6		.	1	300	889	873801010	.
VCF930677	07/29/93	300	4	7	292323	810557	.	.	24	U	U	2	.	.	U	U	CT	MU	1	4.2	4.6	7.3	7.3	31.5	31.8	34.6	36.2	52.6	54.6	HR	2.6		.	1	300	593	873801010	.
VCF930678	07/29/93	300	5	7	292313	810523	.	.	24	U	U	2	.	.	U	U	PO	PR	85	4.2	4.6	7.3	7.3	31.5	31.8	34.6	36.2	52.6	54.6	HR	2.6		.	1	300	741	873801010	.
VCF930790	08/26/93	300	1	7	292315	810540	.	.	24	U	U	2	.	.	U	U	ST	NO	0.5	3.8	3.4	7.2	7.1	28.7	28.7	37.7	37.9	56.9	57.0	MF	2.5		.	1	300	815	873801010	.
VCF930791	08/26/93	300	2	7	292340	810546	.	.	24	U	U	2	.	.	U	U	ST	NO	0.5	3.8	3.4	7.2	7.1	28.7	28.7	37.7	37.9	56.9	57.0	MF	2.5		.	1	300	964	873801010	.
VCF930792	08/26/93	300	3	7	292369	810561	.	.	24	U	U	2	.	.	U	U	MU	NO	2	3.8	3.4	7.2	7.1	28.7	28.7	37.7	37.9	56.9	57.0	MF	2.5		.	1	300	815	873801010	.
VCF930793	08/26/93	300	4	7	292485	810570	.	.	24	U	U	2	.	.	U	U	CT	MU	2	3.8	3.4	7.2	7.1	28.7	28.7	37.7	37.9	56.9	57.0	MF	2.5		.	1	300	1334	873801010	.
VCF930794	08/26/93	300	5	7	292403	810579	.	.	24	U	U	2	.	.	U	U	CT	MU	2.5	3.8	3.4	7.2	7.1	28.7	28.7	37.7	37.9	56.9	57.0	MF	2.5		.	1	300	593	873801010	.
VCF930886	09/29/93	300	1	7	292313	810537	.	.	0	M	M	2	.	.	N	N	ST	PR	20	4.6	4.8	7.4	7.4	27.1	26.9	37.4	37.4	56.4	56.3	.			.	1	300	593	873801010	.
VCF930887	09/29/93	300	2	7	292318	810541	.	.	0	M	N	2	.	.	N	N	MU	ST	15	4.6	4.8	7.4	7.4	27.1	26.9	37.4	37.4	56.4	56.3	.			.	1	300	519	873801010	.
VCF930888	09/29/93	300	3	7	292321	810540	.	.	0	M	N	2	.	.	N	N	MU	ST	5	4.6	4.8	7.4	7.4	27.1	26.9	37.4	37.4	56.4	56.3	.			.	1	300	889	873801010	.
VCF930889	09/29/93	300	4	7	292329	810543	.	.	0	M	N	2	.	.	N	N	MU	DT	10	4.6	4.8	7.4	7.4	27.1	26.9	37.4	37.4	56.4	56.3	.			.	1	300	519	873801010	.
VCF930890	09/29/93	300	5	7	292334	810543	.	.	0	M	N	2	.	.	N	N	MU	ST	10	4.6	4.8	7.4	7.4	27.1	26.9	37.4	37.4	56.4	56.3	.			.	1	300	445	873801010	.
VCF931034	11/03/93	300	1	7	292356	810539	.	.	4	M	N	2	.	.	N	N	PR	ST	100	7	7.1	7.1	6.8	18.1	17.7	30.1	30.8	46.3	47.2	LR			.	1	300	964	873801010	.
VCF931035	11/03/93	300	2	7	292361	810541	.	.	4	M	N	2	.	.	N	N	MU	NO	20	7	7.1	7.1	6.8	18.1	17.7	30.1	30.8	46.3	47.2	LR			.	1	300	815	873801010	.
VCF931036	11/03/93	300	3	7	292376	810549	.	.	4	M	N	2	.	.	N	N	MU	NO	5	7	7.1	7.1	6.8	18.1	17.7	30.1	30.8	46.3	47.2	LR			.	1	300	1038	873801010	.
VCF931037	11/03/93	300	4	7	292382	810453	.	.	4	M	N	2	.	.	N	N	MU	ST	10	7	7.1	7.1	6.8	18.1	17.7	30.1	30.8	46.3	47.2	LR			.	1	300	964	873801010	.
VCF931038	11/03/93	300	5	7	292394	810463	.	.	4	M	N	2	.	.	N	N	MU	ST	10	7	7.1	7.1	6.8	18.1	17.7	30.1	30.8	46.3	47.2	LR			.	1	300	889	873801010	.
VCF931114	11/17/93	300	1	7	292365	810547	.	.	18	M	N	2	.	.	N	N	NO	NO	0	5.6	4.9	7.2	7.1	24.6	24.1	30.3	30.8	46.7	47.2	LR			.	1	300	1186	873801010	.
VCF931115	11/17/93	300	2	7	292344	810536	.	.	18	M	N	2	.	.	N	N	NO	NO	0	5.6	4.9	7.2	7.1	24.6	24.1	30.3	30.8	46.7	47.2	LR			.	1	300	1112	873801010	.
VCF931116	11/17/93	300	3	7	292323	810528	.	.	18	M	N	2	.	.	N	N	PO	PC	85	5.6	4.9	7.2	7.1	24.6	24.1	30.3	30.8	46.7	47.2	LR			.	1	300	1112	873801010	.
VCF931117	11/17/93	300	4	7	292304	810518	.	.	18	M	N	2	.	.	N	N	PR	AM	40	5.6	4.9	7.2	7.1	24.6	24.1	30.3	30.8	46.7	47.2	LR			.	1	300	741	873801010	.
VCF931118	11/17/93	300	5	7	292283	810513	.	.	18	M	N	2	.	.	N	N	NO	NO	0	5.6	4.9	7.2	7.1	24.6	24.1	30.3	30.8	46.7	47.2	LR			.	1	300	1334	873801010	.
VCF931250	12/16/93	300	1	7	290285	805456	.	.	17	U	U	2	.	.	N	N	OY	CG	1	7.5	7.7	7	6.9	12.8	12.0	32	32.0	48.8	49.3	.		0	.	1	300	815	873801010	.
VCF931251	12/16/93	300	2	7	290285	805456	.	.	17	U	U	2	.	.	N	N	NO	NO	0	7.5	7.7	7	6.9	12.8	12.0	32	32.0	48.8	49.3	.		0	.	1	300	889	873801010	.
VCF931252	12/16/93	300	3	7	290285	805456	.	.	17	U	U	2	.	.	N	N	NO	NO	0	7.5	7.7	7	6.9	12.8	12.0	32	32.0	48.8	49.3	.		0	.	1	300	1038	873801010	.
VCF931253	12/16/93	300	4	7	290285	805456	.	.	17	U	U	2	.	.	N	N	NO	NO	0	7.5	7.7	7	6.9	12.8	12.0	32	32.0	48.8	49.3	.		0	.	1	300	1186	873801010	.
VCF931254	12/16/93	300	5	7	290285	805456	.	.	17	U	U	2	.	.	N	N	CP	NO	20	7.5	7.7	7	6.9	12.8	12.0	32	32.0	48.8	49.3	.		0	.	1	300	889	873801010	.
VCF930282	04/27/93	300	2	8	292223	810502	.	.	22	S	N	2	.	.	U	U	NO	.	0		.		.		.		.		.	LF	2.9		.	1	300	222	873801010	.	42	43	4
VCF930150	02/26/93	300	5	8	292180	810485	.	.	20	M	N	2	.	.	U	U	ST	DT	5	7.6	7.4	7.4	7.4	16.9	16.8	22	22.1	35.1	35.2	NG	3.8		.	1	300	741	873801010	.	41
VCF930281	04/27/93	300	1	8	292231	810505	.	.	22	S	N	2	.	.	U	U	NO	.	0		.		.		.		.		.	LF	2.9		.	1	300	296	873801010	.	38
VCF930031	01/26/93	300	1	8	292088	810433	.	.	20	S	M	2	.	.	U	U	OY	.	0.5	8.1	7.6	7.2	7.2	16.8	16.2	30.5	30.5	46.8	46.9	LR			.	1	300	1112	873801010	.
VCF930032	01/26/93	300	2	8	292088	810433	.	.	20	S	M	2	.	.	U	U	NO	.	0	8.1	7.6	7.2	7.2	16.8	16.2	30.5	30.5	46.8	46.9	LR			.	1	300	222	873801010	.
VCF930033	01/26/93	300	3	8	292102	810439	.	.	20	S	M	2	.	.	U	U	NO	.	0	8.1	7.6	7.2	7.2	16.8	16.2	30.5	30.5	46.8	46.9	LR			.	1	300	222	873801010	.
VCF930034	01/26/93	300	4	8	292109	810446	.	.	20	S	M	2	.	.	U	U	NO	.	0	8.1	7.6	7.2	7.2	16.8	16.2	30.5	30.5	46.8	46.9	LR			.	1	300	445	873801010	.
VCF930035	01/26/93	300	5	8	292122	810449	.	.	20	S	M	2	.	.	U	U	NO	.	0	8.1	7.6	7.2	7.2	16.8	16.2	30.5	30.5	46.8	46.9	LR			.	1	300	445	873801010	.
VCF930146	02/26/93	300	1	8	292180	810485	.	.	20	M	N	2	.	.	U	U	DT	.	5	7.6	7.4	7.4	7.4	16.9	16.8	22	22.1	35.1	35.2	NG	3.8		.	1	300	741	873801010	.
VCF930147	02/26/93	300	2	8	292180	810485	.	.	20	M	N	2	.	.	U	U	ST	DT	10	7.6	7.4	7.4	7.4	16.9	16.8	22	22.1	35.1	35.2	NG	3.8		.	1	300	741	873801010	.
VCF930148	02/26/93	300	3	8	292180	810485	.	.	20	M	N	2	.	.	U	U	DT	.	5	7.6	7.4	7.4	7.4	16.9	16.8	22	22.1	35.1	35.2	NG	3.8		.	1	300	741	873801010	.
VCF930149	02/26/93	300	4	8	292180	810485	.	.	20	M	N	2	.	.	U	U	DT	ST	10	7.6	7.4	7.4	7.4	16.9	16.8	22	22.1	35.1	35.2	NG	3.8		.	1	300	741	873801010	.
VCF930150	02/26/93	300	5	8	292180	810485	.	.	20	M	N	2	.	.	U	U	ST	DT	5	7.6	7.4	7.4	7.4	16.9	16.8	22	22.1	35.1	35.2	NG	3.8		.	1	300	741	873801010	.
VCF930216	03/30/93	300	1	8	292180	810485	.	.	22	M	S	2	.	.	U	U	MU	.	5		.		.		.		.		.	LR	1.2		.	1	300	741	873801010	.
VCF930217	03/30/93	300	2	8	292180	810485	.	.	22	M	S	2	.	.	U	U	MU	.	3		.		.		.		.		.	LR	1.2		.	1	300	741	873801010	.
VCF930218	03/30/93	300	3	8	292180	810485	.	.	22	M	S	2	.	.	U	U	MU	.	5		.		.		.		.		.	LR	1.2		.	1	300	741	873801010	.
VCF930219	03/30/93	300	4	8	292180	810485	.	.	22	M	S	2	.	.	U	U	MU	.	5		.		.		.		.		.	LR	1.2		.	1	300	741	873801010	.
VCF930220	03/30/93	300	5	8	292180	810485	.	.	22	M	S	2	.	.	U	U	MU	.	10		.		.		.		.		.	LR	1.2		.	1	300	741	873801010	.
VCF930281	04/27/93	300	1	8	292231	810505	.	.	22	S	N	2	.	.	U	U	NO	.	0		.		.		.		.		.	LF	2.9		.	1	300	296	873801010	.
VCF930282	04/27/93	300	2	8	292223	810502	.	.	22	S	N	2	.	.	U	U	NO	.	0		.		.		.		.		.	LF	2.9		.	1	300	222	873801010	.
VCF930283	04/27/93	300	3	8	292219	810501	.	.	22	S	N	2	.	.	U	U	MU	.	10		.		.		.		.		.	LF	2.9		.	1	300	148	873801010	.
VCF930284	04/27/93	300	4	8	292233	810505	.	.	22	S	N	2	.	.	U	U	MU	.	10		.		.		.		.		.	LF	2		.	1	300	889	873801010	.
VCF930285	04/27/93	300	5	8	292255	810515	.	.	22	S	N	2	.	.	U	U	MU	.	2		.		.		.		.		.	LF	2		.	1	300	519	873801010	.
VCF930392	05/24/93	300	1	8	292236	810503	.	.	19	M	N	2	.	.	U	U	.	.		6.5	5.9	7.4	7.4	26.1	26.2	29.5	29.9		46.1	.	3.8		.	1	300	519	873801010	.
VCF930393	05/24/93	300	2	8	292232	810502	.	.	19	M	N	2	.	.	U	U	.	.		6.5	5.9	7.4	7.4	26.1	26.2	29.5	29.9		46.1	.	3.8		.	1	300	964	873801010	.
VCF930394	05/24/93	300	3	8	292222	810499	.	.	19	M	N	2	.	.	U	U	.	.		6.5	5.9	7.4	7.4	26.1	26.2	29.5	29.9		46.1	.	3.8		.	1	300	296	873801010	.
VCF930395	05/24/93	300	4	8	282217	810501	.	.	19	M	N	2	.	.	U	U	CT	.	1	6.5	5.9	7.4	7.4	26.1	26.2	29.5	29.9		46.1	.	3.8		.	1	300	296	873801010	.
VCF930396	05/24/93	300	5	8	292209	810487	.	.	19	M	N	2	.	.	U	U	CT	.	1	6.5	5.9	7.4	7.4	26.1	26.2	29.5	29.9		46.1	.	3.8		.	1	300	593	873801010	.
VCF930523	06/29/93	300	1	8	292230	810505	.	.	25	.	.	2	.	.	U	U	PC	ST	42	4.7	4.1	7.2	7.2	28.1	28.2	31.1	31.4	47.7	47.8	HF			.	1	300	445	873801010	.
VCF930524	06/29/93	300	2	8	292235	810507	.	.	25	.	.	2	.	.	U	U	ST	.	5	4.7	4.1	7.2	7.2	28.1	28.2	31.1	31.4	47.7	47.8	HF			.	1	300	371	873801010	.
VCF930525	06/29/93	300	3	8	292236	810506	.	.	25	.	.	2	.	.	U	U	MU	ST	5	4.7	4.1	7.2	7.2	28.1	28.2	31.1	31.4	47.7	47.8	HF			.	1	300	889	873801010	.
VCF930526	06/29/93	300	4	8	292249	810511	.	.	25	.	.	2	.	.	U	U	MU	PM	3	4.7	4.1	7.2	7.2	28.1	28.2	31.1	31.4	47.7	47.8	HF			.	1	300	445	873801010	.
VCF930527	06/29/93	300	5	8	292259	810517	.	.	25	.	.	2	.	.	U	U	ST	PM	30	4.7	4.1	7.2	7.2	28.1	28.2	31.1	31.4	47.7	47.8	HF			.	1	300	1186	873801010	.
VCF930679	07/29/93	300	1	8	292208	810479	.	.	24	U	U	2	.	.	U	U	MU	NO	2	5.2	4.8	7.4	7.3	31.6	31.4	32.8	34.2	50	52.0	.	2.6		.	1	300	741	873801010	.
VCF930680	07/29/93	300	2	8	292197	810475	.	.	24	U	U	2	.	.	U	U	PO	MU	82	5.2	4.8	7.4	7.3	31.6	31.4	32.8	34.2	50	52.0	.	2.6		.	1	300	815	873801010	.
VCF930681	07/29/93	300	3	8	292182	810469	.	.	24	U	U	2	.	.	U	U	PO	PR	80	5.2	4.8	7.4	7.3	31.6	31.4	32.8	34.2	50	52.0	.	2.6		.	1	300	889	873801010	.
VCF930682	07/29/93	300	4	8	292161	810462	.	.	24	U	U	2	.	.	U	U	CT	MC	5	5.2	4.8	7.4	7.3	31.6	31.4	32.8	34.2	50	52.0	.	2.6		.	1	300	741	873801010	.
VCF930683	07/29/93	300	5	8	292146	810455	.	.	24	U	U	2	.	.	U	U	PO	CT	55	5.2	4.8	7.4	7.3	31.6	31.4	32.8	34.2	50	52.0	.	2.6		.	1	300	1038	873801010	.
VCF930795	08/26/93	300	1	8	292202	810582	.	.	24	U	U	2	.	.	U	U	MU	NO	3	4	3.5	7.2	7.1	28.7	28.7	37.1	37.5	55.3	56.4	MF	2.3		.	1	300	667	873801010	.
VCF930796	08/26/93	300	2	8	292208	810580	.	.	24	U	U	2	.	.	U	U	MU	CT	2	4	3.5	7.2	7.1	28.7	28.7	37.1	37.5	55.3	56.4	MF	2.3		.	1	300	667	873801010	.
VCF930797	08/26/93	300	3	8	292218	810563	.	.	24	U	U	2	.	.	U	U	PO	NO	30	4	3.5	7.2	7.1	28.7	28.7	37.1	37.5	55.3	56.4	MF	2.3		.	1	300	667	873801010	.
VCF930798	08/26/93	300	4	8	292236	810560	.	.	24	U	U	2	.	.	U	U	MU	CT	10	4	3.5	7.2	7.1	28.7	28.7	37.1	37.5	55.3	56.4	MF	2.3		.	1	300	815	873801010	.
VCF930799	08/26/93	300	5	8	292241	810562	.	.	24	U	U	2	.	.	U	U	MU	CT	8	4	3.5	7.2	7.1	28.7	28.7	37.1	37.5	55.3	56.4	MF	2.3		.	1	300	964	873801010	.
VCF930891	09/29/93	300	1	8	292163	810482	.	.	0	M	N	2	.	.	N	N	CT	MU	1	4.2	4.1	7.4	7.4	26.8	27.1	36.4	36.8	55	55.4	.			.	1	300	964	873801010	.
VCF930892	09/29/93	300	2	8	292199	810494	.	.	0	M	N	2	.	.	N	N	CT	MU	1.5	4.2	4.1	7.4	7.4	26.8	27.1	36.4	36.8	55	55.4	.			.	1	300	1186	873801010	.
VCF930893	09/29/93	300	3	8	292225	810503	.	.	0	M	N	2	.	.	N	N	MU	NO	5	4.2	4.1	7.4	7.4	26.8	27.1	36.4	36.8	55	55.4	.			.	1	300	1112	873801010	.
VCF930894	09/29/93	300	4	8	292242	810506	.	.	0	M	N	2	.	.	N	N	MU	NO	5	4.2	4.1	7.4	7.4	26.8	27.1	36.4	36.8	55	55.4	.			.	1	300	519	873801010	.
VCF930895	09/29/93	300	5	8	292253	810515	.	.	0	M	N	2	.	.	N	N	CT	MU	2	4.2	4.1	7.4	7.4	26.8	27.1	36.4	36.8	55	55.4	.			.	1	300	445	873801010	.
VCF931039	11/03/93	300	1	8	292228	810490	.	.	4	M	N	2	.	.	N	N	MU	ST	10	7.1	7.0	7.2	7.3	19.1	18.3	30.8	30.8	47.3	47.3	LR			.	1	300	667	873801010	.
VCF931040	11/03/93	300	2	8	292274	810433	.	.	4	M	N	2	.	.	N	N	MU	ST	10	7.1	7.0	7.2	7.3	19.1	18.3	30.8	30.8	47.3	47.3	LR			.	1	300	667	873801010	.
VCF931041	11/03/93	300	3	8	292300	810429	.	.	4	M	N	2	.	.	N	N	MU	ST	10	7.1	7.0	7.2	7.3	19.1	18.3	30.8	30.8	47.3	47.3	LR			.	1	300	1038	873801010	.
VCF931042	11/03/93	300	4	8	292300	810494	.	.	4	M	N	2	.	.	N	N	MU	NO	15	7.1	7.0	7.2	7.3	19.1	18.3	30.8	30.8	47.3	47.3	LR			.	1	300	889	873801010	.
VCF931043	11/03/93	300	5	8	282358	810513	.	.	4	M	N	2	.	.	N	N	MU	DT	10	7.1	7.0	7.2	7.3	19.1	18.3	30.8	30.8	47.3	47.3	LR			.	1	300	889	873801010	.
VCF931119	11/17/93	300	1	8	292214	810487	.	.	18	M	N	2	.	.	N	N	NO	NO	0	5.4	5.6	7.7	7.1	24.3	24.2	30.7	30.7	47.2	47.2	LR			.	1	300	1038	873801010	.
VCF931120	11/17/93	300	2	8	292212	810483	.	.	18	M	N	2	.	.	N	N	OY	MU	2	5.4	5.6	7.7	7.1	24.3	24.2	30.7	30.7	47.2	47.2	LR			.	1	300	519	873801010	.
VCF931121	11/17/93	300	3	8	292216	810485	.	.	18	M	N	2	.	.	N	N	MU	OY	2	5.4	5.6	7.7	7.1	24.3	24.2	30.7	30.7	47.2	47.2	LR			.	1	300	1038	873801010	.
VCF931122	11/17/93	300	4	8	292201	810479	.	.	18	M	N	2	.	.	N	N	OY	MU	2.5	5.4	5.6	7.7	7.1	24.3	24.2	30.7	30.7	47.2	47.2	LR			.	1	300	519	873801010	.
VCF931123	11/17/93	300	5	8	292195	810476	.	.	18	M	N	2	.	.	N	N	MU	NO	1	5.4	5.6	7.7	7.1	24.3	24.2	30.7	30.7	47.2	47.2	LR			.	1	300	371	873801010	.
VCF931255	12/16/93	300	1	8	292166	810463	.	.	17	U	U	2	.	.	N	N	NO	NO	0	7.8	7.8	7.1	7.0	13.9	13.7	31.9	13.9	48.8	48.9	.		0	.	1	300	1112	873801010	.
VCF931256	12/16/93	300	2	8	292194	810475	.	.	17	U	U	2	.	.	N	N	NO	NO	0	7.8	7.8	7.1	7.0	13.9	13.7	31.9	13.9	48.8	48.9	.		0	.	1	300	667	873801010	.
VCF931257	12/16/93	300	3	8	292217	810483	.	.	17	U	U	2	.	.	N	N	NO	NO	0	7.8	7.8	7.1	7.0	13.9	13.7	31.9	13.9	48.8	48.9	.		0	.	1	300	519	873801010	.
VCF931258	12/16/93	300	4	8	292229	810491	.	.	17	U	U	2	.	.	N	N	NO	NO	0	7.8	7.8	7.1	7.0	13.9	13.7	31.9	13.9	48.8	48.9	.		0	.	1	300	1482	873801010	.
VCF931259	12/16/93	300	5	8	292253	810498	.	.	17	U	U	2	.	.	N	N	NO	NO	0	7.8	7.8	7.1	7.0	13.9	13.7	31.9	13.9	48.8	48.9	.		0	.	1	300	1038	873801010	.
VCF930115	02/24/93	22	5	9	290281	805444	.	.	18	S	N	2	SA	NO	N	.	NO	.	0	8.2	.	7.5	.	16.3	.	35.5	.	53.7	.	LF	0.5		C	1	22	338	873801010	.	45	4	4
VCF930994	10/26/93	22	2	9	290281	805444	.	.	25	S	N	2	SA	NO	N	N	SA	NO	5	4.8	.	7.4	.	25.4	.	33.1	.	50.5	.	LS	0.3	0	B	1	22	338	873801010	.	22
VCF930061	01/28/93	22	1	9	291929	803960	.	.	22	S	N	2	SN	NO	N	.	NO	.	0	7.9	.	7.2	.	13.6	.	28.1	.	43.6	.	LR	0.2		B	1	22	338	873801010	.
VCF930062	01/28/93	22	2	9	291929	803960	.	.	22	S	N	2	SN	NO	N	.	NO	.	0	7.9	.	7.2	.	13.6	.	28.1	.	43.6	.	LR	0.2		B	1	22	338	873801010	.
VCF930063	01/28/93	22	3	9	291929	803960	.	.	22	S	N	2	SN	NO	N	.	NO	.	0	7.9	.	7.2	.	13.6	.	28.1	.	43.6	.	LR	0.2		B	1	22	338	873801010	.
VCF930064	01/28/93	22	4	9	291929	803960	.	.	22	S	N	2	SN	NO	N	.	NO	.	0	7.9	.	7.2	.	13.6	.	28.1	.	43.6	.	LR	0.2		B	1	22	338	873801010	.
VCF930065	01/28/93	22	5	9	291929	803960	.	.	22	S	N	2	SN	NO	N	.	NO	.	0	7.9	.	7.2	.	13.6	.	28.1	.	43.6	.	LR	0.2		B	1	22	338	873801010	.
VCF930111	02/24/93	22	1	9	290281	805444	.	.	18	S	N	2	SA	NO	N	.	NO	.	0	8.2	.	7.5	.	16.3	.	35.5	.	53.7	.	LF	0.5		C	1	22	338	873801010	.
VCF930112	02/24/93	22	2	9	290281	805444	.	.	18	S	N	2	SA	NO	N	.	NO	.	0	8.2	.	7.5	.	16.3	.	35.5	.	53.7	.	LF	0.5		C	1	22	338	873801010	.
VCF930113	02/24/93	22	3	9	290281	805444	.	.	18	S	N	2	SA	NO	N	.	NO	.	0	8.2	.	7.5	.	16.3	.	35.5	.	53.7	.	LF	0.5		C	1	22	338	873801010	.
VCF930114	02/24/93	22	4	9	290281	805444	.	.	18	S	N	2	SA	NO	N	.	NO	.	0	8.2	.	7.5	.	16.3	.	35.5	.	53.7	.	LF	0.5		C	1	22	338	873801010	.
VCF930115	02/24/93	22	5	9	290281	805444	.	.	18	S	N	2	SA	NO	N	.	NO	.	0	8.2	.	7.5	.	16.3	.	35.5	.	53.7	.	LF	0.5		C	1	22	338	873801010	.
VCF930251	04/01/93	22	1	9	290281	805444	.	.	24	S	N	2	SA	NO	N	.	SA	.	0.5	7.9	.	7.5	.	23.3	.	32.6	.	49.8	.	LR	0.2		D	1	22	338	873801010	.
VCF930252	04/01/93	22	2	9	290281	805444	.	.	24	S	N	2	SA	NO	N	.	SA	.	0.5	7.9	.	7.5	.	23.3	.	32.6	.	49.8	.	LR	0.2		D	1	22	338	873801010	.
VCF930253	04/01/93	22	3	9	290281	805444	.	.	24	S	N	2	SA	NO	N	.	SA	.	0.5	7.9	.	7.5	.	23.3	.	32.6	.	49.8	.	LR	0.2		D	1	22	338	873801010	.
VCF930254	04/01/93	22	4	9	290281	805444	.	.	24	S	N	2	SA	NO	N	.	SA	.	2	7.9	.	7.5	.	23.3	.	32.6	.	49.8	.	LR	0.2		D	1	22	338	873801010	.
VCF930255	04/01/93	22	5	9	290281	805444	.	.	24	S	N	2	SA	NO	N	.	SA	.	2	7.9	.	7.5	.	23.3	.	32.6	.	49.8	.	LR	0.2		D	1	22	338	873801010	.
VCF930321	04/29/93	22	1	9	290281	805444	.	.	24	S	N	2	SA	SN	N	.	NO	.	0	7.9	.		.	19	.	30	.		.	LF	0.2	0	B	1	22	338	873801010	.
VCF930322	04/29/93	22	2	9	290281	805444	.	.	24	S	N	2	SA	SN	N	.	NO	.	0	7.9	.		.	19	.	30	.		.	LF	0.2	0	B	1	22	338	873801010	.
VCF930323	04/29/93	22	3	9	290281	805444	.	.	24	S	N	2	SA	SN	N	.	NO	.	0	7.9	.		.	19	.	30	.		.	LF	0.2	0	B	1	22	338	873801010	.
VCF930324	04/29/93	22	4	9	290281	805444	.	.	24	S	N	2	SA	SN	N	.	NO	.	0	7.9	.		.	19	.	30	.		.	LF	0.2	0	B	1	22	338	873801010	.
VCF930325	04/29/93	22	5	9	290281	805444	.	.	24	S	N	2	SA	SN	S	N	NO	.	0	7.9	.		.	19	.	30	.		.	LF	0.2	0	B	1	22	338	873801010	.
VCF930422	05/27/93	22	1	9	290281	805444	.	.	22	S	N	2	SA	NO	N	.	SA	.	5	6.1	.	7.5	.	25.7	.	34.8	.	52.8	.	LF	0.5	0	B	1	22	338	873801010	.
VCF930423	05/27/93	22	2	9	290281	805444	.	.	22	S	N	2	SA	NO	N	.	SA	.	5	6.1	.	7.5	.	25.7	.	34.8	.	52.8	.	LF	0.5	0	B	1	22	338	873801010	.
VCF930424	05/27/93	22	3	9	290281	805444	.	.	22	S	N	2	SA	NO	N	.	SA	.	5	6.1	.	7.5	.	25.7	.	34.8	.	52.8	.	LF	0.5	0	B	1	22	338	873801010	.
VCF930425	05/27/93	22	4	9	290281	805444	.	.	22	S	N	2	SA	NO	N	.	SA	.	10	6.1	.	7.5	.	25.7	.	34.8	.	52.8	.	LF	0.5	0	B	1	22	338	873801010	.
VCF930426	05/27/93	22	5	9	290281	805444	.	.	22	S	N	2	SA	NO	N	.	SA	.	3	6.1	.	7.5	.	25.7	.	34.8	.	52.8	.	LF	0.5	0	B	1	22	338	873801010	.
VCF930553	06/30/93	22	1	9	290281	805444	.	.	26	S	N	2	SA	NO	N	.	SA	.	1	7.1	.	7.5	.	28	.	34.1	.	51.9	.	HF	0.3	0	B	1	22	338	873801010	.
VCF930554	06/30/93	22	2	9	290281	805444	.	.	26	S	N	2	SA	NO	N	.	NO	.	0	7.1	.	7.5	.	28	.	34.1	.	51.9	.	HF	0.3	0	B	1	22	338	873801010	.
VCF930555	06/30/93	22	3	9	290281	805444	.	.	26	S	N	2	SA	NO	N	.	NO	.	0	7.1	.	7.5	.	28	.	34.1	.	51.9	.	HF	0.3	0	B	1	22	338	873801010	.
VCF930556	06/30/93	22	4	9	290281	805444	.	.	26	S	N	2	SA	NO	N	.	NO	.	0	7.1	.	7.5	.	28	.	34.1	.	51.9	.	HF	0.3	0	B	1	22	338	873801010	.
VCF930557	06/30/93	22	5	9	290281	805444	.	.	26	S	N	2	SA	NO	N	.	NO	.	0	7.1	.	7.5	.	28	.	34.1	.	51.9	.	HF	0.3	0	B	1	22	338	873801010	.
VCF930644	07/27/93	22	1	9	290281	805444	.	.	23	S	.	2	SA	NO	N	.	NO	.	0	6.7	.	7.4	.	29.6	.	37.9	.	57	.	MR	0.8	0	B	1	22	338	873801010	.
VCF930645	07/27/93	22	2	9	290281	805444	.	.	23	S	.	2	SA	NO	N	.	NO	.	0	6.7	.	7.4	.	29.6	.	37.9	.	57	.	MR	0.8	0	B	1	22	338	873801010	.
VCF930646	07/27/93	22	3	9	290281	805444	.	.	23	S	.	2	SA	NO	N	.	NO	.	0	6.7	.	7.4	.	29.6	.	37.9	.	57	.	MR	0.8	0	B	1	22	338	873801010	.
VCF930647	07/27/93	22	4	9	290281	805444	.	.	23	S	.	2	SA	NO	N	.	NO	.	0	6.7	.	7.4	.	29.6	.	37.9	.	57	.	MR	0.8	0	B	1	22	338	873801010	.
VCF930648	07/27/93	22	5	9	290281	805444	.	.	23	S	.	2	SA	NO	N	.	NO	.	0	6.7	.	7.4	.	29.6	.	37.9	.	57	.	MR	0.8	0	B	1	22	338	873801010	.
VCF930730	08/23/93	22	1	9	290281	805444	.	.	21	S	N	2	SA	NO	N	.	JF	NO	1	6.1	.	7.3	.	28.7	.	39.3	.	59	.	LR	0.3	0	A	1	22	338	873801010	.
VCF930731	08/23/93	22	2	9	290281	805444	.	.	21	S	N	2	SA	NO	N	.	JF	NO	0.5	6.1	.	7.3	.	28.7	.	39.3	.	59	.	LR	0.3	0	A	1	22	338	873801010	.
VCF930732	08/23/93	22	3	9	290281	805444	.	.	21	S	N	2	SA	NO	N	.	JF	NO	0.2	6.1	.	7.3	.	28.7	.	39.3	.	59	.	LR	0.3	0	A	1	22	338	873801010	.
VCF930733	08/23/93	22	4	9	290281	805444	.	.	21	S	N	2	SA	NO	N	.	JF	NO	0.2	6.1	.	7.3	.	28.7	.	39.3	.	59	.	LR	0.3	0	A	1	22	338	873801010	.
VCF930734	08/23/93	22	5	9	290281	805444	.	.	21	S	N	2	SA	NO	N	.	JF	NO	0.2	6.1	.	7.3	.	28.7	.	39.3	.	59	.	LR	0.3	0	A	1	22	338	873801010	.
VCF930881	09/28/93	22	1	9	290281	805444	.	.	28	S	N	2	SA	SA	N	N	NO	NO	0	6.3	.	7.8	.	29.6	.	37.2	.	56.1	.	LF	0.6	0	B	1	22	338	873801010	.
VCF930882	09/28/93	22	2	9	290281	805444	.	.	28	S	N	2	SA	NO	N	N	NO	NO	0	6.3	.	7.8	.	29.6	.	37.2	.	56.1	.	LF	0.6	0	B	1	22	338	873801010	.
VCF930883	09/28/93	22	3	9	290281	805444	.	.	28	S	N	2	SA	NO	N	N	NO	NO	0	6.3	.	7.8	.	29.6	.	37.2	.	56.1	.	LF	0.6	0	B	1	22	338	873801010	.
VCF930884	09/28/93	22	4	9	290281	805444	.	.	28	S	N	2	SA	NO	N	N	NO	NO	0	6.3	.	7.8	.	29.6	.	37.2	.	56.1	.	LF	0.6	0	B	1	22	338	873801010	.
VCF930885	09/28/93	22	5	9	290281	805444	.	.	28	S	N	2	SA	NO	N	N	NO	NO	0	6.3	.	7.8	.	29.6	.	37.2	.	56.1	.	LF	0.6	0	B	1	22	338	873801010	.
VCF930993	10/26/93	22	1	9	290281	805444	.	.	25	S	N	2	SA	NO	N	N	SA	NO	5	4.8	.	7.4	.	25.4	.	33.1	.	50.5	.	LS	0.3	0	B	1	22	338	873801010	.
VCF930994	10/26/93	22	2	9	290281	805444	.	.	25	S	N	2	SA	NO	N	N	SA	NO	5	4.8	.	7.4	.	25.4	.	33.1	.	50.5	.	LS	0.3	0	B	1	22	338	873801010	.
VCF930995	10/26/93	22	3	9	290281	805444	.	.	25	S	N	2	SA	NO	N	N	SA	NO	5	4.8	.	7.4	.	25.4	.	33.1	.	50.5	.	LS	0.6	0	B	1	22	338	873801010	.
VCF930996	10/26/93	22	4	9	290281	805444	.	.	25	S	N	2	SN	NO	N	N	NO	NO	0	4.8	.	7.4	.	25.4	.	33.1	.	50.5	.	LS	0.3	0	B	1	22	338	873801010	.
VCF930997	10/26/93	22	5	9	290281	805444	.	.	25	S	N	2	SN	NO	N	N	NO	NO	0	4.8	.	7.4	.	25.4	.	33.1	.	50.5	.	LS	0.5	0	B	1	22	338	873801010	.
VCF931109	11/16/93	22	1	9	280281	805444	.	.	17	S	N	2	SA	NO	N	N	SA	NO	1	7.8	.	7.3	.	23.1	.	32.9	.	50.3	.	LF	0.2	0	B	1	22	338	873801010	.
VCF931110	11/16/93	22	2	9	280281	805444	.	.	17	S	N	2	SA	NO	N	N	SA	NO	1	7.8	.	7.3	.	23.1	.	32.9	.	50.3	.	LF	0.2	0	B	1	22	338	873801010	.
VCF931111	11/16/93	22	3	9	280281	805444	.	.	17	S	N	2	SA	NO	N	N	SA	NO	1	7.8	.	7.3	.	23.1	.	32.9	.	50.3	.	LF	0.2	0	B	1	22	338	873801010	.
VCF931112	11/16/93	22	4	9	280281	805444	.	.	17	S	N	2	SA	NO	N	N	SA	NO	0.5	7.8	.	7.3	.	23.1	.	32.9	.	50.3	.	LF	0.4	0	B	1	22	338	873801010	.
VCF931113	11/16/93	22	5	9	280281	805444	.	.	17	S	N	2	SA	NO	N	N	SA	NO	0.5	7.8	.	7.3	.	23.1	.	32.9	.	50.3	.	LF	0.3	0	B	1	22	338	873801010	.
VCF931225	12/14/93	22	1	9	290281	805444	.	.	15	S	N	2	SA	NO	N	N	NO	NO	0	8.2	.	7.2	.	17.6	.	33.4	.	51	.	HR	0.2	0	A	1	22	338	873801010	.
VCF931226	12/14/93	22	2	9	290281	805444	.	.	15	S	N	2	SA	NO	N	N	NO	NO	0	8.2	.	7.2	.	17.6	.	33.4	.	51	.	HR	0.2	0	A	1	22	338	873801010	.
VCF931227	12/14/93	22	3	9	290281	805444	.	.	15	S	N	2	SA	NO	N	N	NO	NO	0	8.2	.	7.2	.	17.6	.	33.4	.	51	.	HR	0.3	0	A	1	22	338	873801010	.
VCF931228	12/14/93	22	4	9	290281	805444	.	.	15	S	N	2	SA	NO	N	N	NO	NO	0	8.2	.	7.2	.	17.6	.	33.4	.	51	.	HR	0.2	0	A	1	22	338	873801010	.
VCF931229	12/14/93	22	5	9	290281	805444	.	.	15	S	N	2	SA	NO	N	N	NO	NO	0	8.2	.	7.2	.	17.6	.	33.4	.	51	.	HR	0.2	0	A	1	22	338	873801010	.
VCF930249	04/01/93	23	4	10	290405	805650	.	.	24	M	N	2	MU	NO	N	.	MU	.	5	6.9	.	7	.	20.7	.	25.5	.	39.8	.	LF	0.4	0	B	1	23	68	873801010	.	54	4	38	4	45	44	43	45	4	39	44
VCF930332	04/29/93	23	2	10	290544	805705	.	.	24	M	N	2	SA	NO	N	.	NO	.	0	8.7	.		.	21	.	26	.		.	LR	0.5	0	A	1	23	68	873801010	.	41	38	42	43	43	39	4	42	42	36	42
VCF930335	04/29/93	23	5	10	290544	805705	.	.	24	M	N	2	SA	NO	N	.	NO	.	0	8.7	.		.	21	.	26	.		.	LR	0.5	0	A	1	23	68	873801010	.	36	36	41	44	41	42	45	42	4	32	33
VCF930334	04/29/93	23	4	10	290544	805705	.	.	24	M	N	2	SA	NO	N	.	NO	.	0	8.7	.		.	21	.	26	.		.	LR	0.5	0	A	1	23	68	873801010	.	41	44	4	34	44	37	4
VCF930333	04/29/93	23	3	10	290544	805705	.	.	24	M	N	2	SA	NO	N	.	NO	.	0	8.7	.		.	21	.	26	.		.	LR	0.5	0	A	1	23	68	873801010	.	45	44
VCF930077	01/28/93	23	2	10	290405	805650	.	.	22	M	N	2	SN	NO	N	.	MU	.	2	8.7	.	7.1	.	15	.	23.5	.	37.2	.	HF	0.5		A	1	23	68	873801010	.	38
VCF930331	04/29/93	23	1	10	290544	805705	.	.	24	M	N	2	SA	NO	N	.	DT	.	0.5	8.7	.		.	21	.	26	.		.	LR	0.5	0	A	1	23	68	873801010	.	33
VCF930076	01/28/93	23	1	10	290405	805650	.	.	22	M	N	2	SN	NO	N	.	MU	.	0.5	8.7	.	7.1	.	15	.	23.5	.	37.2	.	HF	0.5		A	1	23	68	873801010	.
VCF930077	01/28/93	23	2	10	290405	805650	.	.	22	M	N	2	SN	NO	N	.	MU	.	2	8.7	.	7.1	.	15	.	23.5	.	37.2	.	HF	0.5		A	1	23	68	873801010	.
VCF930078	01/28/93	23	3	10	290405	805650	.	.	22	M	N	2	SN	NO	N	.	NO	.	0	8.7	.	7.1	.	15	.	23.5	.	37.2	.	HF	0.5		A	1	23	68	873801010	.
VCF930079	01/28/93	23	4	10	290405	805650	.	.	22	M	N	2	SN	NO	N	.	NO	.	0	8.7	.	7.1	.	15	.	23.5	.	37.2	.	HF	0.5		A	1	23	68	873801010	.
VCF930080	01/28/93	23	5	10	290405	805650	.	.	22	M	N	2	SN	NO	N	.	NO	.	0	8.7	.	7.1	.	15	.	23.5	.	37.2	.	HF	0.5		A	1	23	68	873801010	.
VCF930106	02/24/93	23	1	10	290405	805650	.	.	18	M	N	2	SN	MA	N	.	DT	.	0.5	8.3	.	7.5	.	15.9	.	30.2	.	46.6	.	LF	0.5		D	1	23	68	873801010	.
VCF930107	02/24/93	23	2	10	290405	805650	.	.	18	M	N	2	SN	MA	N	.	NO	.	0	8.3	.	7.5	.	15.9	.	30.2	.	46.6	.	LF	0.5		D	1	23	68	873801010	.
VCF930108	02/24/93	23	3	10	290405	805650	.	.	18	M	N	2	SN	MA	N	.	NO	.	0	8.3	.	7.5	.	15.9	.	30.2	.	46.6	.	LF	0.5		D	1	23	68	873801010	.
VCF930109	02/24/93	23	4	10	290405	805650	.	.	18	M	N	2	SN	MA	N	.	NO	.	0	8.3	.	7.5	.	15.9	.	30.2	.	46.6	.	LF	0.5		D	1	23	68	873801010	.
VCF930110	02/24/93	23	5	10	290405	805650	.	.	18	M	N	2	SN	MA	N	.	NO	.	0	8.3	.	7.5	.	15.9	.	30.2	.	46.6	.	LF	0.5		D	1	23	68	873801010	.
VCF930246	04/01/93	23	1	10	290405	805650	.	.	24	M	N	2	MU	NO	N	.	MU	.	1	6.9	.	7	.	20.7	.	25.5	.	39.8	.	LF	0.4	0	B	1	23	68	873801010	.
VCF930247	04/01/93	23	2	10	290405	805650	.	.	24	M	N	2	MU	NO	N	.	MU	.	1	6.9	.	7	.	20.7	.	25.5	.	39.8	.	LF	0.4	0	B	1	23	68	873801010	.
VCF930248	04/01/93	23	3	10	290405	805650	.	.	24	M	N	2	MU	NO	N	.	MU	.	1	6.9	.	7	.	20.7	.	25.5	.	39.8	.	LF	0.4	0	B	1	23	68	873801010	.
VCF930249	04/01/93	23	4	10	290405	805650	.	.	24	M	N	2	MU	NO	N	.	MU	.	5	6.9	.	7	.	20.7	.	25.5	.	39.8	.	LF	0.4	0	B	1	23	68	873801010	.
VCF930250	04/01/93	23	5	10	290405	805650	.	.	24	M	N	2	MU	NO	N	.	MU	.	40	6.9	.	7	.	20.7	.	25.5	.	39.8	.	LF	0.4	0	B	1	23	68	873801010	.
VCF930331	04/29/93	23	1	10	290544	805705	.	.	24	M	N	2	SA	NO	N	.	DT	.	0.5	8.7	.		.	21	.	26	.		.	LR	0.5	0	A	1	23	68	873801010	.
VCF930332	04/29/93	23	2	10	290544	805705	.	.	24	M	N	2	SA	NO	N	.	NO	.	0	8.7	.		.	21	.	26	.		.	LR	0.5	0	A	1	23	68	873801010	.
VCF930333	04/29/93	23	3	10	290544	805705	.	.	24	M	N	2	SA	NO	N	.	NO	.	0	8.7	.		.	21	.	26	.		.	LR	0.5	0	A	1	23	68	873801010	.
VCF930334	04/29/93	23	4	10	290544	805705	.	.	24	M	N	2	SA	NO	N	.	NO	.	0	8.7	.		.	21	.	26	.		.	LR	0.5	0	A	1	23	68	873801010	.
VCF930437	05/27/93	23	1	10	290405	805650	.	.	22	S	M	2	MG	NO	N	.	NO	.	0	6.7	.	7.6	.	26.2	.	33.5	.	51	.	HR	1	0	C	1	23	68	873801010	.
VCF930438	05/27/93	23	2	10	290405	805650	.	.	22	S	M	2	MG	NO	N	.	NO	.	0	6.7	.	7.6	.	26.2	.	33.5	.	51	.	HR	1	0	C	1	23	68	873801010	.
VCF930439	05/27/93	23	3	10	290405	805650	.	.	22	S	M	2	MG	NO	N	.	NO	.	0	6.7	.	7.6	.	26.2	.	33.5	.	51	.	HR	1	0	C	1	23	68	873801010	.
VCF930440	05/27/93	23	4	10	290405	805650	.	.	22	S	M	2	MG	NO	N	.	NO	.	0	6.7	.	7.6	.	26.2	.	33.5	.	51	.	HR	1	0	C	1	23	68	873801010	.
VCF930441	05/27/93	23	5	10	290405	805650	.	.	22	S	M	2	MG	NO	N	.	NO	.	0	6.7	.	7.6	.	26.2	.	33.5	.	51	.	HR	1	0	C	1	23	68	873801010	.
VCF930548	06/30/93	23	1	10	290405	805650	.	.	26	S	M	2	SN	NO	N	.	NO	.	0	5.6	.	7.5	.	27.7	.	31.9	.	48.8	.	.	1	0	A	1	23	68	873801010	.
VCF930549	06/30/93	23	2	10	290405	805650	.	.	26	S	M	2	SN	NO	N	.	NO	.	0	5.6	.	7.5	.	27.7	.	31.9	.	48.8	.	.	1	0	A	1	23	68	873801010	.
VCF930550	06/30/93	23	3	10	290405	805650	.	.	26	S	M	2	SN	NO	N	.	NO	.	0	5.6	.	7.5	.	27.7	.	31.9	.	48.8	.	.	1	0	A	1	23	68	873801010	.
VCF930551	06/30/93	23	4	10	290405	805650	.	.	26	S	M	2	SN	NO	N	.	NO	.	0	5.6	.	7.5	.	27.7	.	31.9	.	48.8	.	.	1	0	A	1	23	68	873801010	.
VCF930552	06/30/93	23	5	10	290405	805650	.	.	26	S	M	2	SN	NO	N	.	NO	.	0	5.6	.	7.5	.	27.7	.	31.9	.	48.8	.	.	1	0	A	1	23	68	873801010	.
VCF930639	07/27/93	23	1	10	290405	805705	.	.	23	S	M	2	MG	NO	N	.	DT	NO	0.5	6.5	.	7.3	.	31.2	.	34	.	51.8	.	LF	0.5	0	B	1	23	68	873801010	.
VCF930640	07/27/93	23	2	10	290405	805705	.	.	23	S	M	2	MG	NO	N	.	DT	NO	0.5	6.5	.	7.3	.	31.2	.	34	.	51.8	.	LF	0.5	0	B	1	23	68	873801010	.
VCF930641	07/27/93	23	3	10	290405	805705	.	.	23	S	M	2	MG	NO	N	.	NO	.	0	6.5	.	7.3	.	31.2	.	34	.	51.8	.	LF	0.5	0	B	1	23	68	873801010	.
VCF930642	07/27/93	23	4	10	290405	805705	.	.	23	S	M	2	MG	NO	N	.	NO	.	0	6.5	.	7.3	.	31.2	.	34	.	51.8	.	LF	0.5	0	B	1	23	68	873801010	.
VCF930643	07/27/93	23	5	10	290405	805705	.	.	23	S	M	2	MG	NO	N	.	NO	.	0	6.5	.	7.3	.	31.2	.	34	.	51.8	.	LF	0.5	0	B	1	23	68	873801010	.
VCF930745	08/23/93	23	1	10	280405	805650	.	.	21	M	H	2	MG	NO	N	.	NO	.	0	6.6	.	7.6	.	30.1	.	38.9	.	58.3	.	HR	1	0	C	1	23	68	873801010	.
VCF930746	08/23/93	23	2	10	280405	805650	.	.	21	M	H	2	MG	NO	N	.	NO	.	0	6.6	.	7.6	.	30.1	.	38.9	.	58.3	.	HR	1	0	C	1	23	68	873801010	.
VCF930747	08/23/93	23	3	10	280405	805650	.	.	21	M	H	2	MG	NO	N	.	NO	.	0	6.6	.	7.6	.	30.1	.	38.9	.	58.3	.	HR	1	0	C	1	23	68	873801010	.
VCF930748	08/23/93	23	4	10	280405	805650	.	.	21	M	H	2	MG	NO	N	.	NO	.	0	6.6	.	7.6	.	30.1	.	38.9	.	58.3	.	HR	1	0	C	1	23	68	873801010	.
VCF930749	08/23/93	23	5	10	280405	805650	.	.	21	M	H	2	MG	NO	N	.	NO	.	0	6.6	.	7.6	.	30.1	.	38.9	.	58.3	.	HR	1	0	C	1	23	68	873801010	.
VCF930876	09/28/93	23	1	10	290405	805650	.	.	28	M	N	2	MU	SN	N	N	MU	NO	0.5	5.5	.	7.7	.	28.9	.	36.1	.	54.5	.	MF	0.5	0	B	1	23	68	873801010	.
VCF930877	09/28/93	23	2	10	290405	805650	.	.	28	M	N	2	MU	SN	N	N	MU	NO	0.5	5.5	.	7.7	.	28.9	.	36.1	.	54.5	.	MF	0.5	0	B	1	23	68	873801010	.
VCF930878	09/28/93	23	3	10	290405	805650	.	.	28	M	N	2	MU	SN	N	N	MU	NO	0.5	5.5	.	7.7	.	28.9	.	36.1	.	54.5	.	MF	0.5	0	B	1	23	68	873801010	.
VCF930879	09/28/93	23	4	10	290405	805650	.	.	28	M	N	2	MU	SN	N	N	NO	NO	0	5.5	.	7.7	.	28.9	.	36.1	.	54.5	.	MF	0.5	0	B	1	23	68	873801010	.
VCF930880	09/28/93	23	5	10	290405	805650	.	.	28	M	N	2	MU	SN	N	N	NO	NO	0	5.5	.	7.7	.	28.9	.	36.1	.	54.5	.	MF	0.4	0	B	1	23	68	873801010	.
VCF930988	10/26/93	23	1	10	290405	805650	.	.	25	M	N	2	SN	NO	N	N	DT	NO	0.3	4.4	.	7.2	.	25.1	.	32.2	.	49.2	.	HF	0.8	0	C	1	23	68	873801010	.
VCF930989	10/26/93	23	2	10	290405	805650	.	.	25	M	N	2	SN	NO	N	N	NO	NO	0	4.4	.	7.2	.	25.1	.	32.2	.	49.2	.	HF	0.8	0	C	1	23	68	873801010	.
VCF930990	10/26/93	23	3	10	290405	805650	.	.	25	M	N	2	SN	NO	N	N	NO	NO	0	4.4	.	7.2	.	25.1	.	32.2	.	49.2	.	HF	0.8	0	C	1	23	68	873801010	.
VCF930991	10/26/93	23	4	10	290405	805650	.	.	25	M	N	2	SN	NO	N	N	NO	NO	0	4.4	.	7.2	.	25.1	.	32.2	.	49.2	.	HF	0.8	0	C	1	23	68	873801010	.
VCF930992	10/26/93	23	5	10	290405	805650	.	.	25	M	N	2	SN	NO	N	N	NO	NO	0	4.4	.	7.2	.	25.1	.	32.2	.	49.2	.	HF	0.8	0	C	1	23	68	873801010	.
VCF931104	11/16/93	23	1	10	290405	805650	.	.	17	M	S	2	MG	NO	N	N	NO	NO	0	7.6	.	7.4	.	24.2	.	32.1	.	49.1	.	MF	0.7	0	C	1	23	68	873801010	.
VCF931105	11/16/93	23	2	10	290405	805650	.	.	17	M	S	2	MG	NO	N	N	NO	NO	0	7.6	.	7.4	.	24.2	.	32.1	.	49.1	.	MF	0.7	0	C	1	23	68	873801010	.
VCF931106	11/16/93	23	3	10	290405	805650	.	.	17	M	S	2	MG	NO	N	N	NO	NO	0	7.6	.	7.4	.	24.2	.	32.1	.	49.1	.	MF	0.7	0	C	1	23	68	873801010	.
VCF931107	11/16/93	23	4	10	290405	805650	.	.	17	M	S	2	MG	NO	N	N	NO	NO	0	7.6	.	7.4	.	24.2	.	32.1	.	49.1	.	MF	0.7	0	C	1	23	68	873801010	.
VCF931108	11/16/93	23	5	10	290405	805650	.	.	17	M	S	2	MG	NO	N	N	NO	NO	0	7.6	.	7.4	.	24.2	.	32.1	.	49.1	.	MF	0.7	0	C	1	23	68	873801010	.
VCF931220	12/14/93	23	1	10	290405	805650	.	.	15	M	S	2	SN	NO	N	N	MU	NO	2	7.7	.	7.2	.	17.5	.	33.3	.	50.7	.	HR	0.6	0	C	1	23	68	873801010	.
VCF931221	12/14/93	23	2	10	290405	805650	.	.	15	M	S	2	SN	NO	N	N	NO	NO	0	7.7	.	7.2	.	17.5	.	33.3	.	50.7	.	HR	0.6	0	C	1	23	68	873801010	.
VCF931222	12/14/93	23	3	10	290405	805650	.	.	15	M	S	2	SN	NO	N	N	NO	NO	0	7.7	.	7.2	.	17.5	.	33.3	.	50.7	.	HR	0.6	0	C	1	23	68	873801010	.
VCF931223	12/14/93	23	4	10	290405	805650	.	.	15	M	S	2	SN	NO	N	N	NO	NO	0	7.7	.	7.2	.	17.5	.	33.3	.	50.7	.	HR	0.6	0	C	1	23	68	873801010	.
VCF931224	12/14/93	23	5	10	290405	805650	.	.	15	M	S	2	SN	NO	N	N	NO	NO	0	7.7	.	7.2	.	17.5	.	33.3	.	50.7	.	HR	0.6	0	C	1	23	68	873801010	.
VCF930263	04/01/93	23	3	11	290544	805705	.	.	24	M	N	2	SA	NO	N	.	NO	.	0	7.3	.	7.5	.	20.5	.	29	.	44.8	.	MR	1		D	1	23	68	873801010	.	6	6
VCF930336	04/29/93	23	1	11	290405	805650	.	.	24	M	N	2	SA	NO	N	.	NO	.	0	8.7	.		.	21	.	26	.		.	MR	0.3	0	B	1	23	68	873801010	.	38	4
VCF930340	04/29/93	23	5	11	290405	805650	.	.	24	M	N	2	SA	NO	N	.	NO	.	0	8.7	.		.	21	.	26	.		.	MR	0.3	0	B	1	23	68	873801010	.	44	42
VCF930337	04/29/93	23	2	11	290405	805650	.	.	24	M	N	2	SA	NO	N	.	NO	.	0	8.7	.		.	21	.	26	.		.	MR	0.3	0	B	1	23	68	873801010	.	42
VCF930338	04/29/93	23	3	11	290405	805650	.	.	24	M	N	2	SA	NO	N	.	NO	.	0	8.7	.		.	21	.	26	.		.	MR	0.3	0	B	1	23	68	873801010	.	43
VCF930071	01/28/93	23	1	11	290544	805705	.	.	22	M	N	2	SN	NO	N	.	NO	.	0	8.2	.	7.2	.	14.1	.	26.6	.	41.3	.	HF	1		A	1	23	68	873801010	.
VCF930072	01/28/93	23	2	11	290544	805705	.	.	22	M	N	2	SN	NO	N	.	NO	.	0	8.2	.	7.2	.	14.1	.	26.6	.	41.3	.	HF	1		A	1	23	68	873801010	.
VCF930073	01/28/93	23	3	11	290544	805705	.	.	22	M	N	2	SN	NO	N	.	NO	.	0	8.2	.	7.2	.	14.1	.	26.6	.	41.3	.	HF	1		A	1	23	68	873801010	.
VCF930074	01/28/93	23	4	11	290544	805705	.	.	22	M	N	2	SN	NO	N	.	NO	.	0	8.2	.	7.2	.	14.1	.	26.6	.	41.3	.	HF	1		A	1	23	68	873801010	.
VCF930075	01/28/93	23	5	11	290544	805705	.	.	22	M	N	2	SN	NO	N	.	NO	.	0	8.2	.	7.2	.	14.1	.	26.6	.	41.3	.	HF	1		A	1	23	68	873801010	.
VCF930101	02/24/93	23	1	11	290544	805705	.	.	18	M	N	2	MG	NO	N	.	NO	.	0	8	.	7.5	.	15	.	33	.	50.5	.	HS	1.5		A	1	23	68	873801010	.
VCF930102	02/24/93	23	2	11	290544	805705	.	.	18	M	N	2	MG	NO	N	.	GM	.	0.5	8	.	7.5	.	15	.	33	.	50.5	.	HS	1.5		A	1	23	68	873801010	.
VCF930103	02/24/93	23	3	11	290544	805705	.	.	18	M	N	2	MG	NO	N	.	GM	.	0.5	8	.	7.5	.	15	.	33	.	50.5	.	HS	1.5		A	1	23	68	873801010	.
VCF930104	02/24/93	23	4	11	290544	805705	.	.	18	M	N	2	MG	NO	N	.	NO	.	0	8	.	7.5	.	15	.	33	.	50.5	.	HS	1.5		A	1	23	68	873801010	.
VCF930105	02/24/93	23	5	11	290544	805705	.	.	18	M	N	2	MG	NO	N	.	MU	.	5	8	.	7.5	.	15	.	33	.	50.5	.	HS	1.5		A	1	23	68	873801010	.
VCF930261	04/01/93	23	1	11	290544	805705	.	.	24	M	N	2	SA	NO	N	.	NO	.	0	7.3	.	7.5	.	20.5	.	29	.	44.8	.	MR	1		D	1	23	68	873801010	.
VCF930262	04/01/93	23	2	11	290544	805705	.	.	24	M	N	2	SA	NO	N	.	NO	.	0	7.3	.	7.5	.	20.5	.	29	.	44.8	.	MR	1		D	1	23	68	873801010	.
VCF930263	04/01/93	23	3	11	290544	805705	.	.	24	M	N	2	SA	NO	N	.	NO	.	0	7.3	.	7.5	.	20.5	.	29	.	44.8	.	MR	1		D	1	23	68	873801010	.
VCF930264	04/01/93	23	4	11	290544	805705	.	.	24	M	N	2	SA	NO	N	.	MU	.	3	7.3	.	7.5	.	20.5	.	29	.	44.8	.	MR	1		D	1	23	68	873801010	.
VCF930265	04/01/93	23	5	11	290544	805705	.	.	24	M	N	2	SA	NO	N	.	MU	.	3	7.3	.	7.5	.	20.5	.	29	.	44.8	.	MR	1		D	1	23	68	873801010	.
VCF930336	04/29/93	23	1	11	290405	805650	.	.	24	M	N	2	SA	NO	N	.	NO	.	0	8.7	.		.	21	.	26	.		.	MR	0.3	0	B	1	23	68	873801010	.
VCF930337	04/29/93	23	2	11	290405	805650	.	.	24	M	N	2	SA	NO	N	.	NO	.	0	8.7	.		.	21	.	26	.		.	MR	0.3	0	B	1	23	68	873801010	.
VCF930338	04/29/93	23	3	11	290405	805650	.	.	24	M	N	2	SA	NO	N	.	NO	.	0	8.7	.		.	21	.	26	.		.	MR	0.3	0	B	1	23	68	873801010	.
VCF930339	04/29/93	23	4	11	290405	805650	.	.	24	M	N	2	SA	NO	N	.	NO	.	0	8.7	.		.	21	.	26	.		.	MR	0.3	0	B	1	23	68	873801010	.
VCF930340	04/29/93	23	5	11	290405	805650	.	.	24	M	N	2	SA	NO	N	.	NO	.	0	8.7	.		.	21	.	26	.		.	MR	0.3	0	B	1	23	68	873801010	.
VCF930432	05/27/93	23	1	11	290544	805705	.	.	22	M	S	2	MG	NO	N	.	MU	.	1	6.6	.	7.6	.	26.7	.	32.3	.	49.4	.	LR	0.7	0	C	1	23	68	873801010	.
VCF930433	05/27/93	23	2	11	290544	805705	.	.	22	M	S	2	MG	NO	N	.	MU	.	0.5	6.6	.	7.6	.	26.7	.	32.3	.	49.4	.	LR	0.7	0	C	1	23	68	873801010	.
VCF930434	05/27/93	23	3	11	290544	805705	.	.	22	M	S	2	MG	NO	N	.	MU	.	0.5	6.6	.	7.6	.	26.7	.	32.3	.	49.4	.	LR	0.7	0	C	1	23	68	873801010	.
VCF930435	05/27/93	23	4	11	290544	805705	.	.	22	M	S	2	MG	NO	N	.	MU	.	0.3	6.6	.	7.6	.	26.7	.	32.3	.	49.4	.	LR	0.7	0	C	1	23	68	873801010	.
VCF930436	05/27/93	23	5	11	290544	805705	.	.	22	M	S	2	MG	NO	N	.	MU	.	0.3	6.6	.	7.6	.	26.7	.	32.3	.	49.4	.	LR	0.7	0	C	1	23	68	873801010	.
VCF930543	06/30/93	23	1	11	290544	805705	.	.	26	S	M	2	SN	SA	N	.	DT	.	2	4.9	.	7.3	.	27	.	31.7	.	48.5	.	LF	0.5	0	D	1	23	68	873801010	.
VCF930544	06/30/93	23	2	11	290544	805705	.	.	26	S	M	2	SN	SA	N	.	DT	.	5	4.9	.	7.3	.	27	.	31.7	.	48.5	.	LF	0.5	0	D	1	23	68	873801010	.
VCF930545	06/30/93	23	3	11	290544	805705	.	.	26	S	M	2	SN	SA	N	.	DT	.	5	4.9	.	7.3	.	27	.	31.7	.	48.5	.	LF	0.5	0	D	1	23	68	873801010	.
VCF930546	06/30/93	23	4	11	290544	805705	.	.	26	S	M	2	SN	SA	N	.	DT	.	5	4.9	.	7.3	.	27	.	31.7	.	48.5	.	LF	0.5	0	D	1	23	68	873801010	.
VCF930547	06/30/93	23	5	11	290544	805705	.	.	26	S	M	2	SN	SA	N	.	DT	.	1	4.9	.	7.3	.	27	.	31.7	.	48.5	.	LF	0.5	0	D	1	23	68	873801010	.
VCF930634	07/27/93	23	1	11	290544	805705	.	.	23	M	S	2	SH	NO	N	.	OY	MU	1	6	.	7.3	.	29.2	.	36	.	54.3	.	LF	0.5	0	D	1	23	68	873801010	.
VCF930635	07/27/93	23	2	11	290544	805705	.	.	23	M	S	2	SH	NO	N	.	MU	NO	1	6	.	7.3	.	29.2	.	36	.	54.3	.	LF	0.5	0	D	1	23	68	873801010	.
VCF930636	07/27/93	23	3	11	290544	805705	.	.	23	M	S	2	SH	NO	N	.	MU	OY	2	6	.	7.3	.	29.2	.	36	.	54.3	.	LF	0.5	0	D	1	23	68	873801010	.
VCF930637	07/27/93	23	4	11	290544	805705	.	.	23	M	S	2	SH	NO	N	.	MU	NO	1	6	.	7.3	.	29.2	.	36	.	54.3	.	LF	0.5	0	D	1	23	68	873801010	.
VCF930638	07/27/93	23	5	11	290544	805705	.	.	23	M	S	2	SH	NO	N	.	MU	DT	1	6	.	7.3	.	29.2	.	36	.	54.3	.	LF	0.5	0	D	1	23	68	873801010	.
VCF930735	08/23/93	23	1	11	290544	805705	.	.	21	M	O	2	MG	SN	N	.	MU	OY	2	4.9	.	7.4	.	29.5	.	37.2	.	56	.	MR	0.5	0	C	1	23	68	873801010	.
VCF930736	08/23/93	23	2	11	290544	805705	.	.	21	M	O	2	MG	SN	N	.	MU	OY	1	4.9	.	7.4	.	29.5	.	37.2	.	56	.	MR	0.5	0	C	1	23	68	873801010	.
VCF930737	08/23/93	23	3	11	290544	805705	.	.	21	M	O	2	MG	SN	N	.	MU	NO	2	4.9	.	7.4	.	29.5	.	37.2	.	56	.	MR	0.5	0	C	1	23	68	873801010	.
VCF930738	08/23/93	23	4	11	290544	805705	.	.	21	M	O	2	MG	SN	N	.	OY	NO	3	4.9	.	7.4	.	29.5	.	37.2	.	56	.	MR	0.5	0	C	1	23	68	873801010	.
VCF930739	08/23/93	23	5	11	290544	805705	.	.	21	M	O	2	MG	SN	N	.	MU	OY	3	4.9	.	7.4	.	29.5	.	37.2	.	56	.	MR	0.5	0	C	1	23	68	873801010	.
VCF930871	09/28/93	23	1	11	290544	805705	.	.	28	M	N	2	SN	MG	N	N	NO	NO	0	8.1	.	7.8	.	28.3	.	36.6	.	55.2	.	HF	0.9	0	.	1	23	68	873801010	.
VCF930872	09/28/93	23	2	11	290544	805705	.	.	28	M	N	2	MG	NO	N	N	NO	NO	0	8.1	.	7.8	.	28.3	.	36.6	.	55.2	.	HF	0.9	0	.	1	23	68	873801010	.
VCF930873	09/28/93	23	3	11	290544	805705	.	.	28	M	N	2	MG	NO	N	N	NO	NO	0	8.1	.	7.8	.	28.3	.	36.6	.	55.2	.	HF	0.9	0	.	1	23	68	873801010	.
VCF930874	09/28/93	23	4	11	290544	805705	.	.	28	M	N	2	MG	NO	N	N	NO	NO	0	8.1	.	7.8	.	28.3	.	36.6	.	55.2	.	HF	0.9	0	.	1	23	68	873801010	.
VCF930875	09/28/93	23	5	11	290544	805705	.	.	28	M	N	2	MG	NO	N	N	NO	NO	0	8.1	.	7.8	.	28.3	.	36.6	.	55.2	.	HF	0.9	0	.	1	23	68	873801010	.
VCF930983	10/26/93	23	1	11	290544	805705	.	.	25	M	N	2	SN	NO	N	N	MU	DT	1	4.8	.	7.2	.	25.3	.	31.6	.	48.5	.	HF	1	0	C	1	23	68	873801010	.
VCF930984	10/26/93	23	2	11	290544	805705	.	.	25	M	N	2	SN	NO	N	N	MU	NO	3	4.8	.	7.2	.	25.3	.	31.6	.	48.5	.	HF	1	0	C	1	23	68	873801010	.
VCF930985	10/26/93	23	3	11	290544	805705	.	.	25	M	N	2	SN	NO	N	N	MU	NO	10	4.8	.	7.2	.	25.3	.	31.6	.	48.5	.	HF	1	0	C	1	23	68	873801010	.
VCF930986	10/26/93	23	4	11	290544	805705	.	.	25	M	N	2	SN	NO	N	N	MU	NO	3	4.8	.	7.2	.	25.3	.	31.6	.	48.5	.	HF	1	0	C	1	23	68	873801010	.
VCF930987	10/26/93	23	5	11	290544	805705	.	.	25	M	N	2	SN	NO	N	N	MU	NO	2	4.8	.	7.2	.	25.3	.	31.6	.	48.5	.	HF	0.8	0	C	1	23	68	873801010	.
VCF931099	11/16/93	23	1	11	290544	805705	.	.	17	S	H	2	SH	NO	N	N	NO	NO	0	7.4	.	7.5	.	22.9	.	32.8	.	50.6	.	HR	0.8	0	C	1	23	68	873801010	.
VCF931100	11/16/93	23	2	11	290544	805705	.	.	17	S	H	2	SH	NO	N	N	NO	NO	0	7.4	.	7.5	.	22.9	.	32.8	.	50.6	.	HR	0.8	0	C	1	23	68	873801010	.
VCF931101	11/16/93	23	3	11	290544	805705	.	.	17	S	H	2	SH	NO	N	N	NO	NO	0	7.4	.	7.5	.	22.9	.	32.8	.	50.6	.	HR	0.8	0	C	1	23	68	873801010	.
VCF931102	11/16/93	23	4	11	290544	805705	.	.	17	S	H	2	SH	NO	N	N	NO	NO	0	7.4	.	7.5	.	22.9	.	32.8	.	50.6	.	HR	0.8	0	C	1	23	68	873801010	.
VCF931103	11/16/93	23	5	11	290544	805705	.	.	17	S	H	2	SH	NO	N	N	NO	NO	0	7.4	.	7.5	.	22.9	.	32.8	.	50.6	.	HR	0.8	0	C	1	23	68	873801010	.
VCF931215	12/14/93	23	1	11	290544	805705	.	.	15	S	M	2	SN	NO	N	N	NO	NO	0	9.5	.	7.3	.	17.6	.	33.3	.	50.7	.	HR	0.8	0	C	1	23	68	873801010	.
VCF931216	12/14/93	23	2	11	290544	805705	.	.	15	S	M	2	SN	NO	N	N	NO	NO	0	9.5	.	7.3	.	17.6	.	33.3	.	50.7	.	HR	0.8	0	C	1	23	68	873801010	.
VCF931217	12/14/93	23	3	11	290544	805705	.	.	15	S	M	2	SN	NO	N	N	NO	NO	0	9.5	.	7.3	.	17.6	.	33.3	.	50.7	.	HR	0.8	0	C	1	23	68	873801010	.
VCF931218	12/14/93	23	4	11	290544	805705	.	.	15	S	M	2	SN	NO	N	N	NO	NO	0	9.5	.	7.3	.	17.6	.	33.3	.	50.7	.	HR	0.8	0	C	1	23	68	873801010	.
VCF931219	12/14/93	23	5	11	290544	805705	.	.	15	S	M	2	SN	NO	N	N	NO	NO	0	9.5	.	7.3	.	17.6	.	33.3	.	50.7	.	HR	0.8	0	C	1	23	68	873801010	.
VCF930330	04/29/93	23	5	12	290687	805763	.	.	24	M	N	2	SN	OY	N	.	NO	.	0	7.4	.		.	20	.	22	.		.	LR	1	0	B	1	23	68	873801010	.	42	4
VCF930327	04/29/93	23	2	12	290687	805763	.	.	24	M	N	2	SA	MG	N	.	NO	.	0	7.4	.		.	20	.	22	.		.	LR	0.7	0	B	1	23	68	873801010	.	37
VCF930328	04/29/93	23	3	12	290687	805763	.	.	24	M	N	2	SA	MG	N	.	NO	.	0	7.4	.		.	20	.	22	.		.	LR	0.7	0	B	1	23	68	873801010	.	35
VCF930066	01/28/93	23	1	12	290687	805763	.	.	22	S	O	2	MG	RM	N	.	NO	.	0	8.1	.	7.2	.	14.5	.	26.8	.	41.8	.	HS	0.5		D	1	23	68	873801010	.
VCF930067	01/28/93	23	2	12	290687	805763	.	.	22	S	O	2	MG	RM	N	.	NO	.	0	8.1	.	7.2	.	14.5	.	26.8	.	41.8	.	HS	0.5		D	1	23	68	873801010	.
VCF930068	01/28/93	23	3	12	290687	805763	.	.	22	S	O	2	MG	RM	N	.	NO	.	0	8.1	.	7.2	.	14.5	.	26.8	.	41.8	.	HS	0.5		D	1	23	68	873801010	.
VCF930069	01/28/93	23	4	12	290687	805763	.	.	22	S	O	2	MG	RM	N	.	NO	.	0	8.1	.	7.2	.	14.5	.	26.8	.	41.8	.	HS	0.5		D	1	23	68	873801010	.
VCF930070	01/28/93	23	5	12	290687	805763	.	.	22	S	O	2	MG	RM	N	.	NO	.	0	8.1	.	7.2	.	14.5	.	26.8	.	41.8	.	HS	0.5		D	1	23	68	873801010	.
VCF930096	02/24/93	23	1	12	290687	805763	.	.	18	M	N	2	MG	NO	N	.	NO	.	0	8.3	.	7.5	.	15.4	.	26.9	.	42	.	HR	1.5		A	1	23	68	873801010	.
VCF930097	02/24/93	23	2	12	290687	805763	.	.	18	M	N	2	MG	NO	N	.	NO	.	0	8.3	.	7.5	.	15.4	.	26.9	.	42	.	HR	1.5		A	1	23	68	873801010	.
VCF930098	02/24/93	23	3	12	290687	805763	.	.	18	M	N	2	MG	NO	N	.	NO	.	0	8.3	.	7.5	.	15.4	.	26.9	.	42	.	HR	1.5		A	1	23	68	873801010	.
VCF930099	02/24/93	23	4	12	290687	805763	.	.	18	M	N	2	MG	NO	N	.	AG	.	1	8.3	.	7.5	.	15.4	.	26.9	.	42	.	HR	1.5		A	1	23	68	873801010	.
VCF930100	02/24/93	23	5	12	290687	805763	.	.	18	M	N	2	MG	NO	N	.	AG	.	1.5	8.3	.	7.5	.	15.4	.	26.9	.	42	.	HR	1.5		A	1	23	68	873801010	.
VCF930256	04/01/93	23	1	12	290687	805763	.	.	24	S	N	2	OY	NO	N	.	NO	.	0	7.7	.	7.6	.	21.7	.	24.2	.	38.1	.	LR	0.8	0	A	1	23	68	873801010	.
VCF930257	04/01/93	23	2	12	290687	805763	.	.	24	S	N	2	OY	SA	N	.	NO	.	0	7.7	.	7.6	.	21.7	.	24.2	.	38.1	.	LR	0.8	0	A	1	23	68	873801010	.
VCF930258	04/01/93	23	3	12	290687	805763	.	.	24	S	N	2	SA	NO	N	.	NO	.	0	7.7	.	7.6	.	21.7	.	24.2	.	38.1	.	LR	0.6	0	A	1	23	68	873801010	.
VCF930259	04/01/93	23	4	12	290687	805763	.	.	24	S	N	2	SA	NO	N	.	NO	.	0	7.7	.	7.6	.	21.7	.	24.2	.	38.1	.	LR	0.6	0	A	1	23	68	873801010	.
VCF930260	04/01/93	23	5	12	290687	805763	.	.	24	S	N	2	SA	NO	N	.	NO	.	0	7.7	.	7.6	.	21.7	.	24.2	.	38.1	.	LR	1	0	A	1	23	68	873801010	.
VCF930326	04/29/93	23	1	12	290687	805763	.	.	24	M	N	2	OY	MG	N	.	NO	.	0	7.4	.		.	20	.	22	.		.	LR	0.7	0	B	1	23	68	873801010	.
VCF930327	04/29/93	23	2	12	290687	805763	.	.	24	M	N	2	SA	MG	N	.	NO	.	0	7.4	.		.	20	.	22	.		.	LR	0.7	0	B	1	23	68	873801010	.
VCF930328	04/29/93	23	3	12	290687	805763	.	.	24	M	N	2	SA	MG	N	.	NO	.	0	7.4	.		.	20	.	22	.		.	LR	0.7	0	B	1	23	68	873801010	.
VCF930329	04/29/93	23	4	12	290687	805763	.	.	24	M	N	2	SN	OY	N	.	NO	.	0	7.4	.		.	20	.	22	.		.	LR	1	0	B	1	23	68	873801010	.
VCF930330	04/29/93	23	5	12	290687	805763	.	.	24	M	N	2	SN	OY	N	.	NO	.	0	7.4	.		.	20	.	22	.		.	LR	1	0	B	1	23	68	873801010	.
VCF930427	05/27/93	23	1	12	290687	805763	.	.	22	M	S	2	MG	NO	N	.	OY	.	0.5	5.5	.	7.5	.	25.7	.	30.6	.	47	.	LR	0.7	0	C	1	23	68	873801010	.
VCF930428	05/27/93	23	2	12	290687	805763	.	.	22	M	S	2	MG	NO	N	.	OY	.	0.5	5.5	.	7.5	.	25.7	.	30.6	.	47	.	LR	0.7	0	C	1	23	68	873801010	.
VCF930429	05/27/93	23	3	12	290687	805763	.	.	22	M	S	2	MG	NO	N	.	OY	.	0.5	5.5	.	7.5	.	25.7	.	30.6	.	47	.	LR	0.7	0	C	1	23	68	873801010	.
VCF930430	05/27/93	23	4	12	290687	805763	.	.	22	M	S	2	MG	NO	N	.	OY	.	0.5	5.5	.	7.5	.	25.7	.	30.6	.	47	.	LR	0.7	0	C	1	23	68	873801010	.
VCF930431	05/27/93	23	5	12	290687	805763	.	.	22	M	S	2	MG	NO	N	.	OY	.	0.5	5.5	.	7.5	.	25.7	.	30.6	.	47	.	LR	0.7	0	C	1	23	68	873801010	.
VCF930538	06/30/93	23	1	12	290850	805675	.	.	26	S	M	2	SN	NO	N	.	OY	.	15	4.9	.	7.2	.	26.5	.	31.2	.	47.9	.	.	1.5	0	B	1	23	68	873801010	.
VCF930539	06/30/93	23	2	12	290850	805675	.	.	26	S	M	2	SN	NO	N	.	NO	.	0	4.9	.	7.2	.	26.5	.	31.2	.	47.9	.	.	1.5	0	B	1	23	68	873801010	.
VCF930540	06/30/93	23	3	12	290850	805675	.	.	26	S	M	2	SN	NO	N	.	OY	.	10	4.9	.	7.2	.	26.5	.	31.2	.	47.9	.	.	1.5	0	B	1	23	68	873801010	.
VCF930541	06/30/93	23	4	12	290850	805675	.	.	26	S	M	2	SN	NO	N	.	NO	.	0	4.9	.	7.2	.	26.5	.	31.2	.	47.9	.	.	1.5	0	B	1	23	68	873801010	.
VCF930542	06/30/93	23	5	12	290850	805675	.	.	26	S	M	2	SN	NO	N	.	NO	.	0	4.9	.	7.2	.	26.5	.	31.2	.	47.9	.	.	1.5	0	B	1	23	68	873801010	.
VCF930649	07/27/93	23	1	12	290687	805763	.	.	23	S	.	2	SN	NO	N	.	NO	.	0	7.6	.	7.5	.	30.9	.	33.5	.	51.6	.	HR	1.5	0	C	1	23	68	873801010	.
VCF930650	07/27/93	23	2	12	290687	805763	.	.	23	S	.	2	SN	NO	N	.	NO	.	0	7.6	.	7.5	.	30.9	.	33.5	.	51.6	.	HR	1.5	0	C	1	23	68	873801010	.
VCF930651	07/27/93	23	3	12	290687	805763	.	.	23	S	.	2	SN	NO	N	.	NO	.	0	7.6	.	7.5	.	30.9	.	33.5	.	51.6	.	HR	1.5	0	C	1	23	68	873801010	.
VCF930652	07/27/93	23	4	12	290687	805763	.	.	23	S	.	2	SN	NO	N	.	NO	.	0	7.6	.	7.5	.	30.9	.	33.5	.	51.6	.	HR	1.5	0	C	1	23	68	873801010	.
VCF930653	07/27/93	23	5	12	290687	805763	.	.	23	S	.	2	SN	NO	N	.	NO	.	0	7.6	.	7.5	.	30.9	.	33.5	.	51.6	.	HR	1.5	0	C	1	23	68	873801010	.
VCF930740	08/23/93	23	1	12	290687	805763	.	.	21	S	H	2	SN	MG	N	.	NO	.	0	5.1	.	7.5	.	29.6	.	37	.	55.9	.	HR	1	0	C	1	23	68	873801010	.
VCF930741	08/23/93	23	2	12	290687	805763	.	.	21	S	H	2	SN	MG	N	.	NO	.	0	5.1	.	7.5	.	29.6	.	37	.	55.9	.	HR	1	0	C	1	23	68	873801010	.
VCF930742	08/23/93	23	3	12	290687	805763	.	.	21	S	H	2	SN	MG	N	.	NO	.	0	5.1	.	7.5	.	29.6	.	37	.	55.9	.	HR	1	0	C	1	23	68	873801010	.
VCF930743	08/23/93	23	4	12	290687	805763	.	.	21	S	H	2	SN	MG	N	.	NO	.	0	5.1	.	7.5	.	29.6	.	37	.	55.9	.	HR	1	0	C	1	23	68	873801010	.
VCF930744	08/23/93	23	5	12	290687	805763	.	.	21	S	H	2	SN	MG	N	.	NO	.	0	5.1	.	7.5	.	29.6	.	37	.	55.9	.	HR	1	0	C	1	23	68	873801010	.
VCF930866	09/28/93	23	1	12	280687	805763	.	.	28	S	M	2	SN	MG	N	N	NO	NO	0	4.8	.	7.7	.	27.8	.	36.9	.	55.5	.	HS	0.9	0	C	1	23	68	873801010	.
VCF930867	09/28/93	23	2	12	280687	805763	.	.	28	S	M	2	SN	MG	N	N	NO	NO	0	4.8	.	7.7	.	27.8	.	36.9	.	55.5	.	HS	0.9	0	C	1	23	68	873801010	.
VCF930868	09/28/93	23	3	12	280687	805763	.	.	28	S	M	2	SA	NO	N	N	NO	NO	0	4.8	.	7.7	.	27.8	.	36.9	.	55.5	.	HS	1	0	C	1	23	68	873801010	.
VCF930869	09/28/93	23	4	12	280687	805763	.	.	28	S	M	2	SA	NO	N	N	NO	NO	0	4.8	.	7.7	.	27.8	.	36.9	.	55.5	.	HS	1	0	C	1	23	68	873801010	.
VCF930870	09/28/93	23	5	12	280687	805763	.	.	28	S	M	2	SN	SA	N	N	NO	NO	0	4.8	.	7.7	.	27.8	.	36.9	.	55.5	.	HS	1.2	0	C	1	23	68	873801010	.
VCF930978	10/26/93	23	1	12	290687	805763	.	.	25	S	O	2	SN	NO	N	N	OY	NO	5	4.6	.	7.8	.	25.6	.	30.8	.	47.3	.	HF	1.2	0	C	1	23	68	873801010	.
VCF930979	10/26/93	23	3	12	290687	805763	.	.	25	S	N	2	SA	NO	N	N	NO	NO	0	4.6	.	7.8	.	25.6	.	30.8	.	47.3	.	HF	1.2	0	C	1	23	68	873801010	.
VCF930980	10/26/93	23	3	12	290687	805763	.	.	25	S	O	2	SN	NO	N	N	NO	NO	0	4.6	.	7.8	.	25.6	.	30.8	.	47.3	.	HF	1.3	0	C	1	23	68	873801010	.
VCF930981	10/26/93	23	4	12	290687	805763	.	.	25	S	O	2	SA	NO	N	N	NO	NO	0	4.6	.	7.8	.	25.6	.	30.8	.	47.3	.	HF	1	0	C	1	23	68	873801010	.
VCF930982	10/26/93	23	5	12	290687	805763	.	.	25	S	M	2	MA	NO	N	N	NO	NO	0	4.6	.	7.8	.	25.6	.	30.8	.	47.3	.	HF	1.3	0	C	1	23	68	873801010	.
VCF931094	11/16/93	23	1	12	290687	805763	.	.	17	S	M	2	MG	NO	N	N	NO	NO	0	6.9	.	7.6	.	22.2	.	32.4	.	49.4	.	.	1	0	A	1	23	68	873801010	.
VCF931095	11/16/93	23	2	12	290687	805763	.	.	17	S	M	2	SA	NO	N	N	NO	NO	0	6.9	.	7.6	.	22.2	.	32.4	.	49.4	.	.	1	0	A	1	23	68	873801010	.
VCF931096	11/16/93	23	3	12	290687	805763	.	.	17	S	M	2	SN	NO	N	N	NO	NO	0	6.9	.	7.6	.	22.2	.	32.4	.	49.4	.	.	1	0	A	1	23	68	873801010	.
VCF931097	11/16/93	23	4	12	290687	805763	.	.	17	S	M	2	SN	NO	N	N	NO	NO	0	6.9	.	7.6	.	22.2	.	32.4	.	49.4	.	.	1.6	0	A	1	23	68	873801010	.
VCF931098	11/16/93	23	5	12	290687	805763	.	.	17	S	M	2	SN	NO	N	N	NO	NO	0	6.9	.	7.6	.	22.2	.	32.4	.	49.4	.	.	1.3	0	A	1	23	68	873801010	.
VCF931210	12/14/93	23	1	12	290850	805675	.	.	15	M	N	2	MA	WX	N	N	NO	NO	0	10.7	.	7.2	.	17.2	.	32.1	.	48.9	.	HR	1	0	C	1	23	68	873801010	.
VCF931211	12/14/93	23	2	12	290850	805675	.	.	15	M	N	2	SA	NO	N	N	NO	NO	0	10.7	.	7.2	.	17.2	.	32.1	.	48.9	.	HR	1	0	C	1	23	68	873801010	.
VCF931212	12/14/93	23	3	12	290850	805675	.	.	15	M	N	2	SN	NO	N	N	NO	NO	0	10.7	.	7.2	.	17.2	.	32.1	.	48.9	.	HR	1	0	C	1	23	68	873801010	.
VCF931213	12/14/93	23	4	12	290850	805675	.	.	15	M	N	2	SA	NO	N	N	AM	NO	0.3	10.7	.	7.2	.	17.2	.	32.1	.	48.9	.	HR	0.8	0	C	1	23	68	873801010	.
VCF931214	12/14/93	23	5	12	290850	805675	.	.	15	M	N	2	SN	NO	N	N	AM	NO	0.2	10.7	.	7.2	.	17.2	.	32.1	.	48.9	.	HR	1.5	0	C	1	23	68	873801010	.
VCF930060	01/27/93	300	5	13	290281	805444	.	.	21	S	N	2	.	.	U	U	NO	.	0	8.8	.	7.3	.	14.5	.	35.5	.	49.7	.	LR			.	1	300	741	873801010	.	24
VCF930056	01/27/93	300	1	13	290281	805444	.	.	21	S	N	2	.	.	U	U	NO	.	0	8.8	.	7.3	.	14.5	.	35.5	.	49.7	.	LR			.	1	300	741	873801010	.
VCF930057	01/27/93	300	2	13	290281	805444	.	.	21	S	N	2	.	.	U	U	NO	.	0	8.8	.	7.3	.	14.5	.	35.5	.	49.7	.	LR			.	1	300	741	873801010	.
VCF930058	01/27/93	300	3	13	290281	805444	.	.	21	S	N	2	.	.	U	U	NO	.	0	8.8	.	7.3	.	14.5	.	35.5	.	49.7	.	LR			.	1	300	741	873801010	.
VCF930059	01/27/93	300	4	13	290281	805444	.	.	21	S	N	2	.	.	U	U	NO	.	0	8.8	.	7.3	.	14.5	.	35.5	.	49.7	.	LR			.	1	300	741	873801010	.
VCF930060	01/27/93	300	5	13	290281	805444	.	.	21	S	N	2	.	.	U	U	NO	.	0	8.8	.	7.3	.	14.5	.	35.5	.	49.7	.	LR			.	1	300	741	873801010	.
VCF930131	02/25/93	300	1	13	290281	805444	.	.	19	S	N	2	.	.	U	U	NO	.	0	8.3	8.0	7.6	7.5	15.5	15.4	34.7	34.6	52.6	52.5	HF	4.2		.	1	300	741	873801010	.
VCF930132	02/25/93	300	2	13	290281	805444	.	.	19	S	N	2	.	.	U	U	NO	.	0	8.3	8.0	7.6	7.5	15.5	15.4	34.7	34.6	52.6	52.5	LF	3.5		.	1	300	741	873801010	.
VCF930133	02/25/93	300	3	13	290281	805444	.	.	19	S	N	2	.	.	U	U	NO	.	0	8.3	8.0	7.6	7.5	15.5	15.4	34.7	34.6	52.6	52.5	LF	3.1		.	1	300	741	873801010	.
VCF930134	02/25/93	300	4	13	290281	805444	.	.	19	S	N	2	.	.	U	U	NO	.	0	8.3	8.0	7.6	7.5	15.5	15.4	34.7	34.6	52.6	52.5	LF	3.1		.	1	300	741	873801010	.
VCF930135	02/25/93	300	5	13	290281	805444	.	.	19	S	N	2	.	.	U	U	NO	.	0	8.3	8.0	7.6	7.5	15.5	15.4	34.7	34.6	52.6	52.5	LF	3.1		.	1	300	741	873801010	.
VCF930241	03/31/93	300	1	13	290281	805444	.	.	23	S	N	2	.	.	U	U	NO	.	0		.		.		.		.		.	HS	3.6		.	1	300	741	873801010	.
VCF930242	03/31/93	300	2	13	290281	805444	.	.	23	S	N	2	.	.	U	U	SA	SH	20		.		.		.		.		.	HS	3.6		.	1	300	593	873801010	.
VCF930243	03/31/93	300	3	13	290281	805444	.	.	23	S	N	2	.	.	U	U	SA	SH	2		.		.		.		.		.	HS	3.6		.	1	300	741	873801010	.
VCF930244	03/31/93	300	4	13	290281	805444	.	.	23	S	N	2	.	.	U	U	SA	SH	2		.		.		.		.		.	HS	3.6		.	1	300	741	873801010	.
VCF930245	03/31/93	300	5	13	290281	805444	.	.	23	S	N	2	.	.	U	U	SA	SH	2		.		.		.		.		.	HS	3.6		.	1	300	741	873801010	.
VCF930316	04/28/93	300	1	13	290273	805448	.	.	23	.	.	2	.	.	.	.	NO	.	0		.		.		.		.		.	HS	3.9		.	1	300	964	873801010	.
VCF930317	04/28/93	300	2	13	290260	805447	.	.	23	.	.	2	.	.	.	.	NO	.	0		.		.		.		.		.	HS	3.9		.	1	300	741	873801010	.
VCF930318	04/28/93	300	3	13	290240	805445	.	.	23	.	.	2	.	.	.	.	NO	.	0		.		.		.		.		.	HS	3.9		.	1	300	667	873801010	.
VCF930319	04/28/93	300	4	13	290261	805446	.	.	23	.	.	2	.	.	.	.	NO	.	0		.		.		.		.		.	HF	3.1		.	1	300	741	873801010	.
VCF930320	04/28/93	300	5	13	290248	805444	.	.	23	.	.	2	.	.	.	.	NO	.	0		.		.		.		.		.	HF	3.1		.	1	300	815	873801010	.
VCF930417	05/26/93	300	1	13	290302	805460	.	.	21	.	.	2	.	.	U	U	SA	.	0.5	6.9	6.8	7.6	7.7	25.6	25.2	34.4	34.4	52.1	52.3	HS	3.7		.	1	300	371	873801010	.
VCF930418	05/26/93	300	2	13	290399	805453	.	.	21	.	.	2	.	.	U	U	NO	.	0	6.9	6.8	7.6	7.7	25.6	25.2	34.4	34.4	52.1	52.3	HS	3.4		.	1	300	815	873801010	.
VCF930419	05/26/93	300	3	13	290287	805454	.	.	21	.	.	2	.	.	U	U	NO	.	0	6.9	6.8	7.6	7.7	25.6	25.2	34.4	34.4	52.1	52.3	HS	3.4		.	1	300	593	873801010	.
VCF930420	05/26/93	300	4	13	290282	805450	.	.	21	.	.	2	.	.	U	U	NO	.	0	6.9	6.8	7.6	7.7	25.6	25.2	34.4	34.4	52.1	52.3	HS	4.3		.	1	300	519	873801010	.
VCF930421	05/26/93	300	5	13	290272	805448	.	.	21	.	.	2	.	.	U	U	NO	.	0	6.9	6.8	7.6	7.7	25.6	25.2	34.4	34.4	52.1	52.3	HF	2.7		.	1	300	741	873801010	.
VCF930609	07/09/93	300	1	13	290319	805468	.	.	6	S	N	2	.	.	U	U	NO	.	0	6.7	6.8	7.5	7.3	30.7	30.2	34.5	34.5	52.4	52.3	HF	4		.	1	300	371	873801010	.
VCF930610	07/09/93	300	2	13	290312	805463	.	.	6	S	N	2	.	.	U	U	NO	.	0	6.7	6.8	7.5	7.3	30.7	30.2	34.5	34.5	52.4	52.3	HF	4		.	1	300	741	873801010	.
VCF930611	07/09/93	300	3	13	290303	805459	.	.	6	S	N	2	.	.	U	U	NO	.	0	6.7	6.8	7.5	7.3	30.7	30.2	34.5	34.5	52.4	52.3	HF	4		.	1	300	371	873801010	.
VCF930612	07/09/93	300	4	13	290296	805455	.	.	6	S	N	2	.	.	U	U	NO	.	0	6.7	6.8	7.5	7.3	30.7	30.2	34.5	34.5	52.4	52.3	HF	4		.	1	300	519	873801010	.
VCF930613	07/09/93	300	5	13	290288	805449	.	.	6	S	N	2	.	.	U	U	NO	.	0	6.7	6.8	7.5	7.3	30.7	30.2	34.5	34.5	52.4	52.3	HF	4		.	1	300	593	873801010	.
VCF930629	07/26/93	300	1	13	290303	805459	.	.	22	.	.	2	.	.	N	.	NO	.	0	6.6	6.5	7.5	7.2	27.8	27.8	39	39.0	58.5	58.5	HR	4.8	0	.	1	300	741	873801010	.
VCF930630	07/26/93	300	2	13	290303	805459	.	.	22	.	.	2	.	.	N	.	NO	.	0	6.6	6.5	7.5	7.2	27.8	27.8	39	39.0	58.5	58.5	HR		0	.	1	300	741	873801010	.
VCF930631	07/26/93	300	3	13	290303	805459	.	.	22	.	.	2	.	.	N	.	NO	.	0	6.6	6.5	7.5	7.2	27.8	27.8	39	39.0	58.5	58.5	HR		0	.	1	300	741	873801010	.
VCF930632	07/26/93	300	4	13	290303	805459	.	.	22	.	.	2	.	.	N	.	NO	.	0	6.6	6.5	7.5	7.2	27.8	27.8	39	39.0	58.5	58.5	HR		0	.	1	300	741	873801010	.
VCF930633	07/26/93	300	5	13	290303	805459	.	.	22	.	.	2	.	.	N	.	NO	.	0	6.6	6.5	7.5	7.2	27.8	27.8	39	39.0	58.5	58.5	HR		0	.	1	300	741	873801010	.
VCF930765	08/24/93	300	1	13	290244	805444	.	.	22	.	.	2	.	.	.	.	JF	NO	0.5	6.2	6.2	7.6	7.6	28.8	28.8	39.1	39.1	58.6	58.6	LR	3		.	1	300	222	873801010	.
VCF930766	08/24/93	300	2	13	290242	805444	.	.	22	.	.	2	.	.	.	.	NO	.	0	6.2	6.2	7.6	7.6	28.8	28.8	39.1	39.1	58.6	58.6	LR	3		.	1	300	593	873801010	.
VCF930767	08/24/93	300	3	13	290246	805445	.	.	22	.	.	2	.	.	.	.	JF	NO	0.5	6.2	6.2	7.6	7.6	28.8	28.8	39.1	39.1	58.6	58.6	LR	3		.	1	300	815	873801010	.
VCF930768	08/24/93	300	4	13	290257	805446	.	.	22	.	.	2	.	.	.	.	NO	.	0	6.2	6.2	7.6	7.6	28.8	28.8	39.1	39.1	58.6	58.6	LR	3		.	1	300	519	873801010	.
VCF930769	08/24/93	300	5	13	290259	805446	.	.	22	.	.	2	.	.	.	.	NO	.	0	6.2	6.2	7.6	7.6	28.8	28.8	39.1	39.1	58.6	58.6	MR	3		.	1	300	593	873801010	.
VCF930861	09/27/93	300	1	13	280272	805398	.	.	27	S	N	2	.	.	N	N	NO	NO	0	5.8	5.5	7.8	7.8	29.6	29.5	37.4	37.4	56.2	56.3	LF			.	1	300	1038	873801010	.
VCF930862	09/27/93	300	2	13	280260	805396	.	.	27	S	N	2	.	.	N	N	NO	NO	0	5.8	5.5	7.8	7.8	29.6	29.5	37.4	37.4	56.2	56.3	LF			.	1	300	889	873801010	.
VCF930863	09/27/93	300	3	13	280256	805378	.	.	27	S	N	2	.	.	N	N	NO	NO	0	5.8	5.5	7.8	7.8	29.6	29.5	37.4	37.4	56.2	56.3	LF			.	1	300	741	873801010	.
VCF930864	09/27/93	300	4	13	280254	805376	.	.	27	S	N	2	.	.	N	N	SA	.	20	5.8	5.5	7.8	7.8	29.6	29.5	37.4	37.4	56.2	56.3	LF			.	1	300	593	873801010	.
VCF930865	09/27/93	300	5	13	280242	805376	.	.	27	S	N	2	.	.	N	N	SA	.	20	5.8	5.5	7.8	7.8	29.6	29.5	37.4	37.4	56.2	56.3	LF			.	1	300	815	873801010	.
VCF930973	10/25/93	300	1	13	290270	805431	.	.	24	U	U	2	.	.	N	N	NO	NO	0	6.6	6.5	7.4	7.7	26.6	26.5	33.7	33.8	51.3	51.4	MF			.	1	300	1186	873801010	.
VCF930974	10/25/93	300	2	13	290265	805433	.	.	24	U	U	2	.	.	N	N	NO	NO	0	6.6	6.5	7.4	7.7	26.6	26.5	33.7	33.8	51.3	51.4	MF			.	1	300	889	873801010	.
VCF930975	10/25/93	300	3	13	290256	805432	.	.	24	U	U	2	.	.	N	N	NO	NO	0	6.6	6.5	7.4	7.7	26.6	26.5	33.7	33.8	51.3	51.4	MF			.	1	300	889	873801010	.
VCF930976	10/25/93	300	4	13	290248	805430	.	.	24	U	U	2	.	.	N	N	PO	NO	10	6.6	6.5	7.4	7.7	26.6	26.5	33.7	33.8	51.3	51.4	MF			.	1	300	889	873801010	.
VCF930977	10/25/93	300	5	13	290249	805428	.	.	24	U	U	2	.	.	N	N	JF	NO	0.5	6.6	6.5	7.4	7.7	26.6	26.5	33.7	33.8	51.3	51.4	MF			.	1	300	815	873801010	.
VCF931089	11/15/93	300	1	13	290284	805438	.	.	16	S	H	2	.	.	N	N	AD	NO	5	7.3	7.3	7.7	7.6	22.9	23.0	32.9	32.8	50.2	50.1	LF			.	1	300	964	873801010	.
VCF931090	11/15/93	300	2	13	290276	805437	.	.	16	S	H	2	.	.	N	N	AD	NO	3	7.3	7.3	7.7	7.6	22.9	23.0	32.9	32.8	50.2	50.1	LF			.	1	300	296	873801010	.
VCF931091	11/15/93	300	3	13	290280	805438	.	.	16	S	H	2	.	.	N	N	NO	NO	0	7.3	7.3	7.7	7.6	22.9	23.0	32.9	32.8	50.2	50.1	LF			.	1	300	889	873801010	.
VCF931092	11/15/93	300	4	13	290274	805436	.	.	16	S	H	2	.	.	N	N	NO	NO	0	7.3	7.3	7.7	7.6	22.9	23.0	32.9	32.8	50.2	50.1	LF			.	1	300	519	873801010	.
VCF931093	11/15/93	300	5	13	290257	805435	.	.	16	S	H	2	.	.	N	N	NO	NO	0	7.3	7.3	7.7	7.6	22.9	23.0	32.9	32.8	50.2	50.1	LF			.	1	300	1038	873801010	.
VCF931205	12/13/93	300	1	13	290293	805443	.	.	14	U	U	2	.	.	N	N	JF	ST	5	7.7	8.0	7.4	7.2	16.9	16.9	33.4	33.3	50.8	50.7	LS		0	.	1	300	815	873801010	.
VCF931206	12/13/93	300	2	13	290290	805440	.	.	14	U	U	2	.	.	N	N	JF	NO	2	7.7	8.0	7.4	7.2	16.9	16.9	33.4	33.3	50.8	50.7	LS		0	.	1	300	667	873801010	.
VCF931207	12/13/93	300	3	13	290286	805439	.	.	14	U	U	2	.	.	N	N	.	.		7.7	8.0	7.4	7.2	16.9	16.9	33.4	33.3	50.8	50.7	LS		0	.	1	300	445	873801010	.
VCF931208	12/13/93	300	4	13	290280	805437	.	.	14	U	U	2	.	.	N	N	.	.		7.7	8.0	7.4	7.2	16.9	16.9	33.4	33.3	50.8	50.7	LS		0	.	1	300	889	873801010	.
VCF931209	12/13/93	300	5	13	290256	805430	.	.	14	U	U	2	.	.	N	N	JF	NO	2	7.7	8.0	7.4	7.2	16.9	16.9	33.4	33.3	50.8	50.7	LS		0	.	1	300	1112	873801010	.
VCF930130	02/25/93	300	5	14	290390	805710	.	.	19	S	N	2	.	.	U	U	NO	.	0	8.1	7.1	7.5	7.5	16	15.2	32.5	35.5	49.6	53.7	HF	4.2		.	1	300	741	873801010	.	19	2
VCF930052	01/27/93	300	2	14	290390	805710	.	.	21	S	N	2	.	.	U	U	NO	.	0	8.6	.	7.3	.	14.5	.	31.9	.	48.9	.	LS			.	1	300	741	873801010	.	21
VCF930313	04/28/93	300	3	14	290425	805644	.	.	23	.	.	2	.	.	U	U	NO	.	0	8	8.0		.	20	19.5	29	.		.	HR	4.6		.	1	300	889	873801010	.	42
VCF931202	12/13/93	300	3	14	290398	805615	.	.	14	U	U	2	.	.	N	N	JF	NO	2	7.9	8.1	7.3	7.2	16.6	16.6	32.8	32.8	50.1	50.1	LF		0	.	1	300	519	873801010	.	71
VCF930051	01/27/93	300	1	14	290390	805710	.	.	21	S	N	2	.	.	U	U	NO	.	0	8.6	.	7.3	.	14.5	.	31.9	.	48.9	.	LS			.	1	300	741	873801010	.
VCF930052	01/27/93	300	2	14	290390	805710	.	.	21	S	N	2	.	.	U	U	NO	.	0	8.6	.	7.3	.	14.5	.	31.9	.	48.9	.	LS			.	1	300	741	873801010	.
VCF930053	01/27/93	300	3	14	290390	805710	.	.	21	S	N	2	.	.	U	U	NO	.	0	8.6	.	7.3	.	14.5	.	31.9	.	48.9	.	LS			.	1	300	741	873801010	.
VCF930054	01/27/93	300	4	14	290390	805710	.	.	21	S	N	2	.	.	U	U	NO	.	0	8.6	.	7.3	.	14.5	.	31.9	.	48.9	.	LS			.	1	300	741	873801010	.
VCF930055	01/27/93	300	5	14	290390	805710	.	.	21	S	N	2	.	.	U	U	NO	.	0	8.6	.	7.3	.	14.5	.	31.9	.	48.9	.	LS			.	1	300	741	873801010	.
VCF930126	02/25/93	300	1	14	290390	805710	.	.	19	S	N	2	.	.	U	U	NO	.	0	8.1	7.1	7.5	7.5	16	15.2	32.5	35.5	49.6	53.7	HS	5.3		.	1	300	741	873801010	.
VCF930127	02/25/93	300	2	14	290390	805710	.	.	19	S	N	2	.	.	U	U	JF	.	0.5	8.1	7.1	7.5	7.5	16	15.2	32.5	35.5	49.6	53.7	HS	5		.	1	300	741	873801010	.
VCF930128	02/25/93	300	3	14	290390	805710	.	.	19	S	N	2	.	.	U	U	JF	.	0.5	8.1	7.1	7.5	7.5	16	15.2	32.5	35.5	49.6	53.7	HS	5		.	1	300	741	873801010	.
VCF930129	02/25/93	300	4	14	290390	805710	.	.	19	S	N	2	.	.	U	U	JF	.	0.7	8.1	7.1	7.5	7.5	16	15.2	32.5	35.5	49.6	53.7	HF	4.6		.	1	300	741	873801010	.
VCF930130	02/25/93	300	5	14	290390	805710	.	.	19	S	N	2	.	.	U	U	NO	.	0	8.1	7.1	7.5	7.5	16	15.2	32.5	35.5	49.6	53.7	HF	4.2		.	1	300	741	873801010	.
VCF930236	03/31/93	300	1	14	290390	805710	.	.	23	S	N	2	.	.	U	U	NO	.	0		.		.		.		.		.	HR	3.3		.	1	300	741	873801010	.
VCF930237	03/31/93	300	2	14	290390	805710	.	.	23	S	N	2	.	.	U	U	NO	.	0		.		.		.		.		.	HR	3.3		.	1	300	741	873801010	.
VCF930238	03/31/93	300	3	14	290390	805710	.	.	23	S	N	2	.	.	U	U	NO	.	0		.		.		.		.		.	HR	3.3		.	1	300	741	873801010	.
VCF930239	03/31/93	300	4	14	290390	805710	.	.	23	S	N	2	.	.	U	U	NO	.	0		.		.		.		.		.	HR	3.3		.	1	300	741	873801010	.
VCF930240	03/31/93	300	5	14	290390	805710	.	.	23	S	N	2	.	.	U	U	NO	.	0		.		.		.		.		.	HR	3.3		.	1	300	741	873801010	.
VCF930311	04/28/93	300	1	14	290396	805626	.	.	23	.	.	2	.	.	.	.	NO	.	0	8	8.0		.	20	19.5	29	.		.	HR	3.5		.	1	300	1186	873801010	.
VCF930312	04/28/93	300	2	14	290417	805638	.	.	23	.	.	2	.	.	.	.	NO	.	0	8	8.0		.	20	19.5	29	.		.	HR	3.5		.	1	300	1186	873801010	.
VCF930313	04/28/93	300	3	14	290425	805644	.	.	23	.	.	2	.	.	U	U	NO	.	0	8	8.0		.	20	19.5	29	.		.	HR	4.6		.	1	300	889	873801010	.
VCF930314	04/28/93	300	4	14	290437	805648	.	.	23	.	.	2	.	.	U	U	NO	.	0	8	8.0		.	20	19.5	29	.		.	HR	4.6		.	1	300	1186	873801010	.
VCF930315	04/28/93	300	5	14	290449	805656	.	.	23	.	.	2	.	.	U	U	NO	.	0	8	8.0		.	20	19.5	29	.		.	HR	4.6		.	1	300	1112	873801010	.
VCF930412	05/26/93	300	1	14	290410	805636	.	.	21	.	.	2	.	.	U	U	NO	.	0	6.2	6.1	7.6	7.6	25.1	24.9	33.7	34.1	51.2	51.8	.	4		.	1	300	741	873801010	.
VCF930413	05/26/93	300	2	14	290399	805633	.	.	21	.	.	2	.	.	U	U	NO	.	0	6.2	6.1	7.6	7.6	25.1	24.9	33.7	34.1	51.2	51.8	.	4		.	1	300	371	873801010	.
VCF930414	05/26/93	300	3	14	290396	805628	.	.	21	.	.	2	.	.	U	U	NO	.	0	6.2	6.1	7.6	7.6	25.1	24.9	33.7	34.1	51.2	51.8	.	3.4		.	1	300	593	873801010	.
VCF930415	05/26/93	300	4	14	290390	805626	.	.	21	.	.	2	.	.	U	U	NO	.	0	6.2	6.1	7.6	7.6	25.1	24.9	33.7	34.1	51.2	51.8	.	3.7		.	1	300	815	873801010	.
VCF930416	05/26/93	300	5	14	290378	805624	.	.	21	.	.	2	.	.	U	U	NO	.	0	6.2	6.1	7.6	7.6	25.1	24.9	33.7	34.1	51.2	51.8	.	2.7		.	1	300	371	873801010	.
VCF930568	07/01/93	300	1	14	290384	805621	.	.	27	S	N	2	.	.	U	U	DT	.	0.3	5.9	6.3	7.5	7.3	27.4	27.4	33	32.9	50.6	50.5	HR			.	1	300	741	873801010	.
VCF930569	07/01/93	300	2	14	290391	805624	.	.	27	S	N	2	.	.	U	U	NO	.	0	5.9	6.3	7.5	7.3	27.4	27.4	33	32.9	50.6	50.5	HR			.	1	300	889	873801010	.
VCF930570	07/01/93	300	3	14	290400	805626	.	.	27	S	N	2	.	.	U	U	NO	.	0	5.9	6.3	7.5	7.3	27.4	27.4	33	32.9	50.6	50.5	HR			.	1	300	148	873801010	.
VCF930571	07/01/93	300	4	14	290400	805628	.	.	27	S	N	2	.	.	U	U	NO	.	0	5.9	6.3	7.5	7.3	27.4	27.4	33	32.9	50.6	50.5	HR			.	1	300	445	873801010	.
VCF930572	07/01/93	300	5	14	290410	805631	.	.	27	S	N	2	.	.	U	U	NO	.	0	5.9	6.3	7.5	7.3	27.4	27.4	33	32.9	50.6	50.5	HR			.	1	300	445	873801010	.
VCF930624	07/26/93	300	1	14	290392	805428	.	.	22	.	.	2	.	.	N	.	NO	.	0	6	6.3	7.4	7.4	30	30.0	34.8	35.1	53	53.2	MR	4.8	0	.	1	300	445	873801010	.
VCF930625	07/26/93	300	2	14	290386	805452	.	.	22	.	.	2	.	.	N	.	NO	.	0	6	6.3	7.4	7.4	30	30.0	34.8	35.1	53	53.2	MR	4.8	0	.	1	300	593	873801010	.
VCF930626	07/26/93	300	3	14	290372	805442	.	.	22	.	.	2	.	.	N	.	NO	.	0	6	6.3	7.4	7.4	30	30.0	34.8	35.1	53	53.2	MR	4.8	0	.	1	300	445	873801010	.
VCF930627	07/26/93	300	4	14	290368	805433	.	.	22	.	.	2	.	.	N	.	NO	.	0	6	6.3	7.4	7.4	30	30.0	34.8	35.1	53	53.2	MR	4.8	0	.	1	300	815	873801010	.
VCF930628	07/26/93	300	5	14	290342	805428	.	.	22	.	.	2	.	.	N	.	NO	.	0	6	6.3	7.4	7.4	30	30.0	34.8	35.1	53	53.2	MR	4.8	0	.	1	300	889	873801010	.
VCF930760	08/24/93	300	1	14	290411	805636	.	.	22	.	.	2	.	.	.	.	NO	.	0	5.8	5.8	7.5	7.5	29.2	29.2	37.9	37.8	57	57.2	LR	3.2		.	1	300	741	873801010	.
VCF930761	08/24/93	300	2	14	290401	805630	.	.	22	.	.	2	.	.	.	.	NO	.	0	5.8	5.8	7.5	7.5	29.2	29.2	37.9	37.8	57	57.2	LR	3.3		.	1	300	519	873801010	.
VCF930762	08/24/93	300	3	14	290396	805627	.	.	22	.	.	2	.	.	.	.	NO	.	0	5.8	5.8	7.5	7.5	29.2	29.2	37.9	37.8	57	57.2	LR	3.3		.	1	300	667	873801010	.
VCF930763	08/24/93	300	4	14	290390	805625	.	.	22	.	.	2	.	.	.	.	CT	NO	0.5	5.8	5.8	7.5	7.5	29.2	29.2	37.9	37.8	57	57.2	LR	3.3		.	1	300	519	873801010	.
VCF930764	08/24/93	300	5	14	290390	805622	.	.	22	.	.	2	.	.	.	.	CT	NO	0.5	5.8	5.8	7.5	7.5	29.2	29.2	37.9	37.8	57	57.2	LR	3.3		.	1	300	741	873801010	.
VCF930856	09/27/93	300	1	14	280391	805627	.	.	27	S	N	2	.	.	N	N	DT	AM	0.3	5.3	5.3	7.8	7.9	29.4	29.4	35.6	35.6	53.8	53.9	LS			.	1	300	889	873801010	.
VCF930857	09/27/93	300	2	14	290416	805618	.	.	27	S	N	2	.	.	N	N	DT	SA	0.5	5.3	5.3	7.8	7.9	29.4	29.4	35.6	35.6	53.8	53.9	LS			.	1	300	1186	873801010	.
VCF930858	09/27/93	300	3	14	280418	805630	.	.	27	S	N	2	.	.	N	N	NO	NO	0	5.3	5.3	7.8	7.9	29.4	29.4	35.6	35.6	53.8	53.9	LS			.	1	300	889	873801010	.
VCF930859	09/27/93	300	4	14	280426	805619	.	.	27	S	N	2	.	.	N	N	NO	NO	0	5.3	5.3	7.8	7.9	29.4	29.4	35.6	35.6	53.8	53.9	LS			.	1	300	1186	873801010	.
VCF930860	09/27/93	300	5	14	280448	805654	.	.	27	S	N	2	.	.	N	N	DT	NO	0.5	5.3	5.3	7.8	7.9	29.4	29.4	35.6	35.6	53.8	53.9	LS			.	1	300	1112	873801010	.
VCF930968	10/25/93	300	1	14	290375	805597	.	.	24	U	U	2	.	.	N	N	NO	NO	0	4.9	5.1	7.6	7.6	26.3	26.3	32.8	32.8	50.6	50.0	MF			.	1	300	741	873801010	.
VCF930969	10/25/93	300	2	14	290376	805600	.	.	24	U	U	2	.	.	N	N	AR	NO	2	4.9	5.1	7.6	7.6	26.3	26.3	32.8	32.8	50.6	50.0	MF			.	1	300	519	873801010	.
VCF930970	10/25/93	300	3	14	290382	805601	.	.	24	U	U	2	.	.	N	N	NO	NO	0	4.9	5.1	7.6	7.6	26.3	26.3	32.8	32.8	50.6	50.0	MF			.	1	300	371	873801010	.
VCF930971	10/25/93	300	4	14	290388	805606	.	.	24	U	U	2	.	.	N	N	AR	NO	0.5	4.9	5.1	7.6	7.6	26.3	26.3	32.8	32.8	50.6	50.0	MF			.	1	300	741	873801010	.
VCF930972	10/25/93	300	5	14	290392	805608	.	.	24	U	U	2	.	.	N	N	DT	NO	0.2	4.9	5.1	7.6	7.6	26.3	26.3	32.8	32.8	50.6	50.0	MF			.	1	300	519	873801010	.
VCF931084	11/15/93	300	1	14	290401	805620	.	.	16	S	H	2	.	.	N	N	NO	NO	0	6.6	6.9	7.8	7.9	23.4	23.2	31.4	31.8	48.2	48.6	HS			.	1	300	1112	873801010	.
VCF931085	11/15/93	300	2	14	290376	805608	.	.	16	S	H	2	.	.	N	N	NO	NO	0	6.6	6.9	7.8	7.9	23.4	23.2	31.4	31.8	48.2	48.6	HS			.	1	300	1186	873801010	.
VCF931086	11/15/93	300	3	14	290362	805590	.	.	16	S	H	2	.	.	N	N	NO	NO	0	6.6	6.9	7.8	7.9	23.4	23.2	31.4	31.8	48.2	48.6	HS			.	1	300	445	873801010	.
VCF931087	11/15/93	300	4	14	290358	805575	.	.	16	S	H	2	.	.	N	N	NO	NO	0	6.6	6.9	7.8	7.9	23.4	23.2	31.4	31.8	48.2	48.6	HS			.	1	300	815	873801010	.
VCF931088	11/15/93	300	5	14	290353	805565	.	.	16	S	H	2	.	.	N	N	NO	NO	0	6.6	6.9	7.8	7.9	23.4	23.2	31.4	31.8	48.2	48.6	HS			.	1	300	1112	873801010	.
VCF931200	12/13/93	300	1	14	290385	805611	.	.	14	U	U	2	.	.	N	N	NO	NO	0	7.9	8.1	7.3	7.2	16.6	16.6	32.8	32.8	50.1	50.1	LF		0	.	1	300	815	873801010	.
VCF931201	12/13/93	300	2	14	290392	805613	.	.	14	U	U	2	.	.	N	N	JF	NO	3	7.9	8.1	7.3	7.2	16.6	16.6	32.8	32.8	50.1	50.1	LF		0	.	1	300	815	873801010	.
VCF931202	12/13/93	300	3	14	290398	805615	.	.	14	U	U	2	.	.	N	N	JF	NO	2	7.9	8.1	7.3	7.2	16.6	16.6	32.8	32.8	50.1	50.1	LF		0	.	1	300	519	873801010	.
VCF931203	12/13/93	300	4	14	290408	805621	.	.	14	U	U	2	.	.	N	N	JF	DT	15	7.9	8.1	7.3	7.2	16.6	16.6	32.8	32.8	50.1	50.1	LF		0	.	1	300	296	873801010	.
VCF931204	12/13/93	300	5	14	290405	805620	.	.	14	U	U	2	.	.	N	N	JF	DT	10	7.9	8.1	7.3	7.2	16.6	16.6	32.8	32.8	50.1	50.1	LF		0	.	1	300	371	873801010	.
VCF930307	04/28/93	300	1	15	290516	805694	.	.	23	.	.	2	.	.	.	.	NO	.	0	6.7	6.2		.	20.5	18.5	35	.		.	HR	3.2		.	1	300	889	873801010	.	44	4	44	42	42	45	39	39	43
VCF930047	01/27/93	300	1	15	290510	805710	.	.	21	S	N	2	.	.	U	U	OY	.	3	9.2	8.6	7.3	7.3	14.2	14.0	32.7	33.2	49.9	50.6	HF			.	1	300	741	873801010	.	24	24	21	24	22	22
VCF930050	01/27/93	300	4	15	290510	805710	.	.	21	S	N	2	.	.	U	U	NO	.	0	9.2	8.6	7.3	7.3	14.2	14.0	32.7	33.2	49.9	50.6	HF			.	1	300	741	873801010	.	24	24	21	21
VCF930048	01/27/93	300	2	15	290510	805710	.	.	21	S	N	2	.	.	U	U	DT	.	2	9.2	8.6	7.3	7.3	14.2	14.0	32.7	33.2	49.9	50.6	HF			.	1	300	741	873801010	.	24	23
VCF930309	04/28/93	300	3	15	280635	805701	.	.	23	.	.	2	.	.	.	.	NO	.	0	6.7	6.2		.	20.5	18.5	35	.		.	HR	3.8		.	1	300	519	873801010	.	47	4
VCF930310	04/28/93	300	4	15	290537	805696	.	.	23	.	.	2	.	.	.	.	NO	.	0	6.7	6.2		.	20.5	18.5	35	.		.	HR	3.8		.	1	300	741	873801010	.	42	44
VCF930047	01/27/93	300	1	15	290510	805710	.	.	21	S	N	2	.	.	U	U	OY	.	3	9.2	8.6	7.3	7.3	14.2	14.0	32.7	33.2	49.9	50.6	HF			.	1	300	741	873801010	.
VCF930048	01/27/93	300	2	15	290510	805710	.	.	21	S	N	2	.	.	U	U	DT	.	2	9.2	8.6	7.3	7.3	14.2	14.0	32.7	33.2	49.9	50.6	HF			.	1	300	741	873801010	.
VCF930049	01/27/93	300	3	15	290510	805710	.	.	21	S	N	2	.	.	U	U	DT	.	0.5	9.2	8.6	7.3	7.3	14.2	14.0	32.7	33.2	49.9	50.6	HF			.	1	300	741	873801010	.
VCF930050	01/27/93	300	4	15	290510	805710	.	.	21	S	N	2	.	.	U	U	NO	.	0	9.2	8.6	7.3	7.3	14.2	14.0	32.7	33.2	49.9	50.6	HF			.	1	300	741	873801010	.
VCF930122	02/25/93	300	1	15	290522	805798	.	.	19	S	N	2	.	.	U	U	JF	.	0.2	8	7.5	7.5	7.5	15	15.0	34.5	35.0	52.3	53.1	HR	4		.	1	300	371	873801010	.
VCF930123	02/25/93	300	2	15	290517	805696	.	.	19	S	N	2	.	.	U	U	JF	.	0.2	8	7.5	7.5	7.5	15	15.0	34.5	35.0	52.3	53.1	HR	3.5		.	1	300	593	873801010	.
VCF930124	02/25/93	300	3	15			.	.	19	S	N	2	.	.	U	U	JF	.	0.3	8	7.5	7.5	7.5	15	15.0	34.5	35.0	52.3	53.1	HR	4.8		.	1	300	741	873801010	.
VCF930125	02/25/93	300	4	15			.	.	19	S	N	2	.	.	U	U	JF	.	0.3	8	7.5	7.5	7.5	15	15.0	34.5	35.0	52.3	53.1	HR	3		.	1	300	741	873801010	.
VCF930232	03/31/93	300	1	15	290510	805710	.	.	23	S	N	2	.	.	U	U	NO	.	0		.		.		.		.		.	LR	5.7		.	1	300	741	873801010	.
VCF930233	03/31/93	300	2	15	290510	805710	.	.	23	S	N	2	.	.	U	U	NO	.	0		.		.		.		.		.	LR	5.7		.	1	300	741	873801010	.
VCF930234	03/31/93	300	3	15	290510	805710	.	.	23	S	N	2	.	.	U	U	NO	.	0		.		.		.		.		.	LR	5.7		.	1	300	741	873801010	.
VCF930235	03/31/93	300	4	15	290510	805710	.	.	23	S	N	2	.	.	U	U	NO	.	0		.		.		.		.		.	LR	5.7		.	1	300	741	873801010	.
VCF930307	04/28/93	300	1	15	290516	805694	.	.	23	.	.	2	.	.	.	.	NO	.	0	6.7	6.2		.	20.5	18.5	35	.		.	HR	3.2		.	1	300	889	873801010	.
VCF930308	04/28/93	300	2	15	290525	805698	.	.	23	.	.	2	.	.	.	.	NO	.	0	6.7	6.2		.	20.5	18.5	35	.		.	HR	3.4		.	1	300	815	873801010	.
VCF930309	04/28/93	300	3	15	280635	805701	.	.	23	.	.	2	.	.	.	.	NO	.	0	6.7	6.2		.	20.5	18.5	35	.		.	HR	3.8		.	1	300	519	873801010	.
VCF930310	04/28/93	300	4	15	290537	805696	.	.	23	.	.	2	.	.	.	.	NO	.	0	6.7	6.2		.	20.5	18.5	35	.		.	HR	3.8		.	1	300	741	873801010	.
VCF930408	05/26/93	300	1	15	290523	805797	.	.	21	.	.	2	.	.	U	U	NO	.	0	6.1	6.2	7.5	7.6	25.1	24.9	32.9	33.6	51.1	50.2	HR	2.7		.	1	300	667	873801010	.
VCF930409	05/26/93	300	2	15	290510	805390	.	.	21	.	.	2	.	.	U	U	NO	.	0	6.1	6.2	7.5	7.6	25.1	24.9	32.9	33.6	51.1	50.2	HR	3.1		.	1	300	371	873801010	.
VCF930410	05/26/93	300	3	15	290500	805697	.	.	21	.	.	2	.	.	U	U	NO	.	0	6.1	6.2	7.5	7.6	25.1	24.9	32.9	33.6	51.1	50.2	HR	2.1		.	1	300	1112	873801010	.
VCF930411	05/26/93	300	4	15	290492	805680	.	.	21	.	.	2	.	.	U	U	NO	.	0	6.1	6.2	7.5	7.6	25.1	24.9	32.9	33.6	51.1	50.2	HR	3.1		.	1	300	445	873801010	.
VCF930564	07/01/93	300	1	15	290496	805680	.	.	27	S	N	2	.	.	U	U	CT	.	0.5	5.4	5.5	7.5	7.5	27.3	27.0	32.2	33.6	49.2	50.5	HR			.	1	300	667	873801010	.
VCF930565	07/01/93	300	2	15	290497	805681	.	.	27	S	N	2	.	.	U	U	NO	.	0	5.4	5.5	7.5	7.5	27.3	27.0	32.2	33.6	49.2	50.5	HR			.	1	300	741	873801010	.
VCF930566	07/01/93	300	3	15	290502	805681	.	.	27	S	N	2	.	.	U	U	NO	.	0	5.4	5.5	7.5	7.5	27.3	27.0	32.2	33.6	49.2	50.5	HR			.	1	300	593	873801010	.
VCF930567	07/01/93	300	4	15	290503	805688	.	.	27	S	N	2	.	.	U	U	CT	.	2	5.4	5.5	7.5	7.5	27.3	27.0	32.2	33.6	49.2	50.5	HR			.	1	300	371	873801010	.
VCF930620	07/26/93	300	1	15	290490	805682	.	.	22	.	.	2	.	.	N	.	NO	.	0	4.9	5.1	7.3	7.2	29.7	29.6	32.2	33.1	49	50.5	LS	3.2	0	.	1	300	667	873801010	.
VCF930621	07/26/93	300	2	15	290499	805696	.	.	22	.	.	2	.	.	N	.	NO	.	0	4.9	5.1	7.3	7.2	29.7	29.6	32.2	33.1	49	50.5	LS	3.2	0	.	1	300	741	873801010	.
VCF930622	07/26/93	300	3	15	290502	805696	.	.	22	.	.	2	.	.	N	.	NO	.	0	4.9	5.1	7.3	7.2	29.7	29.6	32.2	33.1	49	50.5	LS	3.2	0	.	1	300	593	873801010	.
VCF930623	07/26/93	300	4	15	290520	805723	.	.	22	.	.	2	.	.	N	.	NO	.	0	4.9	5.1	7.3	7.2	29.7	29.6	32.2	33.1	49	50.5	LS	3.2	0	.	1	300	445	873801010	.
VCF930756	08/24/93	300	1	15	290500	805604	.	.	22	.	.	2	.	.	.	.	NO	.	0	4.8	4.7	7.4	7.4	29.3	29.3	38.6	37.5	53.7	56.3	MF			.	1	300	667	873801010	.
VCF930757	08/24/93	300	2	15	290505	805690	.	.	22	.	.	2	.	.	.	.	NO	.	0	4.8	4.7	7.4	7.4	29.3	29.3	38.6	37.5	53.7	56.3	MF			.	1	300	964	873801010	.
VCF930758	08/24/93	300	3	15	290518	805697	.	.	22	.	.	2	.	.	.	.	NO	.	0	4.8	4.7	7.4	7.4	29.3	29.3	38.6	37.5	53.7	56.3	MF			.	1	300	445	873801010	.
VCF930759	08/24/93	300	4	15	290536	805699	.	.	22	.	.	2	.	.	.	.	NO	.	0	4.8	4.7	7.4	7.4	29.3	29.3	38.6	37.5	53.7	56.3	MF			.	1	300	889	873801010	.
VCF930852	09/27/93	300	1	15	280526	805702	.	.	27	S	M	2	.	.	N	N	CT	JF	2	4.8	5.1	7.8	7.9	29.1	28.8	35.1	36.3	53.1	54.8	LF			.	1	300	889	873801010	.
VCF930853	09/27/93	300	2	15	280528	805704	.	.	27	S	M	2	.	.	N	N	NO	NO	0	4.8	5.1	7.8	7.9	29.1	28.8	35.1	36.3	53.1	54.8	LF			.	1	300	667	873801010	.
VCF930854	09/27/93	300	3	15	280588	805708	.	.	27	S	M	2	.	.	N	N	NO	NO	0	4.8	5.1	7.8	7.9	29.1	28.8	35.1	36.3	53.1	54.8	LF			.	1	300	445	873801010	.
VCF930855	09/27/93	300	4	15	280590	805706	.	.	27	S	M	2	.	.	N	N	NO	NO	0	4.8	5.1	7.8	7.9	29.1	28.8	35.1	36.3	53.1	54.8	LF			.	1	300	667	873801010	.
VCF930964	10/25/93	300	1	15	290458	805685	.	.	24	U	U	2	.	.	N	N	ST	SP	0.5	4.7	5.3	7.5	7.5	26.1	26.1	32.3	32.8	49.4	50.1	HF			.	1	300	1482	873801010	.
VCF930965	10/25/93	300	2	15	290492	805661	.	.	24	U	U	2	.	.	N	N	ST	NO	5	4.7	5.3	7.5	7.5	26.1	26.1	32.3	32.8	49.4	50.1	HF			.	1	300	667	873801010	.
VCF930966	10/25/93	300	3	15	290507	805671	.	.	24	U	U	2	.	.	N	N	AD	NO	0.5	4.7	5.3	7.5	7.5	26.1	26.1	32.3	32.8	49.4	50.1	HF			.	1	300	445	873801010	.
VCF930967	10/25/93	300	4	15	290444	805677	.	.	24	U	U	2	.	.	N	N	OY	NO	2	4.7	5.3	7.5	7.5	26.1	26.1	32.3	32.8	49.4	50.1	HF			.	1	300	593	873801010	.
VCF931080	11/15/93	300	1	15	290506	805707	.	.	16	U	N	2	.	.	N	N	NO	NO	0	7.3	7.5	7.8	7.9	22.3	21.7	33.2	33.1	50.4	50.4	HR			.	1	300	667	873801010	.
VCF931081	11/15/93	300	2	15	290442	805753	.	.	16	U	N	2	.	.	N	N	NO	NO	0	7.3	7.5	7.8	7.9	22.3	21.7	33.2	33.1	50.4	50.4	HR			.	1	300	593	873801010	.
VCF931082	11/15/93	300	3	15	290503	805672	.	.	16	U	N	2	.	.	N	N	NO	NO	0	7.3	7.5	7.8	7.9	22.3	21.7	33.2	33.1	50.4	50.4	HR			.	1	300	815	873801010	.
VCF931083	11/15/93	300	4	15	290491	805660	.	.	16	U	N	2	.	.	N	N	AD	NO	2	7.3	7.5	7.8	7.9	22.3	21.7	33.2	33.1	50.4	50.4	HR			.	1	300	1334	873801010	.
VCF931196	12/13/93	300	1	15	290487	805667	.	.	14	U	U	2	.	.	N	N	JF	NO	5	8	7.5	7.4	7.2	16.9	16.8	32.3	33.1	50.4	50.4	HF		0	.	1	300	889	873801010	.
VCF931197	12/13/93	300	2	15	290489	805669	.	.	14	U	U	2	.	.	N	N	JF	NO	5	8	7.5	7.4	7.2	16.9	16.8	32.3	33.1	50.4	50.4	HF		0	.	1	300	667	873801010	.
VCF931198	12/13/93	300	3	15	290500	805675	.	.	14	U	U	2	.	.	N	N	JF	NO	22	8	7.5	7.4	7.2	16.9	16.8	32.3	33.1	50.4	50.4	HF		0	.	1	300	519	873801010	.
VCF931199	12/13/93	300	4	15	290505	805674	.	.	14	U	U	2	.	.	N	N	JF	NO	25	8	7.5	7.4	7.2	16.9	16.8	32.3	33.1	50.4	50.4	HF		0	.	1	300	741	873801010	.
VCF930305	04/28/93	300	5	16	280678	805739	.	.	23	.	.	2	.	.	.	.	NO	.	0		.		.		.		.		.	LR	3.8		.	1	300	519	873801010	.	42	44	36	44	46	39	38	46	45	43	38
VCF930041	01/27/93	300	1	16	290850	805675	.	.	21	S	N	2	.	.	U	U	OY	.	2	8.3	8.1	7.1	7.1	14.8	14.9	28.1	28.3	43.6	43.9	HF			.	1	300	741	873801010	.
VCF930042	01/27/93	300	2	16	290850	805675	.	.	21	S	N	2	.	.	U	U	OY	.	3	8.3	8.1	7.1	7.1	14.8	14.9	28.1	28.3	43.6	43.9	HF			.	1	300	741	873801010	.
VCF930043	01/27/93	300	3	16	290850	805675	.	.	21	S	N	2	.	.	U	U	OY	.	5	8.3	8.1	7.1	7.1	14.8	14.9	28.1	28.3	43.6	43.9	HF			.	1	300	741	873801010	.
VCF930044	01/27/93	300	4	16	290850	805675	.	.	21	S	N	2	.	.	U	U	NO	.	0	8.3	8.1	7.1	7.1	14.8	14.9	28.1	28.3	43.6	43.9	HF			.	1	300	741	873801010	.
VCF930045	01/27/93	300	5	16	290850	805675	.	.	21	S	N	2	.	.	U	U	SA	.	4	8.3	8.1	7.1	7.1	14.8	14.9	28.1	28.3	43.6	43.9	HF			.	1	300	741	873801010	.
VCF930116	02/25/93	300	1	16	290648	805724	.	.	19	S	N	2	.	.	U	U	JF	.	0.3	8.4	8.2	7.1	7.4	15.1	15.0	27.8	28.0	43.3	44.2	HR	4.2		.	1	300	1260	873801010	.
VCF930117	02/25/93	300	2	16	290668	805736	.	.	19	S	N	2	.	.	U	U	JF	.	0.3	8.4	8.2	7.1	7.4	15.1	15.0	27.8	28.0	43.3	44.2	HR	2.1		.	1	300	1334	873801010	.
VCF930118	02/25/93	300	3	16	290688	805741	.	.	19	S	N	2	.	.	U	U	JF	.	0.3	8.4	8.2	7.1	7.4	15.1	15.0	27.8	28.0	43.3	44.2	HR	5.5		.	1	300	1112	873801010	.
VCF930119	02/25/93	300	4	16	290697	875753	.	.	19	S	N	2	.	.	U	U	JF	.	0.3	8.4	8.2	7.1	7.4	15.1	15.0	27.8	28.0	43.3	44.2	HS	5.5		.	1	300	1482	873801010	.
VCF930120	02/25/93	300	5	16	290717	805770	.	.	19	S	N	2	.	.	U	U	JF	.	0.3	8.4	8.2	7.1	7.4	15.1	15.0	27.8	28.0	43.3	44.2	HS	5.5		.	1	300	964	873801010	.
VCF930226	03/31/93	300	1	16	290850	805675	.	.	23	S	N	2	.	.	U	U	NO	.	0		.		.		.		.		.	LS	3.9		.	1	300	741	873801010	.
VCF930227	03/31/93	300	2	16	290850	805675	.	.	23	S	N	2	.	.	U	U	NO	.	0		.		.		.		.		.	LS	3.9		.	1	300	741	873801010	.
VCF930228	03/31/93	300	3	16	290850	805675	.	.	23	S	N	2	.	.	U	U	NO	.	0		.		.		.		.		.	LS	3.3		.	1	300	741	873801010	.
VCF930229	03/31/93	300	4	16	290850	805675	.	.	23	S	N	2	.	.	U	U	NO	.	0		.		.		.		.		.	LS	3.3		.	1	300	741	873801010	.
VCF930230	03/31/93	300	5	16	290850	805675	.	.	23	S	N	2	.	.	U	U	NO	.	0		.		.		.		.		.	LS	2.7		.	1	300	741	873801010	.
VCF930301	04/28/93	300	1	16	290631	805722	.	.	23	.	.	2	.	.	.	.	NO	.	0		.		.		.		.		.	LR	3.8		.	1	300	667	873801010	.
VCF930302	04/28/93	300	2	16	290645	805727	.	.	23	.	.	2	.	.	.	.	NO	.	0		.		.		.		.		.	LR	3.8		.	1	300	667	873801010	.
VCF930303	04/28/93	300	3	16	280653	805724	.	.	23	.	.	2	.	.	.	.	NO	.	0		.		.		.		.		.	LR	3.8		.	1	300	593	873801010	.
VCF930304	04/28/93	300	4	16	280663	805730	.	.	23	.	.	2	.	.	.	.	NO	.	0		.		.		.		.		.	LR	3.8		.	1	300	667	873801010	.
VCF930305	04/28/93	300	5	16	280678	805739	.	.	23	.	.	2	.	.	.	.	NO	.	0		.		.		.		.		.	LR	3.8		.	1	300	519	873801010	.
VCF930402	05/26/93	300	1	16	290732	805781	.	.	21	.	.	2	.	.	U	U	NO	.	0	6.3	5.7	7.3	7.5	25.2	25.0	31	31.0	47.6	47.6	LR	4		.	1	300	593	873801010	.
VCF930403	05/26/93	300	2	16	290718	805778	.	.	21	.	.	2	.	.	U	U	NO	.	0	6.3	5.7	7.3	7.5	25.2	25.0	31	31.0	47.6	47.6	LR	6.4		.	1	300	741	873801010	.
VCF930404	05/26/93	300	3	16	290713	805774	.	.	21	.	.	2	.	.	U	U	NO	.	0	6.3	5.7	7.3	7.5	25.2	25.0	31	31.0	47.6	47.6	LR	1.8		.	1	300	371	873801010	.
VCF930405	05/26/93	300	4	16	290709	805764	.	.	21	.	.	2	.	.	U	U	NO	.	0	6.3	5.7	7.3	7.5	25.2	25.0	31	31.0	47.6	47.6	LR	3.7		.	1	300	371	873801010	.
VCF930406	05/26/93	300	5	16	290706	805759	.	.	21	.	.	2	.	.	U	U	NO	.	0	6.3	5.7	7.3	7.5	25.2	25.0	31	31.0	47.6	47.6	LR	4.9		.	1	300	74	873801010	.
VCF930558	07/01/93	300	1	16	290689	805739	.	.	27	S	N	2	.	.	U	U	NO	.	0	5.9	6.1	7.5	7.3	27	26.9	32.3	31.9	49.6	48.9	LR	4.6		.	1	300	815	873801010	.
VCF930559	07/01/93	300	2	16	290695	805752	.	.	27	S	N	2	.	.	U	U	NO	.	0	5.9	6.1	7.5	7.3	27	26.9	32.3	31.9	49.6	48.9	LR	4.6		.	1	300	667	873801010	.
VCF930560	07/01/93	300	3	16	290706	805755	.	.	27	S	N	2	.	.	U	U	NO	.	0	5.9	6.1	7.5	7.3	27	26.9	32.3	31.9	49.6	48.9	LR	4.6		.	1	300	222	873801010	.
VCF930561	07/01/93	300	4	16	290694	805755	.	.	27	S	N	2	.	.	U	U	NO	.	0	5.9	6.1	7.5	7.3	27	26.9	32.3	31.9	49.6	48.9	LR	4.6		.	1	300	1260	873801010	.
VCF930562	07/01/93	300	5	16	290704	805751	.	.	27	S	N	2	.	.	U	U	NO	.	0	5.9	6.1	7.5	7.3	27	26.9	32.3	31.9	49.6	48.9	LR	4.6		.	1	300	741	873801010	.
VCF930614	07/26/93	300	1	16	290852	805670	.	.	22	.	.	2	.	.	N	.	CT	NO	0.3	4.8	5.0	7.3	7.2	29.3	29.3	33	33.0	50.3	50.4	LF	3.5	0	.	1	300	96356	873801010	.
VCF930615	07/26/93	300	2	16	290856	805671	.	.	22	.	.	2	.	.	N	.	NO	.	0	4.8	5.0	7.3	7.2	29.3	29.3	33	33.0	50.3	50.4	LF	3.5	0	.	1	300	815	873801010	.
VCF930616	07/26/93	300	3	16	290860	805668	.	.	22	.	.	2	.	.	N	.	NO	.	0	4.8	5.0	7.3	7.2	29.3	29.3	33	33.0	50.3	50.4	LF	4.2	0	.	1	300	593	873801010	.
VCF930617	07/26/93	300	4	16	290868	805662	.	.	22	.	.	2	.	.	N	.	NO	.	0	4.8	5.0	7.3	7.2	29.3	29.3	33	33.0	50.3	50.4	LF	3.6	0	.	1	300	815	873801010	.
VCF930618	07/26/93	300	5	16	290872	805660	.	.	22	.	.	2	.	.	N	.	NO	.	0	4.8	5.0	7.3	7.2	29.3	29.3	32.2	33.1	50.3	50.4	LF	3.5	0	.	1	300	889	873801010	.
VCF930750	08/24/93	300	1	16	290644	805721	.	.	22	.	.	2	.	.	.	.	OY	NO	0.5	4.7	4.9	7.4	7.4	29.4	29.4	37.2	37.2	56	56.2	HF	3.2		.	1	300	445	873801010	.
VCF930751	08/24/93	300	2	16	290636	805721	.	.	22	.	.	2	.	.	.	.	OY	NO	0.3	4.7	4.9	7.4	7.4	29.4	29.4	37.2	37.2	56	56.2	HF	3.2		.	1	300	74	873801010	.
VCF930752	08/24/93	300	3	16	290654	805727	.	.	22	.	.	2	.	.	.	.	CT	NO	0.5	4.7	4.9	7.4	7.4	29.4	29.4	37.2	37.2	56	56.2	HF	3.2		.	1	300	1112	873801010	.
VCF930753	08/24/93	300	4	16	290664	805730	.	.	22	.	.	2	.	.	.	.	CT	NO	0.5	4.7	4.9	7.4	7.4	29.4	29.4	37.2	37.2	56	56.2	HF	3.2		.	1	300	371	873801010	.
VCF930754	08/24/93	300	5	16	290675	805737	.	.	22	.	.	2	.	.	.	.	SA	NO	0.5	4.7	4.9	7.4	7.4	29.4	29.4	37.2	37.2	56	56.2	HF	3.2		.	1	300	667	873801010	.
VCF930846	09/27/93	300	1	16	280630	805720	.	.	27	S	H	2	.	.	N	N	CT	NO	0.5	5	4.9	7.8	7.7	28.6	28.5	36.5	36.5	55.1	55.1	HF	3.6		.	1	300	667	873801010	.
VCF930847	09/27/93	300	2	16	280640	805722	.	.	27	S	H	2	.	.	N	N	CT	NO	1	5	4.9	7.8	7.7	28.6	28.5	36.5	36.5	55.1	55.1	HF	3.6		.	1	300	667	873801010	.
VCF930848	09/27/93	300	3	16	280650	805722	.	.	27	S	H	2	.	.	N	N	CT	JF	3	5	4.9	7.8	7.7	28.6	28.5	36.5	36.5	55.1	55.1	HF	3.6		.	1	300	445	873801010	.
VCF930849	09/27/93	300	4	16	280661	805728	.	.	27	S	H	2	.	.	N	N	JF	CT	20	5	4.9	7.8	7.7	28.6	28.5	36.5	36.5	55.1	55.1	HF	3.6		.	1	300	741	873801010	.
VCF930850	09/27/93	300	5	16	280669	805728	.	.	27	S	H	2	.	.	N	N	CT	JF	2	5	4.9	7.8	7.7	28.6	28.5	36.5	36.5	55.1	55.1	HF	3.6		.	1	300	445	873801010	.
VCF930958	10/25/93	300	1	16	290852	805673	.	.	24	U	U	2	.	.	N	N	NO	NO	0	4.7	4.9	7.5	7.5	26.2	26.2	32.5	23.8	50	50.0	HF			.	1	300	667	873801010	.
VCF930959	10/25/93	300	2	16	290859	805675	.	.	24	U	U	2	.	.	N	N	NO	NO	0	4.7	4.9	7.5	7.5	26.2	26.2	32.5	23.8	50	50.0	HF			.	1	300	445	873801010	.
VCF930960	10/25/93	300	3	16	290864	805678	.	.	24	U	U	2	.	.	N	N	NO	NO	0	4.7	4.9	7.5	7.5	26.2	26.2	32.5	23.8	50	50.0	HF			.	1	300	889	873801010	.
VCF930961	10/25/93	300	4	16	290865	805679	.	.	24	U	U	2	.	.	N	N	NO	NO	0	4.7	4.9	7.5	7.5	26.2	26.2	32.5	23.8	50	50.0	HF			.	1	300	964	873801010	.
VCF930962	10/25/93	300	5	16	290869	805676	.	.	24	U	U	2	.	.	N	N	NO	NO	0	4.7	4.9	7.5	7.5	26.2	26.2	32.5	23.8	50	50.0	HF			.	1	300	964	873801010	.
VCF931074	11/15/93	300	1	16	290703	805742	.	.	16	S	N	2	.	.	N	N	NO	NO	0	7.4	7.5	7.9	7.8	21.5	21.4	33	32.9	50.3	50.3	HR			.	1	300	1186	873801010	.
VCF931075	11/15/93	300	2	16	290691	805731	.	.	16	S	N	2	.	.	N	N	NO	NO	0	7.4	7.5	7.9	7.8	21.5	21.4	33	32.9	50.3	50.3	HR			.	1	300	1186	873801010	.
VCF931076	11/15/93	300	3	16	290688	805729	.	.	16	S	N	2	.	.	N	N	NO	NO	0	7.4	7.5	7.9	7.8	21.5	21.4	33	32.9	50.3	50.3	HR			.	1	300	667	873801010	.
VCF931077	11/15/93	300	4	16	290684	805724	.	.	16	S	N	2	.	.	N	N	NO	NO	0	7.4	7.5	7.9	7.8	21.5	21.4	33	32.9	50.3	50.3	HR			.	1	300	667	873801010	.
VCF931078	11/15/93	300	5	16	290669	805717	.	.	16	S	N	2	.	.	N	N	NO	NO	0	7.4	7.5	7.9	7.8	21.5	21.4	33	32.9	50.3	50.3	HR			.	1	300	741	873801010	.
VCF931190	12/13/93	300	1	16	290664	805721	.	.	14	U	U	2	.	.	N	N	JF	NO	1	8.8	8.9	7.1	7.1	17.3	17.3	33.5	33.6	51.1	51.2	HF		0	.	1	300	1482	873801010	.
VCF931191	12/13/93	300	2	16	290689	805730	.	.	14	U	U	2	.	.	N	N	JF	NO	1	8.8	8.9	7.1	7.1	17.3	17.3	33.5	33.6	51.1	51.2	HF		0	.	1	300	1334	873801010	.
VCF931192	12/13/93	300	3	16	290713	805747	.	.	14	U	U	2	.	.	N	N	JF	NO	1	8.8	8.9	7.1	7.1	17.3	17.3	33.5	33.6	51.1	51.2	HF		0	.	1	300	1260	873801010	.
VCF931193	12/13/93	300	4	16	290732	805765	.	.	14	U	U	2	.	.	N	N	JF	NO	2	8.8	8.9	7.1	7.1	17.3	17.3	33.5	33.6	51.1	51.2	HF		0	.	1	300	1112	873801010	.
VCF931194	12/13/93	300	5	16	290748	805777	.	.	14	U	U	2	.	.	N	N	JF	NO	5	8.8	8.9	7.1	7.1	17.3	17.3	33.5	33.6	51.1	51.2	HF		0	.	1	300	964	873801010	.
VCF930346	05/03/93	300	1	17	285735	805216	.	.	26	.	.	2	.	.	.	.	NO	.	0		.		.		.		.		.	NG	2		.	1	300	741	873801010	.
VCF930347	05/03/93	300	2	17	285734	805218	.	.	26	.	.	2	.	.	.	.	NO	.	0		.		.		.		.		.	NG	2		.	1	300	741	873801010	.
VCF930348	05/03/93	300	3	17	285729	805210	.	.	26	.	.	2	.	.	.	.	NO	.	0		.		.		.		.		.	NG	2		.	1	300	519	873801010	.
VCF930480	06/02/93	300	1	17	285704	805188	.	.	28	.	.	2	.	.	U	U	NO	.	0	5.2	5.3	7.4	7.4	27.5	27.5	34.5	34.5	52.4	52.4	.			.	1	300	741	873801010	.
VCF930481	06/02/93	300	2	17	285704	805188	.	.	28	.	.	2	.	.	U	U	NO	.	0	5.2	5.3	7.4	7.4	27.5	27.5	34.5	34.5	52.4	52.4	.			.	1	300	741	873801010	.
VCF930482	06/02/93	300	3	17	285704	805188	.	.	28	.	.	2	.	.	U	U	NO	.	0	5.2	5.3	7.4	7.4	27.5	27.5	34.5	34.5	52.4	52.4	.			.	1	300	741	873801010	.
VCF930591	07/09/93	300	1	17	285726	805216	.	.	6	.	.	2	.	.	U	U	NO	.	0	4.4	4.5	7.5	7.5	30.4	30.3	36.3	36.4	54.8	54.9	HR	3.2		.	1	300	445	873801010	.
VCF930592	07/09/93	300	2	17	285727	805206	.	.	6	.	.	2	.	.	U	U	NO	.	0	4.4	4.5	7.5	7.5	30.4	30.3	36.3	36.4	54.8	54.9	HR	3.2		.	1	300	593	873801010	.
VCF930593	07/09/93	300	3	17	285722	805206	.	.	6	.	.	2	.	.	U	U	NO	.	0	4.4	4.5	7.5	7.5	30.4	30.3	36.3	36.4	54.8	54.9	HR	3.2		.	1	300	519	873801010	.
VCF930694	08/02/93	300	1	17	285715	805183	.	.	0	U	U	2	.	.	U	U	NO	.	0	4.6	4.5	7.4	7.4	30.4	30.3	40.1	40.1	59.8	59.8	HF	3.6		.	1	300	519	873801010	.
VCF930695	08/02/93	300	2	17	285718	805186	.	.	0	U	U	2	.	.	U	U	NO	.	0	4.6	4.5	7.4	7.4	30.4	30.3	40.1	40.1	59.8	59.8	HF			.	1	300	519	873801010	.
VCF930696	08/02/93	300	3	17	285718	805188	.	.	0	U	U	2	.	.	U	U	NO	.	0	4.6	4.5	7.4	7.4	30.4	30.3	40.1	40.1	59.8	59.8	HF			.	1	300	519	873801010	.
VCF930810	08/30/93	300	1	17	285714	805194	.	.	28	U	U	2	.	.	U	U	NO	.	6	4.2	4.3	7.3	7.2	28.4	28.4	32.5	32.5	49.7	49.6	HR	3.2		.	1	300	1186	873801010	.
VCF930811	08/30/93	300	2	17	285710	815188	.	.	28	U	U	2	.	.	U	U	NO	.	0	4.2	4.3	7.3	7.2	28.4	28.4	32.5	32.5	49.7	49.6	HR	3.2		.	1	300	815	873801010	.
VCF930812	08/30/93	300	3	17	285706	815186	.	.	28	U	U	2	.	.	U	U	NO	.	0	4.2	4.3	7.3	7.2	28.4	28.4	32.5	32.5	49.7	49.6	HR	3.2		.	1	300	815	873801010	.
VCF930925	10/04/93	300	1	17	285723	805210	.	.	4	S	H	2	.	.	N	N	NO	NO	0	4.6	4.6	7.7	7.7	25.8	25.8	38.5	38.4	57.6	57.7	.			.	1	300	593	873801010	.
VCF930926	10/04/93	300	2	17	285723	805208	.	.	4	S	H	2	.	.	N	N	NO	NO	0	4.6	4.6	7.7	7.7	25.8	25.8	38.5	38.4	57.6	57.7	.			.	1	300	741	873801010	.
VCF930927	10/04/93	300	3	17	285730	805203	.	.	4	S	H	2	.	.	N	N	NO	NO	0	4.6	4.6	7.7	7.7	25.8	25.8	38.5	38.4	57.6	57.7	.			.	1	300	667	873801010	.
VCF930998	11/01/93	300	1	17	285709	805177	.	.	2	U	U	2	.	.	N	N	NO	NO	0	6.9	7.3	7.1	6.9	17.9	17.8	33.1	33.1	50.5	50.1	HF			.	1	300	1038	873801010	.
VCF930999	11/01/93	300	2	17	285713	805180	.	.	2	U	U	2	.	.	N	N	NO	NO	0	6.9	7.3	7.1	6.9	17.9	17.8	33.1	33.1	50.5	50.1	HF			.	1	300	519	873801010	.
VCF931000	11/01/93	300	3	17	285719	805188	.	.	2	U	U	2	.	.	N	N	NO	NO	0	6.9	7.3	7.1	6.9	17.9	17.8	33.1	33.1	50.5	50.1	HF			.	1	300	593	873801010	.
VCF931154	11/22/93	300	1	17	285717	805384	.	.	23	S	H	2	.	.	N	N	NO	NO	0	7.1	7.2	7.5	7.4	20.9	20.9	33.2	33.2	50.7	50.6	.			.	1	300	667	873801010	.
VCF931155	11/22/93	300	2	17	285822	805809	.	.	23	S	H	2	.	.	N	N	NO	NO	0	7.1	7.2	7.5	7.4	20.9	20.9	33.2	33.2	50.7	50.6	.			.	1	300	1482	873801010	.
VCF931156	11/22/93	300	3	17	285813	805891	.	.	23	S	H	2	.	.	N	N	NO	NO	0	7.1	7.2	7.5	7.4	20.9	20.9	33.2	33.2	50.7	50.6	.			.	1	300	964	873801010	.
VCF931288	12/28/93	300	1	17	285718	805190	.	.	0	S	H	2	.	.	N	N	NO	NO	0	8.8	8.8	8.1	8.1	12.5	12.5	34.6	34.7	52.5	52.6	LF			.	1	300	519	873801010	.
VCF931289	12/28/93	300	2	17	285727	805299	.	.	0	S	H	2	.	.	N	N	NO	NO	0	8.8	8.8	8.1	8.1	12.5	12.5	34.6	34.7	52.5	52.6	LF			.	1	300	667	873801010	.
VCF931290	12/28/93	300	3	17	285732	805204	.	.	0	S	H	2	.	.	N	N	NO	NO	0	8.8	8.8	8.1	8.1	12.5	12.5	34.6	34.7	52.5	52.6	LF			.	1	300	445	873801010	.
VCF930151	03/01/93	301	1	17	285704	805188	.	.	23	S	N	2	.	.	U	U	NO	.	0	7.8	7.4	7.3	7.4	14.5	14.5	33	33.1	50.3	50.4	LF	2.1		.	1	300	741	873801010	.
VCF930152	03/01/93	301	2	17	285704	805188	.	.	23	S	N	2	.	.	U	U	MI	.	1	7.8	7.4	7.3	7.4	14.5	14.5	33	33.1	50.3	50.4	LF	2.1		.	1	300	741	873801010	.
VCF930153	03/01/93	301	3	17	285704	805188	.	.	23	S	N	2	.	.	U	U	MI	.	1	7.8	7.4	7.3	7.4	14.5	14.5	33	33.1	50.3	50.4	LF	2.1		.	1	300	741	873801010	.
VCF930350	05/03/93	23	2	18	285528	804976	.	.	26	H	S	2	MG	NO	.	.	NO	.	0	7.4	.		.	21.5	.	31	.		.	NG			.	1	23	68	873801010	.	41
VCF930351	05/03/93	23	3	18	285528	804976	.	.	26	H	S	2	MG	NO	.	.	NO	.	0	7.4	.		.	21.5	.	31	.		.	NG			.	1	23	68	873801010	.	41
VCF930154	03/01/93	23	1	18	285709	805193	.	.	23	M	N	2	MG	MA	U	U	NO	.	0	7.9	.	7.5	.	14.7	.	32.7	.	50	.	LF	1.5		A	1	23	68	873801010	.
VCF930155	03/01/93	23	2	18	285709	805193	.	.	23	M	N	2	MG	MA	U	U	NO	.	0	7.9	.	7.5	.	14.7	.	32.7	.	50	.	LF	1.5		A	1	23	68	873801010	.
VCF930156	03/01/93	23	3	18	285709	805193	.	.	23	M	N	2	MG	MA	U	U	NO	.	0	7.9	.	7.5	.	14.7	.	32.7	.	50	.	LF	1.5		A	1	23	68	873801010	.
VCF930349	05/03/93	23	1	18	285528	804976	.	.	26	H	S	2	MG	NO	.	.	NO	.	0	7.4	.		.	21.5	.	31	.		.	NG			.	1	23	68	873801010	.
VCF930350	05/03/93	23	2	18	285528	804976	.	.	26	H	S	2	MG	NO	.	.	NO	.	0	7.4	.		.	21.5	.	31	.		.	NG			.	1	23	68	873801010	.
VCF930351	05/03/93	23	3	18	285528	804976	.	.	26	H	S	2	MG	NO	.	.	NO	.	0	7.4	.		.	21.5	.	31	.		.	NG			.	1	23	68	873801010	.
VCF930483	06/02/93	23	1	18	285704	805188	.	.	28	S	M	2	MG	NO	N	.	NO	.	0	4.9	.	7.5	.	27.9	.	34.6	.	52.5	.	.	1.5	0	C	1	23	68	873801010	.
VCF930484	06/02/93	23	2	18	285704	805188	.	.	28	S	M	2	MG	NO	N	.	NO	.	0	4.9	.	7.5	.	27.9	.	34.6	.	52.5	.	.	1.5	0	C	1	23	68	873801010	.
VCF930485	06/02/93	23	3	18	285704	805188	.	.	28	S	M	2	MG	NO	N	.	NO	.	0	4.9	.	7.5	.	27.9	.	34.6	.	52.5	.	.	1.5	0	C	1	23	68	873801010	.
VCF930594	07/09/93	23	1	18	285704	805188	.	.	6	M	S	2	MG	MA	N	.	NO	.	0	4.8	4.9	7.6	7.6	30.6	30.6	36.3	36.3	54.9	54.9	MF	1.6	0	B	1	23	68	873801010	.
VCF930595	07/09/93	23	2	18	285704	805188	.	.	6	M	S	2	MG	MA	N	.	NO	.	0	4.8	4.9	7.6	7.6	30.6	30.6	36.3	36.3	54.9	54.9	MF	1.6	0	B	1	23	68	873801010	.
VCF930596	07/09/93	23	3	18	285704	805188	.	.	6	M	S	2	MG	MA	N	.	NO	.	0	4.8	4.9	7.6	7.6	30.6	30.6	36.3	36.3	54.9	54.9	MF	1.6	0	B	1	23	68	873801010	.
VCF930697	08/02/93	23	1	18	285715	805183	.	.	0	M	H	2	MG	NO	N	.	NO	.	0	4.1	.	7.4	.	30.5	.	39.9	.	59.6	.	.		0	C	1	23	68	873801010	.
VCF930698	08/02/93	23	2	18	285715	805183	.	.	0	M	H	2	MG	NO	N	.	NO	.	0	4.1	.	7.4	.	30.5	.	39.9	.	59.6	.	.		0	C	1	23	68	873801010	.
VCF930699	08/02/93	23	3	18	285715	805183	.	.	0	M	H	2	MG	NO	N	.	NO	.	0	4.1	.	7.4	.	30.5	.	39.9	.	59.6	.	.		0	C	1	23	68	873801010	.
VCF930813	08/30/93	23	1	18	285704	805188	.	.	28	M	N	2	MG	NO	N	.	NO	.	0	4.4	.	7.4	.	28.7	.	32.5	.	49.7	.	HR	1.5	0	C	1	23	68	873801010	.
VCF930814	08/30/93	23	2	18	285704	805188	.	.	28	M	N	2	MG	NO	N	.	NO	.	0	4.4	.	7.4	.	28.7	.	32.5	.	49.7	.	HR	1.5	0	C	1	23	68	873801010	.
VCF930815	08/30/93	23	3	18	285704	805188	.	.	28	M	N	2	MG	NO	N	.	NO	.	0	4.4	.	7.4	.	28.7	.	32.5	.	49.7	.	HR	1.5	0	C	1	23	68	873801010	.
VCF930928	10/04/93	23	1	18	285704	805188	.	.	4	M	N	2	MG	NO	N	N	NO	NO	0	4.8	.	7.7	.	26	.	38.5	.	57.6	.	HR	1	0	A	1	23	68	873801010	.
VCF930929	10/04/93	23	2	18	285704	805188	.	.	4	M	N	2	MG	NO	N	N	NO	NO	0	4.8	.	7.7	.	26	.	38.5	.	57.6	.	HR	1	0	A	1	23	68	873801010	.
VCF930930	10/04/93	23	3	18	285704	805188	.	.	4	M	N	2	MG	NO	N	N	NO	NO	0	4.8	.	7.7	.	26	.	38.5	.	57.6	.	HR	1	0	A	1	23	68	873801010	.
VCF931001	11/01/93	23	1	18	285588	804976	.	.	2	M	H	2	MG	NO	N	N	NO	NO	0	7	.	7.3	.	18.1	.	33.1	.	50.3	.	HF	1.2	0	C	1	23	68	873801010	.
VCF931002	11/01/93	23	2	18	285588	804976	.	.	2	M	H	2	MG	NO	N	N	NO	NO	0	7	.	7.3	.	18.1	.	33.1	.	50.3	.	HF	1.2	0	C	1	23	68	873801010	.
VCF931003	11/01/93	23	3	18	285588	804976	.	.	2	M	H	2	MG	NO	N	N	NO	NO	0	7	.	7.3	.	18.1	.	33.1	.	50.3	.	HF	1.2	0	C	1	23	68	873801010	.
VCF931157	11/22/93	23	1	18	285704	805188	.	.	23	M	N	2	MG	NO	N	N	NO	NO	0	7.2	.	7.4	.	21.1	.	33.3	.	50.8	.	.	1.5	0	C	1	23	68	873801010	.
VCF931158	11/22/93	23	2	18	285704	805188	.	.	23	M	N	2	MG	NO	N	N	NO	NO	0	7.2	.	7.4	.	21.1	.	33.3	.	50.8	.	.	1.5	0	C	1	23	68	873801010	.
VCF931159	11/22/93	23	3	18	285704	805188	.	.	23	M	N	2	MG	NO	N	N	NO	NO	0	7.2	.	7.4	.	21.1	.	33.3	.	50.8	.	.	1.5	0	C	1	23	68	873801010	.
VCF931291	12/28/93	23	1	18	285704	805188	.	.	0	S	M	2	MG	NO	N	N	NO	NO	0	8.8	.	8.2	.	13	.	34.8	.	52.8	.	LF	1	0	C	1	23	68	873801010	.
VCF931292	12/28/93	23	2	18	285704	805188	.	.	0	S	M	2	MG	NO	N	N	NO	NO	0	8.8	.	8.2	.	13	.	34.8	.	52.8	.	LF	1	0	C	1	23	68	873801010	.
VCF931293	12/28/93	23	3	18	285704	805188	.	.	0	S	M	2	MG	NO	N	N	NO	NO	0	8.8	.	8.2	.	13	.	34.8	.	52.8	.	LF	1	0	C	1	23	68	873801010	.
VCF930157	03/01/93	300	1	19	285504	804985	.	.	23	S	M	2	.	.	U	U	GR	.	2	7.8	7.5	7.5	7.6	15.1	14.7	32.8	32.8	50.1	50.0	LF	3		.	1	300	741	873801010	.
VCF930158	03/01/93	300	2	19	285583	804970	.	.	23	S	M	2	.	.	U	U	NO	.	0	7.8	7.5	7.5	7.6	15.1	14.7	32.8	32.8	50.1	50.0	LF	3.1		.	1	300	1482	873801010	.
VCF930159	03/01/93	300	3	19	285572	804966	.	.	23	S	M	2	.	.	U	U	NO	.	0	7.8	7.5	7.5	7.6	15.1	14.7	32.8	32.8	50.1	50.0	LF	3.1		.	1	300	371	873801010	.
VCF930352	05/03/93	300	1	19	285593	804976	.	.	26	H	S	2	.	.	.	.	AM	.	6	6.7	6.4		.	22	22.0	31	.		.	NG	2.3		.	1	300	1038	873801010	.
VCF930353	05/03/93	300	2	19	285577	804968	.	.	26	H	S	2	.	.	.	.	AM	.	6	6.7	6.4		.	22	22.0	31	.		.	NG	2.3		.	1	300	815	873801010	.
VCF930354	05/03/93	300	3	19	285574	804969	.	.	26	H	S	2	.	.	.	.	AM	.	6	6.7	6.4		.	22	22.0	31	.		.	NG	2.8		.	1	300	815	873801010	.
VCF930486	06/02/93	300	1	19	285588	804976	.	.	28	.	.	2	.	.	U	U	GM	AM	5	5.2	5.0	7.5	7.5	29.1	28.9	35.4	35.4	53.5	53.5	.	3.4		.	1	300	741	873801010	.
VCF930487	06/02/93	300	2	19	285588	804976	.	.	28	.	.	2	.	.	U	U	GM	AM	2	5.2	5.0	7.5	7.5	29.1	28.9	35.4	35.4	53.5	53.5	.	3.4		.	1	300	741	873801010	.
VCF930488	06/02/93	300	3	19	285588	804976	.	.	28	.	.	2	.	.	U	U	GM	AM	2	5.2	5.0	7.5	7.5	29.1	28.9	35.4	35.4	53.5	53.5	.	3.4		.	1	300	741	873801010	.
VCF930600	07/09/93	300	1	19	292856	804980	.	.	6	.	.	2	.	.	U	U	AD	CG	15	5.2	5.4	7.7	7.7	31.1	31.3	36.7	36.6	55.3	55.2	.	2.4		.	1	300	741	873801010	.
VCF930601	07/09/93	300	2	19	285591	804373	.	.	6	.	.	2	.	.	U	U	AD	CG	8	5.2	5.4	7.7	7.7	31.1	31.3	36.7	36.6	55.3	55.2	.	2.4		.	1	300	74	873801010	.
VCF930602	07/09/93	300	3	19	285592	804974	.	.	6	.	.	2	.	.	U	U	AD	CG	2	5.2	5.4	7.7	7.7	31.1	31.3	36.7	36.6	55.3	55.2	.	2.4		.	1	300	1112	873801010	.
VCF930703	08/02/93	300	1	19	285584	804957	.	.	0	U	U	2	.	.	U	U	NO	.	0	4.5	4.6	7.6	7.6	31.4	31.4	40.8	40.9	60.8	60.9	.			.	1	300	1557	873801010	.
VCF930704	08/02/93	300	2	19	285563	804949	.	.	0	U	U	2	.	.	U	U	CG	GM	3	4.5	4.6	7.6	7.6	31.4	31.4	40.8	40.9	60.8	60.9	.			.	1	300	889	873801010	.
VCF930705	08/02/93	300	3	19	285549	804944	.	.	0	U	U	2	.	.	U	U	AM	CG	1	4.5	4.6	7.6	7.6	31.4	31.4	40.8	40.9	60.8	60.9	.			.	1	300	1038	873801010	.
VCF930819	08/30/93	300	1	19	285578	804964	.	.	28	U	U	2	.	.	U	U	NO	.	0	5.6	5.4	7.8	7.8	30	29.8	32.7	32.7	49.9	49.9	HF	3.2		.	1	300	667	873801010	.
VCF930820	08/30/93	300	2	19	285570	804966	.	.	28	U	U	2	.	.	U	U	CG	NO	1	5.6	5.4	7.8	7.8	30	29.8	32.7	32.7	49.9	49.9	HF	3.2		.	1	300	741	873801010	.
VCF930821	08/30/93	300	3	19	285562	804962	.	.	28	U	U	2	.	.	U	U	CG	AM	2	5.6	5.4	7.8	7.8	30	29.8	32.7	32.7	49.9	49.9	HF	3.2		.	1	300	667	873801010	.
VCF930934	10/04/93	300	1	19	285566	804964	.	.	4	S	H	2	.	.	U	U	CG	NO	0.5	5.7	5.7	7.9	7.9	26.8	26.8	38.5	38.4	57.7	57.6	.			.	1	300	445	873801010	.
VCF930935	10/04/93	300	2	19	285566	804963	.	.	4	S	H	2	.	.	U	U	CG	AM	1	5.7	5.7	7.9	7.9	26.8	26.8	38.5	38.4	57.7	57.6	.			.	1	300	519	873801010	.
VCF930936	10/04/93	300	3	19	285573	804965	.	.	4	S	H	2	.	.	U	U	AM	CG	1	5.7	5.7	7.9	7.9	26.8	26.8	38.5	38.4	57.7	57.6	.			.	1	300	519	873801010	.
VCF931007	11/01/93	300	1	19	285562	804950	.	.	2	U	U	2	.	.	U	U	GR	CG	5	7.6	7.8	7.3	7.3	15.9	15.8	33.2	33.3	50.7	50.7	MF			.	1	300	667	873801010	.
VCF931008	11/01/93	300	2	19	285572	804953	.	.	2	U	U	2	.	.	U	U	MU	AM	2	7.6	7.8	7.3	7.3	15.9	15.8	33.2	33.3	50.7	50.7	MF			.	1	300	667	873801010	.
VCF931009	11/01/93	300	3	19	285551	804948	.	.	2	U	U	2	.	.	U	U	AM	NO	2	7.6	7.8	7.3	7.3	15.9	15.8	33.2	33.3	50.7	50.7	MF			.	1	300	889	873801010	.
VCF931163	11/22/93	300	1	19	285571	804952	.	.	23	S	H	2	.	.	U	U	NO	NO	0	6.9	6.8	7.4	7.4	21.2	21.2	33.4	33.4	50.8	50.9	.			.	1	300	1334	873801010	.
VCF931164	11/22/93	300	2	19	285575	804969	.	.	23	S	H	2	.	.	U	U	NO	NO	0	6.9	6.8	7.4	7.4	21.2	21.2	33.4	33.4	50.8	50.9	.			.	1	300	1038	873801010	.
VCF931165	11/22/93	300	3	19	804997	285566	.	.	23	S	H	2	.	.	U	U	NO	NO	0	6.9	6.8	7.4	7.4	21.2	21.2	33.4	33.4	50.8	50.9	.			.	1	300	964	873801010	.
VCF931297	12/28/93	300	1	19	285504	804966	.	.	0	S	N	2	.	.	N	N	HY	GU	15	9	9.1	8.2	8.2	13.3	12.8	34.5	34.5	52.5	52.4	LF			.	1	300	1334	873801010	.
VCF931298	12/28/93	300	2	19	285592	804958	.	.	0	S	N	2	.	.	N	N	HY	NO	15	9	9.1	8.2	8.2	13.3	12.8	34.5	34.5	52.5	52.4	LF			.	1	300	964	873801010	.
VCF931299	12/28/93	300	3	19	285581	804957	.	.	0	S	N	2	.	.	N	N	NO	NO	0	9	9.1	8.2	8.2	13.3	12.8	34.5	34.5	52.5	52.4	LF			.	1	300	889	873801010	.
VCF930160	03/01/93	23	1	20	285610	804980	.	.	23	S	M	2	MA	NO	U	U	NO	.	0	7.7	.	7.5	.	16.2	.	33	.	50.2	.	LR	0.3		C	1	23	68	873801010	.
VCF930161	03/01/93	23	2	20	285610	804980	.	.	23	S	M	2	MA	NO	U	U	NO	.	0	7.7	.	7.5	.	16.2	.	33	.	50.2	.	LR	0.3		C	1	23	68	873801010	.
VCF930162	03/01/93	23	3	20	285610	804980	.	.	23	S	M	2	MA	NO	U	U	NO	.	0	7.7	.	7.5	.	16.2	.	33	.	50.2	.	LR	0.3		C	1	23	68	873801010	.
VCF930355	05/03/93	23	1	20	285611	804980	.	.	26	S	M	2	MG	NO	H	N	NO	.	0	6.8	.		.	22.5	.	32	.		.	NG	0.5		.	1	23	68	873801010	.
VCF930356	05/03/93	23	2	20	285611	804980	.	.	26	S	M	2	MG	NO	H	N	NO	.	0	6.8	.		.	22.5	.	32	.		.	NG	0.5		.	1	23	68	873801010	.
VCF930357	05/03/93	23	3	20	285611	804980	.	.	26	S	M	2	MG	NO	H	N	NO	.	0	6.8	.		.	22.5	.	32	.		.	NG	0.5		.	1	23	68	873801010	.
VCF930489	06/02/93	23	1	20	285611	804980	.	.	28	S	M	2	SA	NO	N	.	NO	.	0	3.8	.	7.5	.	29.8	.	35.6	.	53.9	.	.	0.3	0	C	1	23	68	873801010	.
VCF930490	06/02/93	23	2	20	285611	804980	.	.	28	S	M	2	SA	NO	N	.	NO	.	0	3.8	.	7.5	.	29.8	.	35.6	.	53.9	.	.	0.3	0	C	1	23	68	873801010	.
VCF930491	06/02/93	23	3	20	285611	804980	.	.	28	S	M	2	SA	NO	N	.	NO	.	0	3.8	.	7.5	.	29.8	.	35.6	.	53.9	.	.	0.3	0	C	1	23	68	873801010	.
VCF930597	07/09/93	23	1	20	285611	804980	.	.	6	S	M	2	OS	TG	H	N	NO	.	0	5.6	.	7.7	.	31.2	.	36.6	.	55.2	.	.	0.5	100	B	1	23	68	873801010	.
VCF930598	07/09/93	23	2	20	285611	804980	.	.	6	S	M	2	OS	TG	H	N	NO	.	0	5.6	.	7.7	.	31.2	.	36.6	.	55.2	.	.	0.5	100	B	1	23	68	873801010	.
VCF930599	07/09/93	23	3	20	285611	804980	.	.	6	S	M	2	OS	TG	H	N	NO	.	0	5.6	.	7.7	.	31.2	.	36.6	.	55.2	.	.	0.5	10	B	1	23	68	873801010	.
VCF930700	08/02/93	23	1	20	285616	804966	.	.	0	S	M	2	PA	BM	H	N	NO	.	0	4.8	.	7.6	.	31.8	.	40.5	.	60.5	.	LR	0.5	90	D	1	23	68	873801010	.
VCF930701	08/02/93	23	2	20	285616	804966	.	.	0	S	N	2	SA	NO	H	N	NO	.	0	4.8	.	7.6	.	31.8	.	40.5	.	60.5	.	LR	0.5	80	D	1	23	68	873801010	.
VCF930702	08/02/93	23	3	20	285616	804966	.	.	0	S	N	2	SN	NO	H	N	NO	.	0	4.8	.	7.6	.	31.8	.	40.5	.	60.5	.	LR	0.5	80	D	1	23	68	873801010	.
VCF930816	08/30/93	23	1	20	285611	804980	.	.	28	S	M	2	MG	NO	H	N	NO	.	0	4.5	.	7.6	.	29.2	.	32.6	.	49.7	.	HS	0.5	50	B	1	23	68	873801010	.
VCF930817	08/30/93	23	2	20	285611	804980	.	.	28	S	M	2	MG	NO	H	N	NO	.	0	4.5	.	7.6	.	29.2	.	32.6	.	49.7	.	HS	0.5	100	B	1	23	68	873801010	.
VCF930818	08/30/93	23	3	20	285611	804980	.	.	28	S	M	2	MG	NO	H	N	NO	.	0	4.5	.	7.6	.	29.2	.	32.6	.	49.7	.	HS	0.5	100	B	1	23	68	873801010	.
VCF930931	10/04/93	23	1	20	285611	804980	.	.	4	M	S	2	MG	NO	H	N	NO	NO	0	5.6	.	7.8	.	26.8	.	38	.	57.2	.	.	1	20	C	1	23	68	873801010	.
VCF930932	10/04/93	23	2	20	285611	804980	.	.	4	S	M	2	SA	NO	H	N	NO	NO	0	5.6	.	7.8	.	26.8	.	38	.	57.2	.	.	1	20	C	1	23	68	873801010	.
VCF930933	10/04/93	23	3	20	285611	804980	.	.	4	S	M	2	OS	BP	H	N	NO	NO	0	5.6	.	7.8	.	26.8	.	38	.	57.2	.	.	1	20	C	1	23	68	873801010	.
VCF931004	11/01/93	23	1	20	285611	804980	.	.	2	S	H	2	SN	MG	N	N	NO	NO	0	8.3	.	7.4	.	16.1	.	33.2	.	50.7	.	MF	1	0	A	1	23	68	873801010	.
VCF931005	11/01/93	23	2	20	285611	804980	.	.	2	S	H	2	SA	SN	N	N	NO	NO	0	8.3	.	7.4	.	16.1	.	33.2	.	50.7	.	MF	0.6	0	A	1	23	68	873801010	.
VCF931006	11/01/93	23	3	20	285611	804980	.	.	2	S	H	2	MG	NO	N	N	NO	NO	0	8.3	.	7.4	.	16.1	.	33.2	.	50.7	.	MF	0.6	0	A	1	23	68	873801010	.
VCF931160	11/22/93	23	1	20	285611	804980	.	.	23	S	M	2	PA	NO	N	N	NO	NO	0	6.2	.	7.4	.	21.5	.	33.2	.	50.6	.	.	0.6	0	A	1	23	68	873801010	.
VCF931161	11/22/93	23	2	20	285611	804980	.	.	23	S	M	2	SA	NO	N	N	NO	NO	0	6.2	.	7.4	.	21.5	.	33.2	.	50.6	.	.	0.6	0	A	1	23	68	873801010	.
VCF931162	11/22/93	23	3	20	285611	804980	.	.	23	S	M	2	SN	NO	N	N	NO	NO	0	6.2	.	7.4	.	21.5	.	33.2	.	50.6	.	.	0.5	0	A	1	23	68	873801010	.
VCF931294	12/28/93	23	1	20	285611	804919	.	.	0	S	N	2	MA	NO	N	N	NO	NO	0	9.5	.	8.2	.	13.7	.	34.8	.	52.4	.	LF	0.5	0	D	1	23	68	873801010	.
VCF931295	12/28/93	23	2	20	285611	804919	.	.	0	S	N	2	SA	NO	N	N	NO	NO	0	9.5	.	8.2	.	13.7	.	34.8	.	52.4	.	LF	0.5	0	D	1	23	68	873801010	.
VCF931296	12/28/93	23	3	20	285611	804919	.	.	0	S	N	2	SN	NO	N	N	NO	NO	0	9.5	.	8.2	.	13.7	.	34.8	.	52.4	.	LF	0.5	0	D	1	23	68	873801010	.
VCF930163	03/01/93	300	1	21	285389	804903	.	.	23	S	M	2	.	.	U	U	AM	.	2	7.6	7.4	7.5	7.5	15.1	15.1	32.8	32.7	50	50.0	LR	2.5		.	1	300	741	873801010	.
VCF930164	03/01/93	300	2	21	285399	804907	.	.	23	S	M	2	.	.	U	U	AM	.	4	7.6	7.4	7.5	7.5	15.1	15.1	32.8	32.7	50	50.0	LR	2.5		.	1	300	741	873801010	.
VCF930165	03/01/93	300	3	21	285410	804910	.	.	23	S	M	2	.	.	U	U	NO	.	0	7.6	7.4	7.5	7.5	15.1	15.1	32.8	32.7	50	50.0	LR	3.5		.	1	300	667	873801010	.
VCF930358	05/03/93	300	1	21	285439	804934	.	.	26	S	M	2	.	.	.	.	.	.		7.4	6.6		.	22.5	22.5	32	.		.	NG	1.4		.	1	300	519	873801010	.
VCF930359	05/03/93	300	2	21	285429	804935	.	.	26	S	M	2	.	.	.	.	.	.		7.4	6.6		.	22.5	22.5	32	.		.	NG	1.4		.	1	300	519	873801010	.
VCF930360	05/03/93	300	3	21	285427	804934	.	.	26	S	M	2	.	.	.	.	.	.		7.4	6.6		.	22.5	22.5	32	.		.	NG	1.4		.	1	300	519	873801010	.
VCF930495	06/02/93	300	1	21	285411	804919	.	.	28	.	.	2	.	.	U	U	AM	.	2	7.2	6.5	7.7	7.7	31.9	31.1	36	36.0	54.4	54.5	.	1.5		.	1	300	741	873801010	.
VCF930496	06/02/93	300	2	21	285411	804919	.	.	28	.	.	2	.	.	U	U	AM	.	1	7.2	6.5	7.7	7.7	31.9	31.1	36	36.0	54.4	54.5	.	1.5		.	1	300	741	873801010	.
VCF930497	06/02/93	300	3	21	285411	804919	.	.	28	.	.	2	.	.	U	U	AM	.	1	7.2	6.5	7.7	7.7	31.9	31.1	36	36.0	54.4	54.5	.	1.5		.	1	300	741	873801010	.
VCF930724	08/06/93	300	1	21	285440	804937	.	.	4	U	U	2	.	.	U	U	NO	.	0	6.1	5.9	7.8	7.8	31.4	31.2	41.8	41.7	62	62.0	.	2.1		.	1	300	815	873801010	.
VCF930725	08/06/93	300	2	21	285428	804930	.	.	4	U	U	2	.	.	U	U	NO	.	0	6.1	5.9	7.8	7.8	31.4	31.2	41.8	41.7	62	62.0	.	2.2		.	1	300	889	873801010	.
VCF930726	08/06/93	300	3	21	285416	804919	.	.	4	U	U	2	.	.	U	U	HA	NO	5	6.1	5.9	7.8	7.8	31.4	31.2	41.8	41.7	62	62.0	.	2.2		.	1	300	1038	873801010	.
VCF930822	08/30/93	300	1	21	285410	804921	.	.	28	U	U	2	.	.	U	U	NO	.	0	6.3	6.3	7.8	7.9	30.2	30.2	34.2	34.2	52	52.0	HF	1.8		.	1	300	1038	873801010	.
VCF930823	08/30/93	300	2	21	285403	804924	.	.	28	U	U	2	.	.	U	U	NO	.	0	6.3	6.3	7.8	7.9	30.2	30.2	34.2	34.2	52	52.0	HF	1.9		.	1	300	741	873801010	.
VCF930824	08/30/93	300	3	21	285392	804919	.	.	28	U	U	2	.	.	U	U	NO	.	0	6.3	6.3	7.8	7.9	30.2	30.2	34.2	34.2	52	52.0	HF	1.9		.	1	300	593	873801010	.
VCF930937	10/04/93	300	1	21	285428	804933	.	.	4	S	H	2	.	.	U	U	AM	NO	0.5	5.7	5.8	7.9	7.9	27	27.0	38.6	38.6	58	57.9	.			.	1	300	1186	873801010	.
VCF930938	10/04/93	300	2	21	285428	804933	.	.	4	S	H	2	.	.	U	U	AM	NO	0.3	5.7	5.8	7.9	7.9	27	27.0	38.6	38.6	58	57.9	.			.	1	300	741	873801010	.
VCF930939	10/04/93	300	3	21	285432	804941	.	.	4	S	H	2	.	.	U	U	NO	NO	0	5.7	5.8	7.9	7.9	27	27.0	38.6	38.6	58	57.9	.			.	1	300	741	873801010	.
VCF931010	11/01/93	300	1	21	285422	804909	.	.	2	U	U	2	.	.	U	U	AM	TU	1	7.8	8.0	7.4	7.4	15.7	15.7	33.4	33.4	50.8	50.9	MF			.	1	300	1112	873801010	.
VCF931011	11/01/93	300	2	21	285427	804915	.	.	2	U	U	2	.	.	U	U	NO	NO	0	7.8	8.0	7.4	7.4	15.7	15.7	33.4	33.4	50.8	50.9	MF			.	1	300	889	873801010	.
VCF931012	11/01/93	300	3	21	285427	804915	.	.	2	U	U	2	.	.	U	U	NO	NO	0	7.8	8.0	7.4	7.4	15.7	15.7	33.4	33.4	50.8	50.9	MF			.	1	300	1038	873801010	.
VCF931166	11/22/93	300	1	21	285547	804962	.	.	23	U	U	2	.	.	U	U	AM	NO	1	6.7	6.8	7.3	7.1	21.2	21.2	33.6	33.6	51.2	51.1	.			.	1	300	964	873801010	.
VCF931167	11/22/93	300	2	21	285553	804990	.	.	23	U	U	2	.	.	U	U	NO	NO	0	6.7	6.8	7.3	7.1	21.3	21.2	33.6	33.6	51.2	51.1	.			.	1	300	964	873801010	.
VCF931168	11/22/93	300	3	21	285510	805010	.	.	23	U	U	2	.	.	U	U	AM	SP	1	6.7	6.8	7.3	7.1	21.3	21.2	33.6	33.6	51.2	51.1	.			.	1	300	889	873801010	.
VCF931303	12/28/93	300	1	21	285559	804950	.	.	0	S	N	2	.	.	N	N	NO	NO	0	9.6	9.6	8.2	8.2	15	14.4	34.5	34.7	52.8	52.7	LS			.	1	300	1112	873801010	.
VCF931304	12/28/93	300	2	21	285525	804942	.	.	0	S	N	2	.	.	N	N	NO	NO	0	9.6	9.6	8.2	8.2	15	14.4	34.5	34.7	52.8	52.7	LS			.	1	300	445	873801010	.
VCF931305	12/28/93	300	3	21	285517	804940	.	.	0	S	N	2	.	.	N	N	NO	NO	0	9.6	9.6	8.2	8.2	15	14.4	34.5	34.7	52.8	52.7	LS			.	1	300	519	873801010	.
VCF930603	07/09/93	301	1	21	285416	804918	.	.	6	.	.	2	.	.	U	U	AD	TU	1	4.9	5.0	7.8	7.8	31	31.0	36.5	36.5	55.1	55.0	.	2		.	1	300	815	873801010	.
VCF930604	07/09/93	301	2	21	285404	804918	.	.	6	.	.	2	.	.	U	U	TU	CG	1	4.9	5.0	7.8	7.8	31	31.0	36.5	36.5	55.1	55.0	.	2		.	1	300	964	873801010	.
VCF930605	07/09/93	301	3	21			.	.	6	.	.	2	.	.	U	U	TU	CG	1	4.9	5.0	7.8	7.8	31	31.0	36.5	36.5	55.1	55.0	.	2		.	1	300	815	873801010	.
VCF930166	03/01/93	22	1	22	285416	804933	.	.	23	S	M	2	MG	NO	U	U	NO	.	0	7.7	.	7.5	.	16.9	.	32.8	.	50	.	LR	0.5		B	1	22	338	873801010	.
VCF930167	03/01/93	22	2	22	285416	804933	.	.	23	S	M	2	MG	NO	U	U	NO	.	0	7.7	.	7.5	.	16.9	.	32.8	.	50	.	LR	0.5		B	1	22	338	873801010	.
VCF930168	03/01/93	22	3	22	285416	804933	.	.	23	S	M	2	MG	NO	U	U	NO	.	0	7.7	.	7.5	.	16.9	.	32.8	.	50	.	LR	0.5		B	1	22	338	873801010	.
VCF930361	05/03/93	22	1	22	285416	804933	.	.	26	.	.	2	.	.	.	.	AM	.	1	9	.		.	24	.	32	.		.	NG	0.5		.	1	22	338	873801010	.
VCF930362	05/03/93	22	2	22	285416	804933	.	.	26	.	.	2	.	.	.	.	AM	.	1	9	.		.	24	.	32	.		.	NG	0.5		.	1	22	338	873801010	.
VCF930363	05/03/93	22	3	22	285416	804933	.	.	26	.	.	2	.	.	.	.	AM	.	1	9	.		.	24	.	32	.		.	NG	0.5		.	1	22	338	873801010	.
VCF930492	06/02/93	22	1	22	285416	804933	.	.	28	S	N	2	MG	NO	H	N	GM	.	1	11.4	.	8.1	.	34	.	35.2	.	53.3	.	.	0.5	40	B	1	22	338	873801010	.
VCF930493	06/02/93	22	2	22	285416	804933	.	.	28	S	N	2	MG	NO	H	N	GM	CT	2	11.4	.	8.1	.	34	.	35.2	.	53.3	.	.	0.5	40	B	1	22	338	873801010	.
VCF930494	06/02/93	22	3	22	285416	804933	.	.	28	S	N	2	MG	NO	H	N	GM	AM	2	11.4	.	8.1	.	34	.	35.2	.	53.3	.	.	0.5	40	B	1	22	338	873801010	.
VCF930606	07/09/93	22	1	22	285416	804933	.	.	6	S	N	2	MG	NO	H	N	HA	.	10	11.4	.	8.1	.	33.5	.	37	.	55.8	.	.	0.4	90	D	1	22	338	873801010	.
VCF930607	07/09/93	22	2	22	285416	804933	.	.	6	S	N	2	MG	NO	H	N	HA	.	10	11.4	.	8.1	.	33.5	.	37	.	55.8	.	.	0.4	50	D	1	22	338	873801010	.
VCF930608	07/09/93	22	3	22	285416	804933	.	.	6	S	N	2	SA	NO	H	N	HA	.	8	11.4	.	8.1	.	33.5	.	37	.	55.8	.	.	0.4	50	B	1	22	338	873801010	.
VCF930727	08/06/93	22	1	22	285416	804933	.	.	4	S	M	2	MG	NO	H	N	HA	NO	10	4.9	.	7.9	.	35	.	42.1	.	62.4	.	.	0.5	100	B	1	22	338	873801010	.
VCF930728	08/06/93	22	2	22	285416	804933	.	.	4	S	M	2	MG	NO	H	N	HA	NO	8	4.9	.	7.9	.	35	.	42.1	.	62.4	.	.	0.5	100	B	1	22	338	873801010	.
VCF930729	08/06/93	22	3	22	285416	804933	.	.	4	S	M	2	MG	NO	H	N	HA	NO	5	4.9	.	7.9	.	35	.	42.1	.	62.4	.	.	0.5	100	B	1	22	338	873801010	.
VCF930825	08/30/93	22	1	22	285416	804933	.	.	28	S	M	2	SA	NO	H	N	CT	GM	5	9.1	.	7.9	.	34.6	.	34.3	.	52.2	.	MF	0.5	100	C	1	22	338	873801010	.
VCF930826	08/30/93	22	2	22	285416	804933	.	.	28	S	M	2	SA	NO	H	N	CT	GM	3	9.1	.	7.9	.	34.6	.	34.3	.	52.2	.	MF	0.5	100	C	1	22	338	873801010	.
VCF930827	08/30/93	22	3	22	285416	804933	.	.	28	S	M	2	SA	NO	H	N	CT	GM	5	9.1	.	7.9	.	34.6	.	34.3	.	52.2	.	MF	0.5	100	C	1	22	338	873801010	.
VCF930940	10/04/93	22	1	22	285416	804933	.	.	4	S	M	2	MG	NO	H	N	AM	GM	30	9.6	.	8	.	28.7	.	38.3	.	57.5	.	.	0.3	60	.	1	22	338	873801010	.
VCF930941	10/04/93	22	2	22	285416	804933	.	.	4	S	M	2	MG	NO	H	N	AM	GM	5	9.6	.	8	.	28.7	.	38.3	.	57.5	.	.	0.3	20	.	1	22	338	873801010	.
VCF930942	10/04/93	22	3	22	285416	804933	.	.	4	S	H	2	MA	NO	H	N	AM	GM	1	9.6	.	8	.	28.7	.	38.3	.	57.5	.	.	0.3	80	.	1	22	338	873801010	.
VCF931013	11/01/93	22	1	22	285416	804933	.	.	2	S	M	2	MG	MA	H	N	AM	HA	5	8.5	.	7.5	.	16.4	.	33.3	.	50.8	.	LF	0.5	40	B	1	22	338	873801010	.
VCF931014	11/01/93	22	2	22	285416	804933	.	.	2	S	M	2	MG	MA	H	N	AM	HA	5	8.5	.	7.5	.	16.4	.	33.3	.	50.8	.	LF	0.5	40	B	1	22	338	873801010	.
VCF931015	11/01/93	22	3	22	285416	804933	.	.	2	S	M	2	MG	MA	H	N	AM	HA	10	8.5	.	7.5	.	16.4	.	33.3	.	50.8	.	LF	0.3	40	B	1	22	338	873801010	.
VCF931169	11/22/93	22	1	22	285416	804933	.	.	23	S	H	2	SA	NO	H	N	NO	NO	0	7.7	.	7.3	.	21.2	.	33.9	.	51.5	.	.	0.4	80	A	1	22	338	873801010	.
VCF931170	11/22/93	22	2	22	285416	804933	.	.	23	S	H	2	SA	NO	H	N	NO	NO	0	7.7	.	7.3	.	21.2	.	33.9	.	51.5	.	.	0.4	70	A	1	22	338	873801010	.
VCF931171	11/22/93	22	3	22	285416	804933	.	.	23	S	H	2	SA	NO	H	N	NO	NO	0	7.7	.	7.3	.	21.2	.	33.9	.	51.5	.	.	0.5	70	A	1	22	338	873801010	.
VCF931300	12/28/93	22	1	22	285416	804933	.	.	0	S	N	2	SA	NO	H	N	NO	NO	0	9.8	.	8.2	.	14.9	.	34.7	.	52.7	.	LS	0.2	20	B	1	22	338	873801010	.
VCF931301	12/28/93	22	2	22	285416	804933	.	.	0	S	N	2	SA	NO	H	N	NO	NO	0	9.8	.	8.2	.	14.9	.	34.7	.	52.7	.	LS	0.2	20	B	1	22	338	873801010	.
VCF931302	12/28/93	22	3	22	285416	804933	.	.	0	S	N	2	SA	NO	H	N	NO	NO	0	9.8	.	8.2	.	14.9	.	34.7	.	52.7	.	LS	0.8	60	B	1	22	338	873801010	.
VCF930169	03/02/93	300	1	23	284998	804351	.	.	24	S	M	2	.	.	U	U	AM	.	5	7.1	6.8	7.5	7.3	15.5	15.5	32.5	32.6	49.7	49.7	LF	5		.	1	300	741	873801010	.
VCF930170	03/02/93	300	2	23	284398	804351	.	.	24	S	M	2	.	.	U	U	AM	.	5	7.1	6.8	7.5	7.3	15.5	15.5	32.5	32.6	49.7	49.7	LF	5		.	1	300	741	873801010	.
VCF930171	03/02/93	300	3	23	285340	804374	.	.	24	S	M	2	.	.	U	U	AM	.	5	7.1	6.8	7.5	7.3	15.5	15.5	32.5	32.6	49.7	49.7	LF	5		.	1	300	741	873801010	.
VCF930364	05/04/93	300	1	23	285043	804378	.	.	27	.	.	2	.	.	.	.	AM	.	500	7.5	7.5		.	22	22.0	32	.		.	NG	3.7		.	1	300	519	873801010	.
VCF930365	05/04/93	300	2	23	285043	804378	.	.	27	.	.	2	.	.	.	.	AM	.	15	7.5	7.5		.	22	22.0	32	.		.	NG	2		.	1	300	741	873801010	.
VCF930366	05/04/93	300	3	23	285043	804378	.	.	27	.	.	2	.	.	.	.	AM	.	15	7.5	7.5		.	22	22.0	32	.		.	NG	2		.	1	300	741	873801010	.
VCF930462	06/01/93	300	1	23	285030	804873	.	.	27	.	.	2	.	.	U	U	NO	.	0	5.7	5.6	7.8	7.8	27.6	27.5	34.6	34.5	52.3	52.4	.	2.4		.	1	300	741	873801010	.
VCF930463	06/01/93	300	2	23	285030	804873	.	.	27	.	.	2	.	.	U	U	NO	.	0	5.7	5.6	7.8	7.8	27.6	27.5	34.6	34.5	52.3	52.4	.	2.4		.	1	300	741	873801010	.
VCF930464	06/01/93	300	3	23	285030	804873	.	.	27	.	.	2	.	.	U	U	NO	.	0	5.7	5.6	7.8	7.8	27.6	27.5	34.6	34.5	52.3	52.4	.	2.4		.	1	300	741	873801010	.
VCF930573	07/07/93	300	1	23	285041	804370	.	.	4	S	N	2	.	.	U	U	NO	.	0	6.3	5.9	7.8	7.6	30.5	30.4	34.9	34.8	52.9	52.8	LS	4.5	0	.	1	300	1038	873801010	.
VCF930574	07/07/93	300	2	23	285041	804370	.	.	4	S	N	2	.	.	U	U	AM	.	6	6.3	5.9	7.8	7.6	30.5	30.4	34.9	34.8	52.9	52.8	LS	4.5	0	.	1	300	1557	873801010	.
VCF930575	07/07/93	300	3	23	285005	804842	.	.	4	S	N	2	.	.	U	U	AM	.	20	6.3	5.9	7.8	7.6	30.5	30.4	34.9	34.8	52.9	52.8	LS	4.5	0	.	1	300	148	873801010	.
VCF930718	08/06/93	300	1	23	285046	804377	.	.	4	U	U	2	.	.	U	U	AM	NO	5	5.6	6.3	7.7	7.8	31.1	30.8	38.8	39.6	58.2	59.2	.	2.8		.	1	300	815	873801010	.
VCF930719	08/06/93	300	2	23	285020	804846	.	.	4	U	U	2	.	.	U	U	AM	NO	100	5.6	6.3	7.7	7.8	31.1	30.8	38.8	39.6	58.2	59.2	.	2.6		.	1	300	667	873801010	.
VCF930720	08/06/93	300	3	23	285008	804835	.	.	4	U	U	2	.	.	U	U	AM	NO	75	5.6	6.3	7.7	7.8	31.1	30.8	38.8	39.6	58.2	59.2	.	2.6		.	1	300	519	873801010	.
VCF930828	08/31/93	300	1	23	285039	804866	.	.	0	U	U	2	.	.	U	U	NO	.	0	4.7	4.7	7.4	7.4	29	29.0	35.3	35.3	53.4	53.4	.	4.6		.	1	300	667	873801010	.
VCF930829	08/31/93	300	2	23	285024	804856	.	.	0	U	U	2	.	.	U	U	NO	.	0	4.7	4.7	7.4	7.4	29	29.0	35.3	35.3	53.4	53.4	.	4.6		.	1	300	815	873801010	.
VCF930830	08/31/93	300	3	23	285013	804846	.	.	0	U	U	2	.	.	U	U	NO	.	0	4.7	4.7	7.4	7.4	29	29.0	35.3	35.3	53.4	53.4	.	4.6		.	1	300	815	873801010	.
VCF930943	10/05/93	300	1	23	285025	804871	.	.	4	S	H	2	.	.	U	U	SP	AM	1	5.6	5.6	7.8	7.8	26.5	26.4	38.6	38.7	58	58.0	.			.	1	300	445	873801010	.
VCF930944	10/05/93	300	2	23	285028	804873	.	.	4	S	H	2	.	.	U	U	SP	AM	6	5.6	5.6	7.8	7.8	26.5	26.4	38.6	38.7	58	58.0	.			.	1	300	519	873801010	.
VCF930945	10/05/93	300	3	23	285036	804870	.	.	4	S	H	2	.	.	U	U	SP	AM	5	5.6	5.6	7.8	7.8	26.5	26.4	38.6	38.7	58	58.0	.			.	1	300	889	873801010	.
VCF931016	11/02/93	300	1	23	285045	804862	.	.	3	U	U	2	.	.	N	N	NO	NO	0	7.3	7.4	7.5	7.7	16.6	16.3	33.1	33.1	50.5	50.4	.			.	1	300	1631	873801010	.
VCF931017	11/02/93	300	2	23	284997	804915	.	.	3	U	U	2	.	.	N	N	SP	NO	1	7.3	7.4	7.5	7.7	16.6	16.3	33.1	33.1	50.5	50.4	.			.	1	300	889	873801010	.
VCF931018	11/02/93	300	3	23	284926	804955	.	.	3	U	U	2	.	.	N	N	AM	SP	2	7.3	7.4	7.5	7.7	16.6	16.3	33.1	33.1	50.5	50.4	.			.	1	300	371	873801010	.
VCF931172	11/23/93	300	1	23	284580	804606	.	.	24	U	U	2	.	.	U	U	AM	SP	3	7.2	7.4	7.4	7.3	21	21.0	33.3	33.3	50.7	50.8	LR			.	1	300	741	873801010	.
VCF931173	11/23/93	300	2	23	284583	804635	.	.	24	U	U	2	.	.	U	U	AM	SP	1	7.2	7.4	7.4	7.3	21	21.0	33.3	33.3	50.7	50.8	LR			.	1	300	889	873801010	.
VCF931174	11/23/93	300	3	23	284588	804670	.	.	24	U	U	2	.	.	U	U	NO	NO	0	7.2	7.4	7.4	7.3	21	21.0	33.3	33.3	50.7	50.8	LR			.	1	300	1038	873801010	.
VCF931273	12/21/93	300	1	23	285066	804870	.	.	22	U	U	2	.	.	N	N	PO	NO	10	9.5	8.8	7.3	7.1	17	17.0	33.4	33.5	50.9	51.0	.		0	.	1	300	1038	873801010	.
VCF931274	12/21/93	300	2	23	285083	804874	.	.	22	U	U	2	.	.	N	N	AM	NO	0.5	9.5	8.8	7.3	7.1	17	17.0	33.4	33.5	50.9	51.0	.		0	.	1	300	815	873801010	.
VCF931275	12/21/93	300	3	23	285093	804880	.	.	22	U	U	2	.	.	N	N	AM	NO	1	9.5	8.8	7.3	7.1	17	17.0	33.4	33.5	50.9	51.0	.		0	.	1	300	445	873801010	.
VCF930172	03/02/93	22	1	24	285050	804898	.	.	24	S	M	2	SA	NO	U	U	AM	.	1	7.6	.	7.6	.	16.8	.	32.4	.	49.5	.	LF	0.5		B	1	22	338	873801010	.
VCF930173	03/02/93	22	2	24	285050	804898	.	.	24	S	M	2	SA	TG	U	U	NO	.	0	7.6	.	7.6	.	16.8	.	32.4	.	49.5	.	LF	0.5		B	1	22	338	873801010	.
VCF930174	03/02/93	22	3	24	285050	804898	.	.	24	S	M	2	SA	OS	U	U	NO	.	0	7.6	.	7.6	.	16.8	.	32.4	.	49.5	.	LF	0.5		B	1	22	338	873801010	.
VCF930367	05/04/93	22	1	24	285050	804898	.	.	27	S	M	2	SN	SA	H	N	AM	.	5	7.4	.		.	22.5	.	32	.		.	NG	0.5	60	B	1	22	338	873801010	.
VCF930368	05/04/93	22	2	24	285050	804898	.	.	27	S	M	2	SN	SA	H	N	AM	.	5	7.4	.		.	22.5	.	32	.		.	NG	0.5	60	B	1	22	338	873801010	.
VCF930369	05/04/93	22	3	24	285050	804898	.	.	27	S	M	2	SN	SA	H	N	AM	.	5	7.4	.		.	22.5	.	32	.		.	NG	0.5	60	B	1	22	338	873801010	.
VCF930465	06/01/93	22	1	24	285050	804898	.	.	27	S	N	2	SN	SA	H	N	GM	.	2	7.4	.	7.9	.	28.7	.	34.3	.	52.1	.	.	0.5	50	B	1	22	338	873801010	.
VCF930466	06/01/93	22	2	24	285050	804898	.	.	27	S	N	2	SN	SA	H	N	GM	.	2	7.4	.	7.9	.	28.7	.	34.3	.	52.1	.	.	0.5	50	B	1	22	338	873801010	.
VCF930467	06/01/93	22	3	24	285050	804898	.	.	27	S	N	2	SN	SA	H	N	GM	.	3	7.4	.	7.9	.	28.7	.	34.3	.	52.1	.	.	0.5	50	B	1	22	338	873801010	.
VCF930576	07/07/93	22	1	24	285050	804898	.	.	4	S	N	2	RO	SA	H	2	NO	.	0	6.7	.	7.9	.	31.5	.	35	.	53	.	LS	0.5	90	B	1	22	338	873801010	.
VCF930577	07/07/93	22	2	24	285050	804898	.	.	4	S	N	2	RO	SA	H	2	NO	.	0	6.7	.	7.9	.	31.5	.	35	.	53	.	LS	0.5	90	B	1	22	338	873801010	.
VCF930578	07/07/93	22	3	24	285050	804898	.	.	4	S	N	2	RO	SA	H	2	NO	.	0	6.7	.	7.9	.	31.5	.	35	.	53	.	LS	0.5	90	B	1	22	338	873801010	.
VCF930721	08/06/93	22	1	24	285050	804920	.	.	4	S	N	2	SA	PA	H	N	HA	NO	10	6.1	.	7.8	.	31.5	.	30.5	.	55.4	.	.	0.5	100	B	1	22	338	873801010	.
VCF930722	08/06/93	22	2	24	285050	804920	.	.	4	S	N	2	SA	PA	H	N	HA	NO	5	6.1	.	7.8	.	31.5	.	30.5	.	55.4	.	.	0.5	100	B	1	22	338	873801010	.
VCF930723	08/06/93	22	3	24	285050	804920	.	.	4	S	N	2	SA	PA	H	N	HA	NO	10	6.1	.	7.8	.	31.5	.	30.5	.	55.4	.	.	0.5	100	B	1	22	338	873801010	.
VCF930831	08/31/93	22	1	24	285050	804898	.	.	0	S	R	2	SA	RO	.	.	GM	NO	0.5	7	.	7.7	.	29.8	.	35.3	.	53.4	.	.	0.4		B	1	22	338	873801010	.
VCF930832	08/31/93	22	2	24	285050	804898	.	.	0	S	R	2	SA	RO	.	.	GM	NO	1	7	.	7.7	.	29.8	.	35.3	.	53.4	.	.	0.4		B	1	22	338	873801010	.
VCF930833	08/31/93	22	3	24	285050	804898	.	.	0	S	R	2	SA	RO	.	.	GM	NO	0.5	7	.	7.7	.	29.8	.	35.3	.	53.4	.	.	0.4		B	1	22	338	873801010	.
VCF930946	10/05/93	22	1	24	285050	804898	.	.	5	S	H	2	SA	SH	H	N	HA	AM	2	6.9	.	8	.	27.4	.	38.7	.	57.9	.	.		60	C	1	22	338	873801010	.
VCF930947	10/05/93	22	2	24	285050	804898	.	.	5	S	H	2	SA	SH	H	N	HA	AM	5	6.9	.	8	.	27.4	.	38.7	.	57.9	.	.		60	C	1	22	338	873801010	.
VCF930948	10/05/93	22	3	24	285050	804898	.	.	5	S	H	2	SA	SH	H	N	HA	AM	3	6.9	.	8	.	27.4	.	38.7	.	57.9	.	.		60	C	1	22	338	873801010	.
VCF931019	11/02/93	22	1	24	285050	804898	.	.	3	S	M	2	SA	RO	N	N	HA	AM	5	8.1	.	7.5	.	17.5	.	33.1	.	50.4	.	.	0.5	30	B	1	22	338	873801010	.
VCF931020	11/02/93	22	2	24	285050	804898	.	.	3	S	M	2	SA	RO	N	N	HA	AM	5	8.1	.	7.5	.	17.5	.	33.1	.	50.4	.	.	0.5	30	B	1	22	338	873801010	.
VCF931021	11/02/93	22	3	24	285050	804898	.	.	3	S	M	2	SA	RO	H	N	AM	HA	2	8.1	.	7.5	.	17.5	.	33.1	.	50.4	.	.	0.6	60	B	1	22	338	873801010	.
VCF931175	11/23/93	22	1	24	285056	804898	.	.	24	S	H	2	WR	RO	H	N	NO	NO	0	7.5	.	7.2	.	21.4	.	33.3	.	50.8	.	LR	0.6	60	A	1	22	338	873801010	.
VCF931176	11/23/93	22	2	24	285056	804898	.	.	24	S	H	2	WR	RO	H	N	NO	NO	0	7.5	.	7.2	.	21.4	.	33.3	.	50.8	.	LR	0.6	60	A	1	22	338	873801010	.
VCF931177	11/23/93	22	3	24	285056	804898	.	.	24	S	H	2	WR	RO	H	N	NO	NO	0	7.5	.	7.2	.	21.4	.	33.3	.	50.8	.	LR	0.6	60	A	1	22	338	873801010	.
VCF931270	12/21/93	22	1	24	285050	804898	.	.	22	R	S	2	RO	NO	H	N	NO	NO	0	8.2	.	7.1	.	17	.	33.7	.	51.2	.	.	0.8	100	B	1	22	338	873801010	.
VCF931271	12/21/93	22	2	24	285050	804898	.	.	22	R	S	2	RO	NO	H	N	AM	NO	0.5	8.2	.	7.1	.	17	.	33.7	.	51.2	.	.	1	100	B	1	22	338	873801010	.
VCF931272	12/21/93	22	3	24	285050	804898	.	.	22	R	S	2	RO	NO	H	N	AM	GC	1	8.2	.	7.1	.	17	.	33.7	.	51.2	.	.	1	80	B	1	22	338	873801010	.
VCF930175	03/02/93	300	1	25	282847	804578	.	.	24	S	M	2	.	.	U	U	AM	.	4	7.8	8.0	7.3	7.4	16.1	15.7	32.6	32.8	49.8	50.0	NG	2.2		.	1	300	148	873801010	.
VCF930176	03/02/93	300	2	25	284729	804578	.	.	24	S	M	2	.	.	U	U	AM	.	5	7.8	8.0	7.3	7.4	16.1	15.7	32.6	32.8	49.8	50.0	NG	2.2		.	1	300	741	873801010	.
VCF930177	03/02/93	300	3	25	284773	804708	.	.	24	S	M	2	.	.	U	U	NO	.	0	7.8	8.0	7.3	7.4	16.1	15.7	32.6	32.8	49.8	50.0	NG	2.2		.	1	300	74	873801010	.
VCF930370	05/04/93	300	1	25	284660	804630	.	.	27	.	.	2	.	.	.	.	.	.			.		.		.		.		.	NG	1.7		.	1	300	741	873801010	.
VCF930371	05/04/93	300	2	25	284660	804630	.	.	27	.	.	2	.	.	.	.	.	.			.		.		.		.		.	NG	3		.	1	300	741	873801010	.
VCF930372	05/04/93	300	3	25	284660	804630	.	.	27	.	.	2	.	.	.	.	.	.			.		.		.		.		.	NG	3		.	1	300	741	873801010	.
VCF930468	06/01/93	300	1	25	284660	804630	.	.	27	.	.	2	.	.	U	U	CT	.	5	6	4.8	7.8	7.8	28	28.0	32.3	32.4	49.3	49.6	.	2.4		.	1	300	741	873801010	.
VCF930469	06/01/93	300	2	25	284660	804630	.	.	27	.	.	2	.	.	U	U	MU	CT	10	6	4.8	7.8	7.8	28	28.0	32.3	32.4	49.3	49.6	.	2.4		.	1	300	741	873801010	.
VCF930470	06/01/93	300	3	25	284660	804630	.	.	27	.	.	2	.	.	U	U	CT	.	10	6	4.8	7.8	7.8	28	28.0	32.3	32.4	49.3	49.6	.	2.4		.	1	300	741	873801010	.
VCF930579	07/07/93	300	1	25	284693	804654	.	.	4	.	.	2	.	.	U	U	AM	.	5	5.6	2.9	7.8	7.7	31.8	31.2	32.4	33.8	49.5	51.4	NG	4.5		.	1	300	1260	873801010	.
VCF930580	07/07/93	300	2	25	284675	804645	.	.	4	.	.	2	.	.	U	U	AM	.	2	5.6	2.9	7.8	7.7	31.8	31.2	32.4	33.8	49.5	51.4	NG	4.5		.	1	300	889	873801010	.
VCF930581	07/07/93	300	3	25	284660	804641	.	.	4	.	.	2	.	.	U	U	AM	.	5	5.6	2.9	7.8	7.7	31.8	31.2	32.4	33.8	49.5	51.4	NG	4.5		.	1	300	519	873801010	.
VCF930712	08/06/93	300	1	25	284675	804630	.	.	4	U	U	2	.	.	U	U	AM	NO	0.5	4.3	5.5	7.5	7.6	30.4	30.3	35.6	36.1	53.8	54.5	.	2.4		.	1	300	815	873801010	.
VCF930713	08/06/93	300	2	25	284669	804622	.	.	4	U	U	2	.	.	U	U	PO	NO	5	4.3	5.5	7.5	7.6	30.4	30.3	35.6	36.1	53.8	54.5	.	2.6		.	1	300	741	873801010	.
VCF930714	08/06/93	300	3	25	284662	804620	.	.	4	U	U	2	.	.	U	U	NO	.	0	4.3	5.5	7.5	7.6	30.4	30.3	35.6	36.1	53.8	54.5	.	2.6		.	1	300	889	873801010	.
VCF930834	08/31/93	300	1	25	284752	804690	.	.	0	U	U	2	.	.	U	U	NO	.	0	5.4	4.8	7.7	7.6	29.6	29.2	35.1	35.2	53.2	53.3	.	4		.	1	300	667	873801010	.
VCF930835	08/31/93	300	2	25	284740	804685	.	.	0	U	U	2	.	.	U	U	AM	NO	5	5.4	4.8	7.7	7.6	29.6	29.2	35.1	35.2	53.2	53.3	.	4		.	1	300	741	873801010	.
VCF930836	08/31/93	300	3	25	284735	804683	.	.	0	U	U	2	.	.	U	U	AM	NO	5	5.4	4.8	7.7	7.6	29.6	29.2	35.1	35.2	53.2	53.3	.	4		.	1	300	1186	873801010	.
VCF930949	10/05/93	300	1	25	284661	804633	.	.	5	S	H	2	.	.	U	U	AM	NO	2	6.9	6.4	7.8	8.0	27.9	27.2	39	38.8	57.9	58.2	.	1.7		.	1	300	593	873801010	.
VCF930950	10/05/93	300	2	25	284673	804693	.	.	5	S	H	2	.	.	U	U	NO	NO	0	6.9	6.4	7.8	8.0	27.9	27.2	39	38.8	57.9	58.2	.	3		.	1	300	741	873801010	.
VCF930951	10/05/93	300	3	25	284507	804692	.	.	5	S	H	2	.	.	U	U	AM	NO	2	6.9	6.4	7.8	8.0	27.9	27.2	39	38.8	57.9	58.2	.	3		.	1	300	519	873801010	.
VCF931022	11/02/93	300	1	25	284783	804695	.	.	3	U	U	2	.	.	N	N	SP	AM	2	8.3	8.5	7.8	7.8	16.5	16.3	32.7	32.9	49.9	50.2	.			.	1	300	1482	873801010	.
VCF931023	11/02/93	300	2	25	284770	801695	.	.	3	U	U	2	.	.	N	N	NO	NO	0	8.3	8.5	7.8	7.8	16.5	16.3	32.7	32.9	49.9	50.2	.			.	1	300	1186	873801010	.
VCF931024	11/02/93	300	3	25	284603	804714	.	.	3	U	U	2	.	.	N	N	NO	NO	0	8.3	8.5	7.8	7.8	16.5	16.3	32.7	32.9	49.9	50.2	.			.	1	300	1186	873801010	.
VCF931178	11/23/93	300	1	25	284903	805072	.	.	24	U	U	2	.	.	U	U	AM	NO	10	7.3	7.4	7.4	7.2	21.6	21.6	33.5	33.4	50.9	51.1	LR			.	1	300	964	873801010	.
VCF931179	11/23/93	300	2	25	284908	805055	.	.	24	U	U	2	.	.	U	U	AM	SP	10	7.3	7.4	7.4	7.2	21.6	21.6	33.5	33.4	50.9	51.1	LR			.	1	300	667	873801010	.
VCF931180	11/23/93	300	3	25	284909	805060	.	.	24	U	U	2	.	.	U	U	AM	SP	10	7.3	7.4	7.4	7.2	21.6	21.6	33.5	33.4	50.9	51.1	LR			.	1	300	741	873801010	.
VCF931276	12/21/93	300	1	25	284722	804659	.	.	22	U	U	2	.	.	N	N	NO	NO	0	9.5	9.4	7.3	7.2	16.3	16.3	33.3	33.3	51	51.0	.		0	.	1	300	964	873801010	.
VCF931277	12/21/93	300	2	25	284736	804664	.	.	22	U	U	2	.	.	N	N	AM	NO	0.5	9.5	9.4	7.3	7.2	16.3	16.3	33.3	33.3	51	51.0	.		0	.	1	300	371	873801010	.
VCF931278	12/21/93	300	3	25	284738	804668	.	.	22	U	U	2	.	.	N	N	NO	NO	0	9.5	9.4	7.3	7.2	16.3	16.3	33.3	33.3	51	51.0	.		0	.	1	300	1038	873801010	.
VCF930178	03/02/93	22	1	26	284660	804630	.	.	24	S	N	2	SA	PA	H	N	GM	.	2	7.8	.	7.7	.	17.4	.	32.1	.	49.1	.	NG	0.5	40	B	1	22	338	873801010	.
VCF930179	03/02/93	22	2	26	284660	804630	.	.	24	S	N	2	SA	PA	H	N	GM	.	0.5	7.8	.	7.7	.	17.4	.	32.1	.	49.1	.	NG	0.5	40	B	1	22	338	873801010	.
VCF930180	03/02/93	22	3	26	284660	804630	.	.	24	S	N	2	SA	PA	H	N	GM	.	1	7.8	.	7.7	.	17.4	.	32.1	.	49.1	.	NG	0.5	40	B	1	22	338	873801010	.
VCF930373	05/04/93	22	1	26	284695	804695	.	.	27	S	N	2	SN	NO	H	N	AM	GM	2		.		.		.		.		.	NG	0.5	50	B	1	22	338	873801010	.
VCF930374	05/04/93	22	2	26	284695	804695	.	.	27	S	N	2	SN	NO	H	N	AM	GM	2		.		.		.		.		.	NG	0.5	50	B	1	22	338	873801010	.
VCF930375	05/04/93	22	3	26	284695	804695	.	.	27	S	N	2	SN	NO	H	N	AM	GM	2		.		.		.		.		.	NG	0.5	50	B	1	22	338	873801010	.
VCF930471	06/01/93	22	1	26	294695	804695	.	.	27	S	N	2	SA	SN	H	N	GM	.	2	9.6	.	8.1	.	30.4	.	37.5	.	47.9	.	.	0.5	60	B	1	22	338	873801010	.
VCF930472	06/01/93	22	2	26	294695	804695	.	.	27	S	N	2	SA	SN	H	N	GM	.	3	9.6	.	8.1	.	30.4	.	37.5	.	47.9	.	.	0.5	60	B	1	22	338	873801010	.
VCF930473	06/01/93	22	3	26	294695	804695	.	.	27	S	N	2	SA	SN	H	N	GM	.	2	9.6	.	8.1	.	30.4	.	37.5	.	47.9	.	.	0.5	60	B	1	22	338	873801010	.
VCF930582	07/07/93	22	1	26	284695	804695	.	.	4	S	N	2	SA	NO	H	2	HA	AM	2	8.4	.	7.9	.	32.9	.	32.6	.	49.8	.	NG	0.5	99	B	1	22	338	873801010	.
VCF930583	07/07/93	22	2	26	284695	804695	.	.	4	S	N	2	SA	NO	H	2	HA	AM	8	8.4	.	7.9	.	32.9	.	32.6	.	49.8	.	NG	0.5	99	B	1	22	338	873801010	.
VCF930584	07/07/93	22	3	26	284695	804695	.	.	4	S	N	2	SA	NO	H	2	HA	AM	5	8.4	.	7.9	.	32.9	.	32.6	.	49.8	.	NG	0.5	99	B	1	22	338	873801010	.
VCF930715	08/06/93	22	1	26	284695	804695	.	.	4	S	N	2	SA	MG	H	N	HA	AM	10	6	.	7.8	.	30.7	.	30.8	.	55.5	.	.	0.5	100	B	1	22	338	873801010	.
VCF930716	08/06/93	22	2	26	284695	804695	.	.	4	S	N	2	SA	MG	H	N	HA	AM	10	6	.	7.8	.	30.7	.	30.8	.	55.5	.	.	0.5	100	B	1	22	338	873801010	.
VCF930717	08/06/93	22	3	26	284695	804695	.	.	4	S	N	2	SA	MG	H	N	HA	AM	5	6	.	7.8	.	30.7	.	30.8	.	55.5	.	.	0.5	100	B	1	22	338	873801010	.
VCF930837	08/31/93	22	1	26	284695	804695	.	.	0	S	N	2	SA	NO	H	N	GM	AM	40		.	7.8	.	30.7	.	34.7	.	52.7	.	.	0.3	80	B	1	22	338	873801010	.
VCF930838	08/31/93	22	2	26	284695	804695	.	.	0	S	N	2	SA	NO	H	N	NO	.	0		.	7.8	.	30.7	.	34.7	.	52.7	.	.	1	100	A	1	22	338	873801010	.
VCF930839	08/31/93	22	3	26	284695	804695	.	.	0	S	N	2	SA	NO	H	N	NO	.	0		.	7.8	.	30.7	.	34.7	.	52.7	.	.	1	60	A	1	22	338	873801010	.
VCF930952	10/05/93	22	1	26	284695	804695	.	.	5	S	H	2	SA	NO	H	N	HA	NO	1	7.3	.	8	.	27.7	.	39.1	.	58.5	.	.	0.6	90	C	1	22	338	873801010	.
VCF930953	10/05/93	22	2	26	284695	804695	.	.	5	S	H	2	SA	NO	H	N	HA	NO	2	7.3	.	8	.	27.7	.	39.1	.	58.5	.	.	0.6	90	C	1	22	338	873801010	.
VCF930954	10/05/93	22	3	26	284695	804695	.	.	5	S	H	2	SA	NO	H	N	HA	NO	1	7.3	.	8	.	27.7	.	39.1	.	58.5	.	.	0.6	90	C	1	22	338	873801010	.
VCF931025	11/02/93	22	1	26	284695	804695	.	.	3	S	N	2	SA	NO	H	N	NO	NO	0	9.3	.	7.6	.	16.9	.	31.6	.	48.5	.	.	0.4	100	B	1	22	338	873801010	.
VCF931026	11/02/93	22	2	26	284695	804695	.	.	3	S	N	2	SA	NO	H	N	NO	NO	0	9.3	.	7.6	.	16.9	.	31.6	.	48.5	.	.	0.4	100	B	1	22	338	873801010	.
VCF931027	11/02/93	22	3	26	284695	804695	.	.	3	S	N	2	SA	NO	H	N	NO	NO	0	9.3	.	7.6	.	16.9	.	31.6	.	48.5	.	.	0.5	100	B	1	22	338	873801010	.
VCF931181	11/23/93	22	1	26	284695	804695	.	.	24	S	H	2	WR	NO	H	N	GM	NO	20	8.3	.	7.4	.	22.2	.	33.9	.	51.5	.	LR	0.3	40	A	1	22	338	873801010	.
VCF931182	11/23/93	22	2	26	284695	804695	.	.	24	S	H	2	SA	NO	H	N	NO	NO	0	8.3	.	7.4	.	22.2	.	33.9	.	51.5	.	LR	0.5	60	A	1	22	338	873801010	.
VCF931183	11/23/93	22	3	26	284695	804695	.	.	24	S	H	2	SA	NO	H	N	NO	NO	0	8.3	.	7.4	.	22.2	.	33.9	.	51.5	.	LR	0.5	60	A	1	22	338	873801010	.
VCF931279	12/21/93	22	1	26	284695	804695	.	.	22	S	R	2	RO	SA	H	N	AM	NO	1	8.9	.	7.3	.	17.3	.	33.3	.	50.7	.	HF	0.5	100	B	1	22	338	873801010	.
VCF931280	12/21/93	22	2	26	284695	804695	.	.	22	S	R	2	RO	SA	H	N	AM	GM	1.5	8.9	.	7.3	.	17.3	.	33.3	.	50.7	.	HF	0.3	100	B	1	22	338	873801010	.
VCF931281	12/21/93	22	3	26	284695	804695	.	.	22	S	R	2	RO	SA	H	N	AM	NO	2	8.9	.	7.3	.	17.3	.	33.3	.	50.7	.	HF	0.5	100	B	1	22	338	873801010	.
VCF930376	05/04/93	300	1	27	284415	804425	.	.	27	.	.	2	.	.	U	U	AM	.	5		.		.		.		.		.	NG	1.4		.	1	300	741	873801010	.
VCF930377	05/04/93	300	2	27	284415	804425	.	.	27	.	.	2	.	.	U	U	AM	.	5		.		.		.		.		.	NG	1.4		.	1	300	741	873801010	.
VCF930378	05/04/93	300	3	27	284415	804425	.	.	27	.	.	2	.	.	U	U	AM	.	5		.		.		.		.		.	NG	1.4		.	1	300	741	873801010	.
VCF930585	07/07/93	300	1	27	284444	804462	.	.	4	.	.	2	.	.	U	U	AM	.	10	5.7	5.9	7.8	7.7	32.3	32.2	31.5	31.4	48.2	48.1	NG			.	1	300	889	873801010	.
VCF930586	07/07/93	300	2	27	284431	804456	.	.	4	.	.	2	.	.	U	U	AM	.	10	5.7	5.9	7.8	7.7	32.3	32.2	31.5	31.4	48.2	48.1	NG			.	1	300	519	873801010	.
VCF930587	07/07/93	300	3	27	284413	804449	.	.	4	.	.	2	.	.	U	U	AM	.	25	5.7	5.9	7.8	7.7	32.3	32.2	31.5	31.4	48.2	48.1	NG			.	1	300	889	873801010	.
VCF931184	11/23/93	300	1	27	284189	804758	.	.	24	U	U	2	.	.	U	U	AM	NO	3	7.2	7.3	7.5	7.4	22	22.0	33.5	33.6	51.4	51.4	LR			.	1	300	667	873801010	.
VCF931185	11/23/93	300	2	27	284195	804787	.	.	24	U	U	2	.	.	U	U	AM	NO	5	7.2	7.3	7.5	7.4	22	22.0	33.5	33.6	51.4	51.4	LR			.	1	300	593	873801010	.
VCF931186	11/23/93	300	3	27	284225	804807	.	.	24	U	U	2	.	.	U	U	AM	NO	5	7.2	7.3	7.5	7.4	22	22.0	33.5	33.6	51.4	51.4	LR			.	1	300	1186	873801010	.
VCF930181	03/02/93	301	1	27	284415	804425	.	.	24	S	M	2	.	.	U	U	AM	.	50	8.1	7.3	7.6	7.6	17.1	17.0	32.2	32.3	40.8	49.4	NG	2.2		.	1	300	741	873801010	.
VCF930182	03/02/93	301	2	27	284415	804425	.	.	24	S	M	2	.	.	U	U	AM	.	10	8.1	7.3	7.6	7.6	17.1	17.0	32.2	32.3	40.8	49.4	NG	2.2		.	1	300	741	873801010	.
VCF930183	03/02/93	301	3	27	284415	804425	.	.	24	S	M	2	.	.	U	U	AM	.	2.5	8.1	7.3	7.6	7.6	17.1	17.0	32.2	32.3	40.8	49.4	NG	2.2		.	1	300	741	873801010	.
VCF930477	06/01/93	301	1	27	284415	804425	.	.	27	S	M	2	.	.	U	U	AM	CT	5	6	5.4	7.9	7.9	29.3	29.2	29.4	29.5	45.4	45.5	.	1.5		.	1	300	741	873801010	.
VCF930478	06/01/93	301	2	27	284415	804425	.	.	27	S	M	2	.	.	U	U	AM	CT	3	6	5.4	7.9	7.9	29.3	29.2	29.4	29.5	45.4	45.5	.	1.5		.	1	300	741	873801010	.
VCF930479	06/01/93	301	3	27	284415	804425	.	.	27	S	M	2	.	.	U	U	AM	CT	5	6	5.4	7.9	7.9	29.3	29.2	29.4	29.5	45.4	45.5	.	1.5		.	1	300	741	873801010	.
VCF930709	08/06/93	301	1	27	284417	804422	.	.	4	S	N	2	.	.	U	U	AM	PO	30	4.7	4.5	7.5	7.6	30.1	30.1	36	36.1	54.5	54.4	.	2		.	1	300	667	873801010	.
VCF930710	08/06/93	301	2	27	284415	804406	.	.	4	S	N	2	.	.	U	U	AM	NO	25	4.7	4.5	7.5	7.6	30.1	30.1	36	36.1	54.5	54.4	.	1.8		.	1	300	815	873801010	.
VCF930711	08/06/93	301	3	27	284416	804390	.	.	4	S	N	2	.	.	U	U	AM	NO	15	4.7	4.5	7.5	7.6	30.1	30.1	36	36.1	54.5	54.4	.	1.8		.	1	300	593	873801010	.
VCF930843	09/03/93	301	1	27	284454	804461	.	.	3	U	U	2	.	.	U	U	AM	NO	1	5	4.5	8.1	8.0	28.8	28.7	34.4	34.4	52	52.2	HF	1.8		.	1	300	741	873801010	.
VCF930844	09/03/93	301	2	27	284446	804462	.	.	3	U	U	2	.	.	U	U	AM	NO	3	5	4.5	8.1	8.0	28.8	28.7	34.4	34.4	52	52.2	HF	1.8		.	1	300	667	873801010	.
VCF930845	09/03/93	301	3	27	284445	804461	.	.	3	U	U	2	.	.	U	U	NO	.	0	5	4.5	8.1	8.0	28.8	28.7	34.4	34.4	52	52.2	HF	1.8		.	1	300	741	873801010	.
VCF931028	11/02/93	301	1	27	284655	804793	.	.	3	U	U	2	.	.	N	N	AM	NO	2	7.7	7.9	7.8	7.8	16.1	16.1	32.1	32.2	49.1	49.2	.			.	1	300	815	873801010	.
VCF931029	11/02/93	301	2	27	284334	804424	.	.	3	U	U	2	.	.	N	N	AM	NO	3	7.7	7.9	7.8	7.8	16.1	16.1	32.1	32.2	49.1	49.2	.			.	1	300	964	873801010	.
VCF931030	11/02/93	301	3	27	284542	804834	.	.	3	U	U	2	.	.	N	N	AM	NO	4	7.7	7.9	7.8	7.8	16.1	16.1	32.1	32.2	49.1	49.2	.			.	1	300	371	873801010	.
VCF931285	12/21/93	301	1	27	284409	804428	.	.	22	U	U	2	.	.	N	N	AM	CT	4	7.5	7.4	7.5	7.4	17.6	17.6	33.5	33.5	51	51.0	HF		0	.	1	300	1112	873801010	.
VCF931286	12/21/93	301	2	27	284419	804423	.	.	22	U	U	2	.	.	N	N	AM	CT	5	7.5	7.4	7.5	7.4	17.6	17.6	33.5	33.5	51	51.0	HF		0	.	1	300	296	873801010	.
VCF931287	12/21/93	301	3	27	284432	804429	.	.	22	U	U	2	.	.	N	N	NO	NO	0	7.5	7.4	7.5	7.4	17.6	17.6	33.5	33.5	51	51.0	HF		0	.	1	300	815	873801010	.
VCF930841	08/31/93	22	2	28	285416	804933	.	.	0	S	N	2	MG	NO	H	N	GM	AM	20	6.1	.	7.6	.	32.5	.	34.2	.	51.9	.	.	0.3	100	A	1	22	338	873801010	.	127
VCF930840	08/31/93	22	1	28	285416	804933	.	.	0	S	N	2	MG	NO	H	N	GM	AM	40	6.1	.	7.6	.	32.5	.	34.2	.	51.9	.	.	0.3	100	A	1	22	338	873801010	.	82	81
VCF930841	08/31/93	22	2	28	285416	804933	.	.	0	S	N	2	MG	NO	H	N	GM	AM	20	6.1	.	7.6	.	32.5	.	34.2	.	51.9	.	.	0.3	100	A	1	22	338	873801010	.	155	99
VCF930842	08/31/93	22	3	28	285416	804933	.	.	0	S	N	2	MG	NO	H	N	GM	AM	20	6.1	.	7.6	.	32.5	.	34.2	.	51.9	.	.	0.3	90	A	1	22	338	873801010	.	133
VCF930184	03/02/93	22	1	28	284338	804414	.	.	24	S	N	2	SA	OS	H	N	AM	.	100	6.1	.	7.7	.	21	.	31.5	.	48.3	.	NG	0.8	20	B	1	22	338	873801010	.
VCF930185	03/02/93	22	2	28	284338	804414	.	.	24	S	N	2	SA	OS	H	N	AM	.	300	6.1	.	7.7	.	21	.	31.5	.	48.3	.	NG	0.8	20	B	1	22	338	873801010	.
VCF930379	05/04/93	22	1	28	284338	884414	.	.	27	S	M	2	SN	NO	H	N	AM	GM	10		.		.		.		.		.	NG	0.7	80	B	1	22	338	873801010	.
VCF930380	05/04/93	22	2	28	284338	884414	.	.	27	S	M	2	SN	NO	H	N	AM	GM	10		.		.		.		.		.	NG	0.7	80	B	1	22	338	873801010	.
VCF930381	05/04/93	22	3	28	284338	884414	.	.	27	S	M	2	SN	NO	H	N	AM	GM	10		.		.		.		.		.	NG	0.7	80	B	1	22	338	873801010	.
VCF930474	06/01/93	22	1	28	284338	804414	.	.	27	S	N	2	SA	NO	H	N	GM	.	5	7.2	.	8.2	.	33.2	.	32.4	.	49.6	.	.	0.3	100	B	1	22	338	873801010	.
VCF930475	06/01/93	22	2	28	284338	804414	.	.	27	S	N	2	SA	NO	H	N	GM	.	3	7.2	.	8.2	.	33.2	.	32.4	.	49.6	.	.	0.3	100	B	1	22	338	873801010	.
VCF930476	06/01/93	22	3	28	284338	804414	.	.	27	S	N	2	SA	NO	H	N	GM	.	5	7.2	.	8.2	.	33.2	.	32.4	.	49.6	.	.	0.3	100	B	1	22	338	873801010	.
VCF930588	07/07/93	22	1	28	284338	804414	.	.	4	.	.	2	.	.	U	U	HA	AM	50	11.4	.	8.3	.	36.1	.	34.5	.	52.3	.	NG	0.5		.	1	22	338	873801010	.
VCF930589	07/07/93	22	2	28	284338	804414	.	.	4	.	.	2	.	.	U	U	HA	AM	30	11.4	.	8.3	.	36.1	.	34.5	.	52.3	.	NG	0.5		.	1	22	338	873801010	.
VCF930590	07/07/93	22	3	28	284338	804414	.	.	4	.	.	2	.	.	U	U	HA	AM	30	11.4	.	8.3	.	36.1	.	34.5	.	52.3	.	NG	0.5		.	1	22	338	873801010	.
VCF930706	08/06/93	22	1	28	285416	804933	.	.	4	S	N	2	SA	MG	H	N	HA	AM	200	2.3	.	7.4	.	28.3	.	38.7	.	58	.	.	0.2	80	B	1	22	338	873801010	.
VCF930707	08/06/93	22	2	28	289416	804933	.	.	4	S	N	2	SA	MG	H	N	HA	AM	40	2.3	.	7.4	.	28.3	.	38.7	.	58	.	.	0.2	80	B	1	22	338	873801010	.
VCF930708	08/06/93	22	3	28	289416	804933	.	.	4	S	N	2	SA	MG	H	N	HA	AM	40	2.3	.	7.4	.	28.3	.	38.7	.	58	.	.	0.2	80	B	1	22	338	873801010	.
VCF930840	08/31/93	22	1	28	285416	804933	.	.	0	S	N	2	MG	NO	H	N	GM	AM	40	6.1	.	7.6	.	32.5	.	34.2	.	51.9	.	.	0.3	100	A	1	22	338	873801010	.
VCF930842	08/31/93	22	3	28	285416	804933	.	.	0	S	N	2	MG	NO	H	N	GM	AM	20	6.1	.	7.6	.	32.5	.	34.2	.	51.9	.	.	0.3	90	A	1	22	338	873801010	.
VCF930955	10/12/93	22	1	28	284338	804414	.	.	12	M	S	2	WR	NO	H	N	HA	AM	10	4.5	.	6.6	.	27.1	.	31.3	.	48	.	.	0.3	70	C	1	22	338	873801010	.
VCF930956	10/12/93	22	2	28	284338	804414	.	.	12	M	S	2	WR	NO	H	U	HA	AM	10	4.5	.	6.6	.	27.1	.	31.3	.	48	.	.	0.3	70	C	1	22	338	873801010	.
VCF930957	10/12/93	22	3	28	284338	804414	.	.	12	M	S	2	WR	NO	H	U	HA	AM	20	4.5	.	6.6	.	27.1	.	31.3	.	48	.	.	0.3	70	C	1	22	338	873801010	.
VCF931031	11/02/93	22	1	28	284338	804414	.	.	3	S	M	2	WR	NO	H	N	HA	AM	10	8.9	.	7.5	.	19.8	.	32.6	.	49.8	.	.	0.5	80	B	1	22	338	873801010	.
VCF931032	11/02/93	22	2	28	284338	804414	.	.	3	S	M	2	WR	NO	H	N	HA	AM	15	8.9	.	7.5	.	19.8	.	32.6	.	49.8	.	.	0.5	80	B	1	22	338	873801010	.
VCF931033	11/02/93	22	3	28	284338	804414	.	.	3	S	M	2	WR	NO	H	N	HA	AM	10	8.9	.	7.5	.	19.8	.	32.6	.	49.8	.	.	0.5	80	B	1	22	338	873801010	.
VCF931187	11/23/93	22	1	28	284338	804414	.	.	24	S	M	2	WR	NO	H	N	AM	GM	20	7.9	.	7.5	.	22.3	.	33.7	.	51.3	.	LR	0.5	20	B	1	22	338	873801010	.
VCF931188	11/23/93	22	2	28	284338	804414	.	.	24	S	M	2	WR	NO	H	N	AM	GM	20	7.9	.	7.5	.	22.3	.	33.7	.	51.3	.	LR	0.5	40	B	1	22	338	873801010	.
VCF931189	11/23/93	22	3	28	284338	804414	.	.	24	S	H	2	WR	NO	H	N	AM	GM	30	7.9	.	7.5	.	22.3	.	33.7	.	51.3	.	LR	0.5	40	B	1	22	338	873801010	.
VCF931282	12/21/93	22	1	28	284338	804414	.	.	22	M	N	2	WR	NO	H	N	HA	NO	10	8.1	.	7.3	.	19.4	.	33.7	.	51.3	.	HF	0.5	100	B	1	22	338	873801010	.
VCF931283	12/21/93	22	2	28	284338	804414	.	.	22	M	N	2	WR	NO	H	N	HA	NO	10	8.1	.	7.3	.	19.4	.	33.7	.	51.3	.	HF	0.5	100	B	1	22	338	873801010	.
VCF931284	12/21/93	22	3	28	284338	804414	.	.	22	M	N	2	WR	NO	H	N	HA	AM	15	8.1	.	7.3	.	19.4	.	33.7	.	51.3	.	HF	0.5	100	B	1	22	338	873801010	.
VCF930306	04/28/93	300	1	30	290527	805728	.	.	23	.	.	2	.	.	.	.	NO	.	0		.		.		.		.		.	LR	3.8		.	1	300	815	873801010	.	43	39	44	41	4	4
VCF930231	03/31/93	300	1	30	290510	805710	.	.	23	S	N	2	.	.	U	U	NO	.	0		.		.		.		.		.	LR	3.3		.	1	300	741	873801010	.	42
VCF930046	01/27/93	300	1	30	290510	805710	.	.	21	S	N	2	.	.	U	U	OY	.	0.5	9.2	8.6	7.3	7.3	14.2	14.0	32.7	33.2	49.9	50.6	HF			.	1	300	741	873801010	.
VCF930121	02/25/93	300	1	30	290520	805720	.	.	19	S	N	2	.	.	U	U	JF	.	0.3	7.8	7.2	7.5	7.5	14.8	14.8	31.8	32.3	48.8	49.4	HR	4.8		.	1	300	889	873801010	.
VCF930231	03/31/93	300	1	30	290510	805710	.	.	23	S	N	2	.	.	U	U	NO	.	0		.		.		.		.		.	LR	3.3		.	1	300	741	873801010	.
VCF930306	04/28/93	300	1	30	290527	805728	.	.	23	.	.	2	.	.	.	.	NO	.	0		.		.		.		.		.	LR	3.8		.	1	300	815	873801010	.
VCF930407	05/26/93	300	1	30	290521	805716	.	.	21	.	.	2	.	.	U	U	NO	.	0	6.1	6.2	7.5	7.6	25.1	24.9	32.9	33.6	51.1	50.2	HR	4		.	1	300	371	873801010	.
VCF930563	07/01/93	300	1	30	290497	805645	.	.	27	S	N	2	.	.	U	U	NO	.	0	5.4	5.5	7.5	7.5	27.3	27.0	32.2	33.6	49.2	50.5	HR			.	1	300	445	873801010	.
VCF930619	07/26/93	300	1	30	290520	805723	.	.	22	.	.	2	.	.	N	.	NO	.	0	4.9	5.1	7.3	7.2	29.7	29.6	32.2	33.1	49	50.5	LS	3.2	0	.	1	300	889	873801010	.
VCF930755	08/24/93	300	1	30	290525	805700	.	.	22	.	.	2	.	.	.	.	NO	.	0	4.8	4.7	7.4	7.4	29.3	29.3	38.6	37.5	53.7	56.3	MF			.	1	300	815	873801010	.
VCF930851	09/27/93	300	1	30	280526	805618	.	.	27	M	S	2	.	.	N	N	MU	CT	5	4.1	4.1	7.7	7.7	28.8	28.8	35.3	35.3	53.5	53.5	HF			.	1	300	889	873801010	.
VCF930963	10/25/93	300	1	30	290526	805682	.	.	24	U	U	2	.	.	N	N	SH	ST	5	4.7	5.3	7.5	7.5	26.1	26.1	32.3	32.8	49.4	50.1	HF			.	1	300	667	873801010	.
VCF931079	11/15/93	300	1	30	290530	805719	.	.	16	U	N	2	.	.	N	N	OY	AD	5	7.3	7.5	7.8	7.9	22.3	21.7	33.2	33.1	50.4	50.4	HR			.	1	300	1334	873801010	.
VCF931195	12/13/93	300	1	30	290527	805687	.	.	14	U	U	2	.	.	N	N	JF	NO	5	8	7.5	7.4	7.2	16.9	16.8	32.3	33.1	50.4	50.4	HF		0	.	1	300	964	873801010	.
[truncated: 10 more columns]

## Sheet: 1994
FIELD_NO	DATE	GEAR	REP	STTN	LAT	LONG	ZONE	GRID	MOON	B1	B2	PERIOD	SV1	SV2	BV1	BV2	BY1	BY2	QUANTITY	SFST_DO	BTST_DO	SFST_PH	BTST_PH	SFST_TEM	BTST_TEM	SFST_SAL	BTST_SAL	SFST_CON	BTST_CON	STTIDE	STDEPTH	P_COVER	BANK	CF	GR	AREA	SPECIES	SEX	L1	L2	L3	L4	L5	L6	L7	L8	L9	L10	L11
VCF940503	05/25/94	23	1	1	291929	810510	.	.	1	M	D	2	MG	NO	N	N	MU	DT	5	3.9	.		.	25.7	.	19.7	.	31.7	.	HF	1.5	0	C	1	23	68	873801010	.	58
VCF940633	06/29/94	23	5	1	291929	810510	.	.	20	M	N	2	SN	MG	N	N	DT	MU	3	7.4	.	7.4	.	31.4	.	10.8	.	18.7	.	LS	0.6	0	C	1	23	68	873801010	.	28
VCF941159	12/22/94	23	4	1	291929	810510	.	.	5	M	D	2	MG	NO	N	N	DT	NO	0	7.6	.	7.2	.	16.8	.	7.7	.	13.7	.	NG	0.9	0	D	1	23	68	873801010	.	198
VCF940041	01/26/94	23	1	1	291929	810510	.	.	28	M	N	2	SN	NO	N	N	DT	MU	1	9.1	.	7.3	.	17.4	.	12	.	50.4	.	HR	1	0	C	1	23	68	873801010	.
VCF940042	01/26/94	23	2	1	291929	810510	.	.	28	M	N	2	SN	NO	N	N	MU	DT	1	9.1	.	7.3	.	17.4	.	12	.	50.4	.	HR	1.2	0	C	1	23	68	873801010	.
VCF940043	01/26/94	23	3	1	291929	810510	.	.	28	M	N	2	SN	NO	N	N	MU	ST	2	9.1	.	7.3	.	17.4	.	12	.	50.4	.	HR	1.2	0	C	1	23	68	873801010	.
VCF940044	01/26/94	23	4	1	291929	810510	.	.	28	M	N	2	SN	NO	N	N	MU	ST	2	9.1	.	7.3	.	17.4	.	12	.	50.4	.	HR	1.2	0	C	1	23	68	873801010	.
VCF940045	01/26/94	23	5	1	291929	810510	.	.	28	M	N	2	SN	NO	N	N	MU	ST	2	9.1	.	7.3	.	17.4	.	12	.	50.4	.	HR	1.2	0	C	1	23	68	873801010	.
VCF940216	03/04/94	23	1	1	291929	810510	.	.	6	M	N	2	SN	MG	N	N	DT	MU	0.5	7.2	.	7.1	.	18.1	.	4.4	.	8.5	.	LS	1.5	0	C	1	23	68	873801010	.
VCF940217	03/04/94	23	2	1	291929	810510	.	.	6	M	N	2	SN	MG	N	N	DT	MU	0.5	7.2	.	7.1	.	18.1	.	4.4	.	8.5	.	LS	1.2	0	C	1	23	68	873801010	.
VCF940218	03/04/94	23	3	1	291929	810510	.	.	6	M	N	2	SN	MG	N	N	MU	DT	2	7.2	.	7.1	.	18.1	.	4.4	.	8.5	.	LS	1.5	0	C	1	23	68	873801010	.
VCF940219	03/04/94	23	4	1	291929	810510	.	.	6	M	N	2	SN	MG	N	N	MU	DT	2	7.2	.	7.1	.	18.1	.	4.4	.	8.5	.	LS	1.5	0	C	1	23	68	873801010	.
VCF940220	03/04/94	23	5	1	291929	810510	.	.	6	M	N	2	SN	MG	N	N	MU	DT	2	7.2	.	7.1	.	18.1	.	4.4	.	8.5	.	LS	1.5	0	C	1	23	68	873801010	.
VCF940281	03/31/94	23	1	1	291929	810510	.	.	5	M	N	2	MG	SN	N	N	NO	NO	0	5.2	.	7.4	.	22	.	20	.		.	LF	1.2	0	C	1	23	68	873801010	.
VCF940282	03/31/94	23	2	1	291929	810510	.	.	5	M	N	2	MG	SN	N	N	NO	NO	0	5.2	.	7.4	.	22	.	20	.		.	LF	1.2	0	C	1	23	68	873801010	.
VCF940283	03/31/94	23	3	1	291929	810510	.	.	5	M	N	2	MG	SN	N	N	MU	DT	1	5.2	.	7.4	.	22	.	20	.		.	LF	1.2	0	C	1	23	68	873801010	.
VCF940284	03/31/94	23	4	1	291929	810510	.	.	5	M	N	2	MG	SN	N	N	MU	DT	1	5.2	.	7.4	.	22	.	20	.		.	LF	1.2	0	C	1	23	68	873801010	.
VCF940285	03/31/94	23	5	1	291929	810510	.	.	5	M	N	2	MG	SN	N	N	MU	DT	1.5	5.2	.	7.4	.	22	.	20	.		.	LF	1.2	0	C	1	23	68	873801010	.
VCF940397	04/28/94	23	1	1	291929	810510	.	.	3	M	D	2	SN	NO	N	N	DT	MU	10	4.1	.		.	26.3	.	12	.	20.4	.	NG	1	0	D	1	23	68	873801010	.
VCF940398	04/28/94	23	2	1	291929	810510	.	.	3	M	D	2	SN	NO	N	N	MU	DT	10	4.1	.		.	26.3	.	12	.	20.4	.	NG	1	0	D	1	23	68	873801010	.
VCF940399	04/28/94	23	3	1	291929	810510	.	.	3	M	D	2	SN	NO	N	N	MU	DT	10	4.1	.		.	26.3	.	12	.	20.4	.	NG	1	0	D	1	23	68	873801010	.
VCF940400	04/28/94	23	4	1	291929	810510	.	.	3	M	D	2	SN	NO	N	N	DT	MU	10	4.1	.		.	26.3	.	12	.	20.4	.	NG	1	0	D	1	23	68	873801010	.
VCF940401	04/28/94	23	5	1	291929	810510	.	.	3	M	D	2	SN	NO	N	N	DT	ST	20	4.1	.		.	26.3	.	12	.	20.4	.	NG	1	0	D	1	23	68	873801010	.
VCF940503	05/25/94	23	1	1	291929	810510	.	.	1	M	D	2	MG	NO	N	N	MU	DT	5	3.9	.		.	25.7	.	19.7	.	31.7	.	HF	1.5	0	C	1	23	68	873801010	.
VCF940504	05/25/94	23	2	1	291929	810510	.	.	1	M	D	2	MG	NO	N	N	MU	DT	2	3.9	.		.	25.7	.	19.7	.	31.7	.	HF	1.5	0	C	1	23	68	873801010	.
VCF940505	05/25/94	23	3	1	291929	810510	.	.	1	M	D	2	MG	NO	N	N	MU	DT	2	3.9	.		.	25.7	.	19.7	.	31.7	.	HF	1.5	0	C	1	23	68	873801010	.
VCF940506	05/25/94	23	4	1	291929	810510	.	.	1	M	D	2	MG	NO	N	N	MU	DT	2	3.9	.		.	25.7	.	19.7	.	31.7	.	HF	1.5	0	C	1	23	68	873801010	.
VCF940507	05/25/94	23	5	1	291929	810510	.	.	1	M	D	2	MG	NO	N	N	MU	DT	1	3.9	.		.	25.7	.	19.7	.	31.7	.	HF	1.5	0	C	1	23	68	873801010	.
VCF940629	06/29/94	23	1	1	291929	810510	.	.	20	M	N	2	SN	MG	N	N	MU	DT	20	7.4	.	7.4	.	31.4	.	10.8	.	18.7	.	LS	0.8	0	C	1	23	68	873801010	.
VCF940630	06/29/94	23	2	1	291929	810510	.	.	20	M	N	2	SN	MG	N	N	DT	MU	3	7.4	.	7.4	.	31.4	.	10.8	.	18.7	.	LS	0.8	0	C	1	23	68	873801010	.
VCF940631	06/29/94	23	3	1	291929	810510	.	.	20	M	N	2	SN	MG	N	N	DT	MU	3	7.4	.	7.4	.	31.4	.	10.8	.	18.7	.	LS	0.4	0	C	1	23	68	873801010	.
VCF940632	06/29/94	23	4	1	291929	810510	.	.	20	M	N	2	SN	MG	N	N	DT	MU	3	7.4	.	7.4	.	31.4	.	10.8	.	18.7	.	LS	0.4	0	C	1	23	68	873801010	.
VCF940633	06/29/94	23	5	1	291929	810510	.	.	20	M	N	2	SN	MG	N	N	DT	MU	3	7.4	.	7.4	.	31.4	.	10.8	.	18.7	.	LS	0.6	0	C	1	23	68	873801010	.
VCF940704	07/28/94	23	1	1	291929	810510	.	.	5	M	C	2	MG	MU	N	N	DT	MU	25	6.4	.	7.1	.	31.5	.	3.7	.	7.3	.	HS	0.5	0	D	1	23	68	873801010	.
VCF940705	07/28/94	23	2	1	291929	810510	.	.	5	M	C	2	MG	MU	N	N	DT	MU	25	6.4	.	7.1	.	31.5	.	3.7	.	7.3	.	HS	0.5	0	D	1	23	68	873801010	.
VCF940706	07/28/94	23	3	1	291929	810510	.	.	5	M	C	2	MG	MU	N	N	DT	MU	25	6.4	.	7.1	.	31.5	.	3.7	.	7.3	.	HS	0.5	0	D	1	23	68	873801010	.
VCF940707	07/28/94	23	4	1	291929	810510	.	.	5	M	C	2	MG	MU	N	N	DT	MU	25	6.4	.	7.1	.	31.5	.	3.7	.	7.3	.	HS	0.5	0	D	1	23	68	873801010	.
VCF940708	07/28/94	23	5	1	291929	810510	.	.	5	M	C	2	MG	MU	N	N	DT	MU	0.5	6.4	.	7.1	.	31.5	.	3.7	.	7.3	.	HS	0.5	0	D	1	23	68	873801010	.
VCF940767	08/25/94	23	1	1	291929	810510	.	.	4	M	N	2	SN	MG	N	N	MU	DT	4	4.5	4.4	7.2	7.2	27.7	27.7	0.2	0.2	1.4	1.4	HF	0.9	0	D	1	23	68	873801010	.
VCF940768	08/25/94	23	2	1	291929	810510	.	.	4	M	N	2	SN	MG	N	N	DT	MU	0.5	4.5	4.4	7.2	7.2	27.7	27.7	0.2	0.2	1.4	1.4	HF	1	0	D	1	23	68	873801010	.
VCF940769	08/25/94	23	3	1	291929	810510	.	.	4	M	N	2	SN	MG	N	N	DT	MU	1	4.5	4.4	7.2	7.2	27.7	27.7	0.2	0.2	1.4	1.4	HF	0.8	0	D	1	23	68	873801010	.
VCF940770	08/25/94	23	4	1	291929	810510	.	.	4	M	N	2	SN	MG	N	N	DT	MU	10	4.5	4.4	7.2	7.2	27.7	27.7	0.2	0.2	1.4	1.4	HF	0.8	0	D	1	23	68	873801010	.
VCF940771	08/25/94	23	5	1	291929	810510	.	.	4	M	N	2	SN	MG	N	N	NO	NO	0	4.5	4.4	7.2	7.2	27.7	27.7	0.2	0.2	1.4	1.4	HF	1.1	0	D	1	23	68	873801010	.
VCF940905	10/26/94	23	1	1	291929	810510	.	.	7	D	M	2	SN	NO	N	N	DT	MU	10	4.5	.	7.5	.	24.4	.	1.2	.	3.2	.	NG	1		D	1	23	68	873801010	.
VCF940906	10/26/94	23	2	1	291929	810510	.	.	7	D	M	2	SN	NO	N	N	DT	MU	5	4.5	.	7.5	.	24.4	.	1.2	.	3.2	.	NG	1.5		D	1	23	68	873801010	.
VCF940907	10/26/94	23	3	1	291929	810510	.	.	7	D	M	2	SN	NO	N	N	DT	MU	5	4.5	.	7.5	.	24.4	.	1.2	.	3.2	.	NG	1.5		D	1	23	68	873801010	.
VCF940908	10/26/94	23	4	1	291929	810510	.	.	7	D	M	2	SN	NO	N	N	DT	MU	5	4.5	.	7.5	.	24.4	.	1.2	.	3.2	.	NG	1.5		D	1	23	68	873801010	.
VCF940909	10/26/94	23	5	1	291929	810510	.	.	7	D	M	2	SN	NO	N	N	DT	MU	5	4.5	.	7.5	.	24.4	.	1.2	.	3.2	.	NG	1.5		D	1	23	68	873801010	.
VCF941056	12/01/94	23	1	1	291929	810510	.	.	13	M	D	2	SN	MG	N	N	DT	MU	4	7	6.7	7.4	7.5	20.2	20.2	0	0.0	1	1.0	NG	1.1		C	1	23	68	873801010	.
VCF941057	12/01/94	23	2	1	291929	810510	.	.	13	M	D	2	SN	MG	N	N	DT	MU	0.2	7	6.7	7.4	7.5	20.2	20.2	0	0.0	1	1.0	NG	1		C	1	23	68	873801010	.
VCF941058	12/01/94	23	3	1	291929	810510	.	.	13	M	D	2	SN	MG	N	N	DT	MU	3	7	6.7	7.4	7.5	20.2	20.2	0	0.0	1	1.0	NG	1.1		C	1	23	68	873801010	.
VCF941059	12/01/94	23	4	1	291929	810510	.	.	13	M	D	2	SN	MG	N	N	PR	MU	4	7	6.7	7.4	7.5	20.2	20.2	0	0.0	1	1.0	NG	0.9		C	1	23	68	873801010	.
VCF941060	12/01/94	23	5	1	291929	810510	.	.	13	M	D	2	SN	MG	N	N	DT	MU	4	7	6.7	7.4	7.5	20.2	20.2	0	0.0	1	1.0	NG	1.2		C	1	23	68	873801010	.
VCF941156	12/22/94	23	1	1	291929	810510	.	.	5	D	M	2	MG	NO	N	N	DT	MU	5	7.6	.	7.2	.	16.8	.	7.7	.	13.7	.	NG	0.9	0	D	1	23	68	873801010	.
VCF941157	12/22/94	23	2	1	291929	810510	.	.	5	M	D	2	MG	NO	N	N	DT	NO	8	7.6	.	7.2	.	16.8	.	7.7	.	13.7	.	NG	0.9	0	D	1	23	68	873801010	.
VCF941158	12/22/94	23	3	1	291929	810510	.	.	5	M	D	2	MG	NO	N	N	DT	AD	0.2	7.6	.	7.2	.	16.8	.	7.7	.	13.7	.	NG	0.9	0	D	1	23	68	873801010	.
VCF941160	12/22/94	23	5	1	291929	810510	.	.	5	M	D	2	MG	NO	N	N	DT	MU	5	7.6	.	7.2	.	16.8	.	7.7	.	13.7	.	NG	0.9	0	D	1	23	68	873801010	.
VCF940036	01/26/94	23	1	2	292126	810545	.	.	28	S	H	2	SA	SN	N	N	NO	NO	0	9.2	.	7.4	.	17.5	.	27.7	.	43.1	.	LR	1.2	0	B	1	23	68	873801010	.
VCF940037	01/26/94	23	2	2	292126	810545	.	.	28	S	H	2	SA	SN	N	N	NO	NO	0	9.2	.	7.4	.	17.5	.	27.7	.	43.1	.	LR	1.2	0	B	1	23	68	873801010	.
VCF940038	01/26/94	23	3	2	292126	810545	.	.	28	S	H	2	SA	SN	N	N	NO	NO	0	9.2	.	7.4	.	17.5	.	27.7	.	43.1	.	LR	1	0	B	1	23	68	873801010	.
VCF940039	01/26/94	23	4	2	292126	810545	.	.	28	S	H	2	SA	SN	N	N	NO	NO	0	9.2	.	7.4	.	17.5	.	27.7	.	43.1	.	LR	1	0	B	1	23	68	873801010	.
VCF940040	01/26/94	23	5	2	292126	810545	.	.	28	S	H	2	SA	SN	N	N	NO	NO	0	9.2	.	7.4	.	17.5	.	27.7	.	43.1	.	LR	1	0	B	1	23	68	873801010	.
VCF940148	02/23/94	23	1	2	292126	810545	.	.	27	S	M	2	SN	SA	N	N	NO	NO	0	8.3	.	7.7	.	21.9	.	28	.		.	HF	1	0	C	1	23	68	873801010	.
VCF940149	02/23/94	23	2	2	292126	810545	.	.	27	S	M	2	SN	SA	N	N	NO	NO	0	8.3	.	7.7	.	21.9	.	28	.		.	HF	1	0	C	1	23	68	873801010	.
VCF940150	02/23/94	23	3	2	292126	810545	.	.	27	S	M	2	SN	SA	N	N	NO	NO	0	8.3	.	7.7	.	21.9	.	28	.		.	HF	1	0	C	1	23	68	873801010	.
VCF940151	02/23/94	23	4	2	292126	810545	.	.	27	S	M	2	SN	SA	N	N	DT	NO	0.5	8.3	.	7.7	.	21.9	.	28	.		.	HF	1	0	C	1	23	68	873801010	.
VCF940152	02/23/94	23	5	2	292126	810545	.	.	27	S	M	2	SN	SA	N	N	DT	NO	0.5	8.3	.	7.7	.	21.9	.	28	.		.	HF	1	0	C	1	23	68	873801010	.
VCF940276	03/31/94	23	1	2	292126	810545	.	.	5	S	H	2	SA	NO	N	N	NO	NO	0	6.4	.	8.2	.	20	.		.		.	LF	1.2	0	C	1	23	68	873801010	.
VCF940277	03/31/94	23	2	2	292126	810545	.	.	5	S	H	2	SA	NO	N	N	NO	NO	0	6.4	.	8.2	.	20	.		.		.	LF	1.2	0	C	1	23	68	873801010	.
VCF940278	03/31/94	23	3	2	292126	810545	.	.	5	S	H	2	SA	NO	N	N	NO	NO	0	6.4	.	8.2	.	20	.		.		.	LF	1.2	0	C	1	23	68	873801010	.
VCF940279	03/31/94	23	4	2	292126	810545	.	.	5	S	H	2	SA	NO	N	N	NO	NO	0	6.4	.	8.2	.	20	.		.		.	LF	1.2	0	C	1	23	68	873801010	.
VCF940280	03/31/94	23	5	2	292126	810545	.	.	5	S	H	2	SA	NO	N	N	NO	NO	0	6.4	.	8.2	.	20	.		.		.	LF	1.2	0	C	1	23	68	873801010	.
VCF940392	04/27/94	23	1	2	292126	810545	.	.	2	S	H	2	SA	SN	N	N	NO	NO	0	5.3	.		.	29.8	.	25.3	.	39.7	.	MR	1	0	C	1	23	68	873801010	.
VCF940393	04/27/94	23	2	2	292126	810545	.	.	2	S	H	2	SA	SN	N	N	NO	NO	0	5.3	.		.	29.8	.	25.3	.	39.7	.	MR	1	0	C	1	23	68	873801010	.
VCF940394	04/27/94	23	3	2	292126	810545	.	.	2	S	H	2	SA	SN	N	N	NO	NO	0	5.3	.		.	29.8	.	25.3	.	39.7	.	MR	1	0	C	1	23	68	873801010	.
VCF940395	04/27/94	23	4	2	292126	810545	.	.	2	S	H	2	SA	SN	N	N	NO	NO	0	5.3	.		.	29.8	.	25.3	.	39.7	.	MR	1	0	C	1	23	68	873801010	.
VCF940396	04/27/94	23	5	2	292126	810545	.	.	2	S	H	2	SA	SN	N	N	NO	NO	0	5.3	.		.	29.8	.	25.3	.	39.7	.	MR	1	0	C	1	23	68	873801010	.
VCF940508	05/25/94	23	1	2	292126	810545	.	.	1	S	H	2	SA	MG	N	N	NO	NO	0	5.8	.		.	28.8	.	31.7	.	48.4	.	MF	1	0	B	1	23	68	873801010	.
VCF940509	05/25/94	23	2	2	292126	810545	.	.	1	S	H	2	SA	MG	N	N	NO	NO	0	5.8	.		.	28.8	.	31.7	.	48.4	.	MF	1	0	B	1	23	68	873801010	.
VCF940510	05/25/94	23	3	2	292126	810545	.	.	1	S	H	2	SA	MG	N	N	NO	NO	0	5.8	.		.	28.8	.	31.7	.	48.4	.	MF	1	0	B	1	23	68	873801010	.
VCF940511	05/25/94	23	4	2	292126	810545	.	.	1	S	H	2	SA	MG	N	N	NO	NO	0	5.8	.		.	28.8	.	31.7	.	48.4	.	MF	1	0	B	1	23	68	873801010	.
VCF940512	05/25/94	23	5	2	292126	810545	.	.	1	S	H	2	SA	MG	N	N	NO	NO	0	5.8	.		.	28.8	.	31.7	.	48.4	.	MF	1	0	B	1	23	68	873801010	.
VCF940634	06/29/94	23	1	2	292126	810545	.	.	20	S	O	2	SA	TG	N	N	OY	NO	1	7.5	7.3	7.6	7.6	32.4	32.4	23.5	23.6	37.3	37.4	LR	1.1	0	C	1	23	68	873801010	.
VCF940635	06/29/94	23	2	2	292126	810545	.	.	20	S	N	2	SA	TG	N	N	NO	NO	0	7.5	7.3	7.6	7.6	32.4	32.4	23.5	23.6	37.3	37.4	LR	1.1	0	C	1	23	68	873801010	.
VCF940636	06/29/94	23	3	2	292126	810545	.	.	20	S	N	2	SA	TG	N	N	CT	NO	2	7.5	7.3	7.6	7.6	32.4	32.4	23.5	23.6	37.3	37.4	LR	1.1	0	C	1	23	68	873801010	.
VCF940637	06/29/94	23	4	2	292126	810545	.	.	20	S	N	2	SA	MG	N	N	CT	NO	1	7.5	7.3	7.6	7.6	32.4	32.4	23.5	23.6	37.3	37.4	LR	1.1	0	C	1	23	68	873801010	.
VCF940638	06/29/94	23	5	2	292126	810545	.	.	20	S	N	2	SA	MG	N	N	CT	NO	1	7.5	7.3	7.6	7.6	32.4	32.4	23.5	23.6	37.3	37.4	LR	1.1	0	C	1	23	68	873801010	.
VCF940669	07/27/94	23	1	2	292126	810545	.	.	5	U	U	2	SA	TG	N	N	NO	NO	0	5.7	.	6.9	.	27.5	.	14.8	.	24.6	.	LF	1	0	D	1	23	68	873801010	.
VCF940670	07/27/94	23	2	2	292126	810545	.	.	5	U	U	2	SA	TG	N	N	NO	NO	0	5.7	.	6.9	.	27.5	.	14.8	.	24.6	.	LF	1	0	D	1	23	68	873801010	.
VCF940671	07/27/94	23	3	2	292126	810545	.	.	5	U	U	2	SA	TG	N	N	NO	NO	0	5.7	.	6.9	.	27.5	.	14.8	.	24.6	.	LF	1	0	D	1	23	68	873801010	.
VCF940672	07/27/94	23	4	2	292126	810545	.	.	5	U	U	2	SA	TG	N	N	NO	NO	0	5.7	.	6.9	.	27.5	.	14.8	.	24.6	.	LF	1	0	D	1	23	68	873801010	.
VCF940673	07/27/94	23	5	2	292126	810545	.	.	5	U	U	2	SA	TG	N	N	AF	NO	0.5	5.7	.	6.9	.	27.5	.	14.8	.	24.6	.	LF	1	0	D	1	23	68	873801010	.
VCF940742	08/24/94	23	1	2	292126	810545	.	.	3	S	N	2	SA	SA	N	N	NO	NO	0	3.8	.	7.4	.	28.3	.	6.5	.	12	.	LF	1.6	0	B	1	23	68	873801010	.
VCF940743	08/24/94	23	2	2	292126	810545	.	.	3	S	N	2	SA	SA	N	N	AG	NO	0.3	3.8	.	7.4	.	28.3	.	6.5	.	12	.	LF	1.6	0	B	1	23	68	873801010	.
VCF940744	08/24/94	23	3	2	292126	810545	.	.	3	S	N	2	SA	SA	N	N	NO	NO	0	3.8	.	7.4	.	28.3	.	6.5	.	12	.	LF	1.6	0	B	1	23	68	873801010	.
VCF940745	08/24/94	23	4	2	292126	810545	.	.	3	S	N	2	SA	SA	N	N	NO	NO	0	3.8	.	7.4	.	28.3	.	6.5	.	12	.	LF	1.6	0	B	1	23	68	873801010	.
VCF940746	08/24/94	23	5	2	292126	810545	.	.	3	S	N	2	SA	SA	N	N	AD	AG	1	3.8	.	7.4	.	28.3	.	6.5	.	12	.	LF	1.6	0	B	1	23	68	873801010	.
VCF940794	10/05/94	23	1	2	292126	810545	.	.	16	S	N	2	SN	SA	N	N	SH	NO	0.1	6.3	.	7.7	.	24.3	.	18.1	.	29.4	.	HS	1	0	A	1	23	68	873801010	.
VCF940795	10/05/94	23	2	2	292126	810545	.	.	16	S	N	2	SN	SA	N	N	SH	NO	0.1	6.3	.	7.7	.	24.3	.	18.1	.	29.4	.	HS	1	0	A	1	23	68	873801010	.
VCF940796	10/05/94	23	3	2	292126	810545	.	.	16	S	N	2	SN	SA	N	N	SH	NO	0.1	6.3	.	7.7	.	24.3	.	18.1	.	29.4	.	HS	1	0	A	1	23	68	873801010	.
VCF940797	10/05/94	23	4	2	292126	810545	.	.	16	S	N	2	SN	SA	N	N	SH	NO	0.1	6.3	.	7.7	.	24.3	.	18.1	.	29.4	.	HS	1	0	A	1	23	68	873801010	.
VCF940798	10/05/94	23	5	2	292126	810545	.	.	16	S	N	2	SN	SA	N	N	SH	NO	0.1	6.3	.	7.7	.	24.3	.	18.1	.	29.4	.	HS	1	0	A	1	23	68	873801010	.
VCF940910	10/27/94	23	1	2	292126	810545	.	.	8	S	H	2	SN	NO	N	N	DT	NO	2	5.3	.	7.6	.	23.1	.	11.7	.	20	.	LR	1		B	1	23	68	873801010	.
VCF940911	10/27/94	23	2	2	292126	810545	.	.	8	S	H	2	SN	NO	N	N	DT	NO	2	5.3	.	7.6	.	23.1	.	11.7	.	20	.	LR	1		B	1	23	68	873801010	.
VCF940912	10/27/94	23	3	2	292126	810545	.	.	8	S	H	2	SN	NO	N	N	DT	NO	2	5.3	.	7.6	.	23.1	.	11.7	.	20	.	LR	1		B	1	23	68	873801010	.
VCF940913	10/27/94	23	4	2	292126	810545	.	.	8	S	H	2	SN	NO	N	N	DT	NO	2	5.3	.	7.6	.	23.1	.	11.7	.	20	.	LR	1		B	1	23	68	873801010	.
VCF940914	10/27/94	23	5	2	292126	810545	.	.	8	S	H	2	SN	NO	N	N	DT	NO	2	5.3	.	7.6	.	23.1	.	11.7	.	20	.	LR	1		B	1	23	68	873801010	.
VCF941021	11/30/94	23	1	2	292126	810545	.	.	12	M	S	2	SN	SA	N	N	MU	SH	3	6.9	.	7.9	.	21.8	.	1.5	.	3.7	.	NG			B	1	23	68	873801010	.
VCF941022	11/30/94	23	2	2	292126	810545	.	.	12	M	S	2	SN	SA	N	N	DT	NO	0.2	6.9	.	7.9	.	21.8	.	1.5	.	3.7	.	NG			B	1	23	68	873801010	.
VCF941023	11/30/94	23	3	2	292126	810545	.	.	12	M	S	2	SN	SA	N	N	DT	NO	0.2	6.9	.	7.9	.	21.8	.	1.5	.	3.7	.	NG			B	1	23	68	873801010	.
VCF941024	11/30/94	23	4	2	292126	810545	.	.	12	M	S	2	SN	SA	N	N	DT	NO	0.2	6.9	.	7.9	.	21.8	.	1.5	.	3.7	.	NG			B	1	23	68	873801010	.
VCF941025	11/30/94	23	5	2	292126	810545	.	.	12	M	S	2	SN	SA	N	N	DT	NO	0.2	6.9	.	7.9	.	21.8	.	1.5	.	3.7	.	NG			B	1	23	68	873801010	.
VCF941141	12/21/94	23	1	2	292126	810545	.	.	4	S	S	2	SN	SA	N	N	NO	NO	0	8.9	.	7.7	.	16.7	.	19.3	.		.	NG	1.5	0	B	1	23	68	873801010	.
VCF941142	12/21/94	23	2	2	292126	810545	.	.	4	S	S	2	SN	SA	N	N	NO	NO	0	8.9	.	7.7	.	16.7	.	19.3	.		.	NG	1.5	0	B	1	23	68	873801010	.
VCF941143	12/21/94	23	3	2	292126	810545	.	.	4	S	S	2	SN	SA	N	N	NO	NO	0	8.9	.	7.7	.	16.7	.	19.3	.		.	NG	1.5	0	B	1	23	68	873801010	.
VCF941144	12/21/94	23	4	2	292126	810545	.	.	4	S	S	2	SN	SA	N	N	NO	NO	0	8.9	.	7.7	.	16.7	.	19.3	.		.	NG	1.5	0	B	1	23	68	873801010	.
VCF941145	12/21/94	23	5	2	292126	810545	.	.	4	S	S	2	SN	SA	N	N	NO	NO	0	8.9	.	7.7	.	16.7	.	19.3	.		.	NG	1.5	0	B	1	23	68	873801010	.
VCF940374	04/27/94	22	3	3	292310	810548	.	.	2	M	S	2	SA	RO	N	N	NO	NO	0	4.8	.		.	26.4	.	30.3	.	46.6	.	LF	0.8	0	B	1	22	338	873801010	L	21	35
VCF940376	04/27/94	22	5	3	292310	810548	.	.	2	M	S	2	SA	RO	N	N	NO	NO	0	4.8	.		.	26.4	.	30.3	.	46.6	.	LF		0	B	1	22	338	873801010	L	33	28
VCF940261	03/30/94	22	1	3	292310	810548	.	.	4	M	S	2	SA	SN	N	N	NO	NO	0	8	.	8.2	.	22.2	.	30	.		.	LR	1	0	A	1	22	338	873801010	.	4
VCF940026	01/26/94	22	1	3	292310	810548	.	.	28	S	H	2	SA	SN	N	N	AM	NO	2	8.4	.	7.1	.	16.2	.	29.5	.	45.5	.	LR	1	0	B	1	22	338	873801010	.
VCF940027	01/26/94	22	2	3	292310	810548	.	.	28	S	H	2	SA	SN	N	N	AM	NO	2	8.4	.	7.1	.	16.2	.	29.5	.	45.5	.	LR	1	0	B	1	22	338	873801010	.
VCF940028	01/26/94	22	3	3	292310	810548	.	.	28	S	H	2	SA	SN	N	N	AM	NO	2	8.4	.	7.1	.	16.2	.	29.5	.	45.5	.	LR	1	0	B	1	22	338	873801010	.
VCF940029	01/26/94	22	4	3	292310	810548	.	.	28	S	H	2	SA	SN	N	N	AM	NO	2	8.4	.	7.1	.	16.2	.	29.5	.	45.5	.	LR	1	0	B	1	22	338	873801010	.
VCF940030	01/26/94	22	5	3	292310	810548	.	.	28	S	H	2	SA	SN	N	N	AM	NO	2	8.4	.	7.1	.	16.2	.	29.5	.	45.5	.	LR	1	0	B	1	22	338	873801010	.
VCF940191	03/04/94	22	1	3	292310	810548	.	.	6	M	O	2	SA	NO	N	N	MU	NO	2	8.1	.	7.1	.	15.9	.	21.9	.	34.9	.	LF	0.6	0	A	1	22	338	873801010	.
VCF940192	03/04/94	22	2	3	292310	810548	.	.	6	M	O	2	SA	NO	N	N	MU	NO	2	8.1	.	7.1	.	15.9	.	21.9	.	34.9	.	LF	0.8	0	A	1	22	338	873801010	.
VCF940193	03/04/94	22	3	3	292310	810548	.	.	6	M	O	2	SA	NO	N	N	MU	NO	2	8.1	.	7.1	.	15.9	.	21.9	.	34.9	.	LF	0.8	0	A	1	22	338	873801010	.
VCF940194	03/04/94	22	4	3	292310	810548	.	.	6	M	O	2	SA	NO	N	N	MU	NO	2	8.1	.	7.1	.	15.9	.	21.9	.	34.9	.	LF	0.8	0	A	1	22	338	873801010	.
VCF940195	03/04/94	22	5	3	292310	810548	.	.	6	M	O	2	SA	NO	N	N	MU	OY	2	8.1	.	7.1	.	15.9	.	21.9	.	34.9	.	LF	0.8	0	A	1	22	338	873801010	.
VCF940261	03/30/94	22	1	3	292310	810548	.	.	4	M	S	2	SA	SN	N	N	NO	NO	0	8	.	8.2	.	22.2	.	30	.		.	LR	1	0	A	1	22	338	873801010	.
VCF940262	03/30/94	22	2	3	292310	810548	.	.	4	M	S	2	SA	SN	N	N	NO	NO	0	8	.	8.2	.	22.2	.	30	.		.	LR	1	0	A	1	22	338	873801010	.
VCF940263	03/30/94	22	3	3	292310	810548	.	.	4	M	S	2	SA	SN	N	N	NO	NO	0	8	.	8.2	.	22.2	.	30	.		.	LR	1	0	A	1	22	338	873801010	.
VCF940264	03/30/94	22	4	3	292310	810548	.	.	4	M	S	2	SA	SN	N	N	NO	NO	0	8	.	8.2	.	22.2	.	30	.		.	LR	1	0	A	1	22	338	873801010	.
VCF940265	03/30/94	22	5	3	292310	810548	.	.	4	M	S	2	SA	SN	N	N	NO	NO	0	8	.	8.2	.	22.2	.	30	.		.	LR	1	0	A	1	22	338	873801010	.
VCF940372	04/27/94	22	1	3	292310	810548	.	.	2	M	S	2	SA	RO	N	N	NO	NO	0	4.8	.		.	26.4	.	30.3	.	46.6	.	LF	0.8	0	B	1	22	338	873801010	.
VCF940373	04/27/94	22	2	3	292310	810548	.	.	2	M	S	2	SA	RO	N	N	NO	NO	0	4.8	.		.	26.4	.	30.3	.	46.6	.	LF	0.8	0	B	1	22	338	873801010	.
VCF940375	04/27/94	22	4	3	292310	810548	.	.	2	M	S	2	SA	RO	N	N	NO	NO	0	4.8	.		.	26.4	.	30.3	.	46.6	.	LF	0.8	0	B	1	22	338	873801010	.
VCF940541	06/02/94	22	1	3	292310	810548	.	.	9	M	S	2	SA	OY	N	N	OY	NO	1		.		.		.		.		.	LF	0.4	0	B	1	22	338	873801010	.
VCF940542	06/02/94	22	2	3	292310	810548	.	.	9	M	S	2	SA	OY	N	N	OY	NO	1		.		.		.		.		.	LF	0.4	0	B	1	22	338	873801010	.
VCF940543	06/02/94	22	3	3	292310	810548	.	.	9	M	S	2	SA	OY	N	N	OY	CT	2		.		.		.		.		.	LF	1	0	B	1	22	338	873801010	.
VCF940544	06/02/94	22	4	3	292310	810548	.	.	9	M	S	2	SA	OY	N	N	OY	MU	2		.		.		.		.		.	LF	1	0	B	1	22	338	873801010	.
VCF940545	06/02/94	22	5	3	292310	810548	.	.	9	M	S	2	SA	OY	N	N	OY	CT	3		.		.		.		.		.	LF	1	0	B	1	22	338	873801010	.
VCF940579	06/24/94	22	1	3	292310	810548	.	.	1	M	O	2	SA	SN	N	N	MU	NO	2	7	.	7.5	.	30.9	.	28.8	.	45.1	.	LF	1	0	B	1	22	338	873801010	.
VCF940580	06/24/94	22	2	3	292310	810548	.	.	1	M	O	2	SA	SN	N	N	MU	OY	2	7	.	7.5	.	30.9	.	28.8	.	45.1	.	LF	1	0	B	1	22	338	873801010	.
VCF940581	06/24/94	22	3	3	292310	810548	.	.	1	M	O	2	SA	SN	N	N	MU	OY	3	7	.	7.5	.	30.9	.	28.8	.	45.1	.	LF	1	0	B	1	22	338	873801010	.
VCF940582	06/24/94	22	4	3	292310	810548	.	.	1	M	O	2	SA	SN	N	N	MU	OY	2	7	.	7.5	.	30.9	.	28.8	.	45.1	.	LF	1	0	B	1	22	338	873801010	.
VCF940583	06/24/94	22	5	3	292310	810548	.	.	1	M	O	2	SA	SN	N	N	MU	OY	2	7	.	7.5	.	30.9	.	28.8	.	45.1	.	LF	1	0	B	1	22	338	873801010	.
VCF940684	07/27/94	22	1	3	292310	810548	.	.	5	M	U	2	.	.	U	U	MU	SH	10	7.5	.	7.3	.	28	.	21.7	.	34.6	.	LR			B	1	22	338	873801010	.
VCF940685	07/27/94	22	2	3	292310	810548	.	.	5	M	U	2	.	.	U	U	MU	SH	10	7.5	.	7.3	.	28	.	21.7	.	34.6	.	LR			B	1	22	338	873801010	.
VCF940686	07/27/94	22	3	3	292310	810548	.	.	5	M	U	2	.	.	U	U	MU	SH	10	7.5	.	7.3	.	28	.	21.7	.	34.6	.	LR			B	1	22	338	873801010	.
VCF940687	07/27/94	22	4	3	292310	810548	.	.	5	M	U	2	.	.	U	U	MU	SH	10	7.5	.	7.3	.	28	.	21.7	.	34.6	.	LR			B	1	22	338	873801010	.
VCF940688	07/27/94	22	5	3	292310	810548	.	.	5	M	U	2	.	.	U	U	MU	SH	10	7.5	.	7.3	.	28	.	21.7	.	34.6	.	LR			B	1	22	338	873801010	.
VCF940752	08/24/94	22	1	3	292310	810548	.	.	3	M	O	2	SN	MU	N	N	NO	NO	0	5.9	.	7.7	.	30.8	.	15.2	.	25.1	.	LF	0.7	0	B	1	22	338	873801010	.
VCF940753	08/24/94	22	2	3	292310	810548	.	.	3	M	O	2	MU	SA	N	N	NO	NO	0	5.9	.	7.7	.	30.8	.	15.2	.	25.1	.	LF	0.7	0	B	1	22	338	873801010	.
VCF940754	08/24/94	22	3	3	292310	810548	.	.	3	M	O	2	MU	SA	N	N	NO	NO	0	5.9	.	7.7	.	30.8	.	15.2	.	25.1	.	LF	0.7	0	B	1	22	338	873801010	.
VCF940755	08/24/94	22	4	3	292310	810548	.	.	3	M	O	2	MU	SA	N	N	NO	NO	0	5.9	.	7.7	.	30.8	.	15.2	.	25.1	.	LF	0.7	0	B	1	22	338	873801010	.
VCF940756	08/24/94	22	5	3	292310	810548	.	.	3	M	O	2	MU	SA	N	N	NO	NO	0	5.9	.	7.7	.	30.8	.	15.2	.	25.1	.	LF	0.7	0	B	1	22	338	873801010	.
VCF940804	10/05/94	22	1	3	292310	810548	.	.	16	M	S	2	SN	BP	N	N	NO	NO	0	5.6	.	7.8	.	25.6	.	27	.	42	.	HS	0.9	0	A	1	22	338	873801010	.
VCF940805	10/05/94	22	2	3	292310	810548	.	.	16	M	S	2	SN	BP	N	N	NO	NO	0	5.6	.	7.8	.	25.6	.	27	.	42	.	HS	0.9	0	A	1	22	338	873801010	.
VCF940806	10/05/94	22	3	3	292310	810548	.	.	16	M	S	2	SN	BP	N	N	NO	NO	0	5.6	.	7.8	.	25.6	.	27	.	42	.	HS	0.9	0	A	1	22	338	873801010	.
VCF940807	10/05/94	22	4	3	292310	810548	.	.	16	M	S	2	SN	BP	N	N	NO	NO	0	5.6	.	7.8	.	25.6	.	27	.	42	.	HS	0.9	0	A	1	22	338	873801010	.
VCF940808	10/05/94	22	5	3	292310	810548	.	.	16	M	S	2	SN	BP	N	N	NO	NO	0	5.6	.	7.8	.	25.6	.	27	.	42	.	HS	0.9	0	A	1	22	338	873801010	.
VCF940930	10/27/94	22	1	3	292310	810548	.	.	8	M	N	2	.	.	U	U	NO	NO	0	6.2	.	7.7	.	22.9	.	17.8	.	29	.	LR			.	1	22	338	873801010	.
VCF940931	10/27/94	22	2	3	292310	810548	.	.	8	M	N	2	.	.	U	U	NO	NO	0	6.2	.	7.7	.	22.9	.	17.8	.	29	.	LR			.	1	22	338	873801010	.
VCF940932	10/27/94	22	3	3	292310	810548	.	.	8	M	N	2	.	.	U	U	NO	NO	0	6.2	.	7.7	.	22.9	.	17.8	.	29	.	LR			.	1	22	338	873801010	.
VCF940933	10/27/94	22	4	3	292310	810548	.	.	8	M	N	2	.	.	U	U	NO	NO	0	6.2	.	7.7	.	22.9	.	17.8	.	29	.	LR			.	1	22	338	873801010	.
VCF940934	10/27/94	22	5	3	292310	810548	.	.	8	M	N	2	.	.	U	U	NO	NO	0	6.2	.	7.7	.	22.9	.	17.8	.	29	.	LR			.	1	22	338	873801010	.
VCF941041	11/30/94	22	1	3	292310	810548	.	.	12	M	S	2	SN	SA	N	N	ST	DT	0.4	7.5	.	7.8	.	21.4	.	4.6	.	8.8	.	NG			A	1	22	338	873801010	.
VCF941042	11/30/94	22	2	3	292310	810548	.	.	12	M	S	2	SN	SA	N	N	ST	DT	0.4	7.5	.	7.8	.	21.4	.	4.6	.	8.8	.	NG			A	1	22	338	873801010	.
VCF941043	11/30/94	22	3	3	292310	810548	.	.	12	M	S	2	SN	SA	N	N	ST	DT	0.4	7.5	.	7.8	.	21.4	.	4.6	.	8.8	.	NG			A	1	22	338	873801010	.
VCF941044	11/30/94	22	4	3	292310	810548	.	.	12	M	S	2	SN	SA	N	N	ST	DT	0.4	7.5	.	7.8	.	21.4	.	4.6	.	8.8	.	NG			A	1	22	338	873801010	.
VCF941045	11/30/94	22	5	3	292310	810548	.	.	12	M	S	2	SN	SA	N	N	ST	DT	0.4	7.5	.	7.8	.	21.4	.	4.6	.	8.8	.	NG			A	1	22	338	873801010	.
VCF941131	12/21/94	22	1	3	292310	810548	.	.	4	M	O	2	SN	SA	N	N	NO	NO	0	8.1	.	7.6	.	16.5	.	23.5	.	37	.	NG	0.9	0	B	1	22	338	873801010	.
VCF941132	12/21/94	22	2	3	292310	810548	.	.	4	M	O	2	SN	SA	N	N	NO	NO	0	8.1	.	7.6	.	16.5	.	23.5	.	37	.	NG	0.9	0	B	1	22	338	873801010	.
VCF941133	12/21/94	22	3	3	292310	810548	.	.	4	M	O	2	SN	SA	N	N	NO	NO	0	8.1	.	7.6	.	16.5	.	23.5	.	37	.	NG	0.9	0	B	1	22	338	873801010	.
VCF941134	12/21/94	22	4	3	292310	810548	.	.	4	M	O	2	SN	SA	N	N	NO	NO	0	8.1	.	7.6	.	16.5	.	23.5	.	37	.	NG	0.9	0	B	1	22	338	873801010	.
VCF941135	12/21/94	22	5	3	292310	810548	.	.	4	M	O	2	SN	SA	N	N	NO	NO	0	8.1	.	7.6	.	16.5	.	23.5	.	37	.	NG	0.9	0	B	1	22	338	873801010	.
VCF940031	01/26/94	22	1	4	292186	810494	.	.	28	S	H	2	SA	SN	N	N	AM	OY	1	8.7	.	7.5	.	16.8	.	28	.	43.4	.	LR	0.8	0	B	1	22	338	873801010	.
VCF940032	01/26/94	22	2	4	292186	810494	.	.	28	S	H	2	SA	SN	N	N	AM	OY	2	8.7	.	7.5	.	16.8	.	28	.	43.4	.	LR	0.8	0	B	1	22	338	873801010	.
VCF940033	01/26/94	22	3	4	292186	810494	.	.	28	S	H	2	SA	SN	N	N	AM	OY	2	8.7	.	7.5	.	16.8	.	28	.	43.4	.	LR	0.8	0	B	1	22	338	873801010	.
VCF940034	01/26/94	22	4	4	292186	810494	.	.	28	S	H	2	SA	SN	N	N	AM	OY	1.5	8.7	.	7.5	.	16.8	.	28	.	43.4	.	LR	0.7	0	B	1	22	338	873801010	.
VCF940035	01/26/94	22	5	4	292186	810494	.	.	28	S	H	2	SA	SN	N	N	AM	OY	1.5	8.7	.	7.5	.	16.8	.	28	.	43.4	.	LR	0.7	0	B	1	22	338	873801010	.
VCF940153	02/23/94	22	1	4	292126	810545	.	.	27	M	S	2	SN	SA	N	N	AM	NO	20	6.8	.	7.9	.	24.2	.	21.5	.		.	HF	0.5	0	B	1	22	338	873801010	.
VCF940154	02/23/94	22	2	4	292126	810545	.	.	27	M	S	2	SN	SA	N	N	AM	MU	5	6.8	.	7.9	.	24.2	.	21.5	.		.	HF	1	0	B	1	22	338	873801010	.
VCF940155	02/23/94	22	3	4	292126	810545	.	.	27	M	S	2	SN	SA	N	N	AM	MU	5	6.8	.	7.9	.	24.2	.	21.5	.		.	HF	1	0	B	1	22	338	873801010	.
VCF940156	02/23/94	22	4	4	292126	810545	.	.	27	M	S	2	SN	SA	N	N	AM	DT	2	6.8	.	7.9	.	24.2	.	21.5	.		.	HF	1	0	B	1	22	338	873801010	.
VCF940157	02/23/94	22	5	4	292126	810545	.	.	27	M	S	2	SN	SA	N	N	AM	DT	2	6.8	.	7.9	.	24.2	.	21.5	.		.	HF	1	0	B	1	22	338	873801010	.
VCF940266	03/30/94	22	1	4	292186	810494	.	.	4	M	S	2	SA	SN	N	N	AG	NO	2	5.9	.	8.1	.	21.8	.	30	.		.	MF	1	0	A	1	22	338	873801010	.
VCF940267	03/30/94	22	2	4	292186	810494	.	.	4	M	S	2	SA	SN	N	N	AG	NO	2	5.9	.	8.1	.	21.8	.	30	.		.	MF	1	0	A	1	22	338	873801010	.
VCF940268	03/30/94	22	3	4	292186	810494	.	.	4	M	S	2	SA	SN	N	N	AG	NO	2	5.9	.	8.1	.	21.8	.	30	.		.	MF	1	0	A	1	22	338	873801010	.
VCF940269	03/30/94	22	4	4	292186	810494	.	.	4	M	S	2	SA	SN	N	N	AG	NO	1	5.9	.	8.1	.	21.8	.	30	.		.	MF	1	0	A	1	22	338	873801010	.
VCF940270	03/30/94	22	5	4	292186	810494	.	.	4	M	S	2	SA	SN	N	N	AG	NO	1	5.9	.	8.1	.	21.8	.	30	.		.	MF	1	0	A	1	22	338	873801010	.
VCF940367	04/27/94	22	1	4	292186	810494	.	.	2	S	M	2	SA	SH	N	N	NO	NO	0	4.8	.		.	26.4	.	30.3	.	46.6	.	LF	0.5	0	.	1	22	338	873801010	.
VCF940368	04/27/94	22	2	4	292186	810494	.	.	2	S	M	2	SA	SH	N	N	NO	NO	0	4.8	.		.	26.4	.	30.3	.	46.6	.	LF	0.5	0	.	1	22	338	873801010	.
VCF940369	04/27/94	22	3	4	292186	810494	.	.	2	S	M	2	SA	SH	N	N	NO	NO	0	4.8	.		.	26.4	.	30.3	.	46.6	.	LF	0.5	0	.	1	22	338	873801010	.
VCF940370	04/27/94	22	4	4	292186	810494	.	.	2	S	M	2	SA	SH	N	N	NO	NO	0	4.8	.		.	26.4	.	30.3	.	46.6	.	LF	0.5	0	.	1	22	338	873801010	.
VCF940371	04/27/94	22	5	4	292186	810494	.	.	2	S	M	2	SA	SH	N	N	NO	NO	0	4.8	.		.	26.4	.	30.3	.	46.6	.	LF	0.5	0	.	1	22	338	873801010	.
VCF940546	06/02/94	22	1	4	292186	810494	.	.	9	S	H	2	SA	SH	N	N	OY	NO	2		.		.		.		.		.	LF	0.4	0	B	1	22	338	873801010	.
VCF940547	06/02/94	22	2	4	292186	810494	.	.	9	S	H	2	SA	SH	N	N	OY	NO	2		.		.		.		.		.	LF	0.4	0	B	1	22	338	873801010	.
VCF940548	06/02/94	22	3	4	292186	810494	.	.	9	S	H	2	SA	SH	N	N	OY	NO	2		.		.		.		.		.	LF	0.4	0	B	1	22	338	873801010	.
VCF940549	06/02/94	22	4	4	292186	810494	.	.	9	S	H	2	SA	SH	N	N	OY	NO	2		.		.		.		.		.	LF	0.4	0	B	1	22	338	873801010	.
VCF940550	06/02/94	22	5	4	292186	810494	.	.	9	S	H	2	SA	SH	N	N	OY	NO	2		.		.		.		.		.	LF	0.4	0	B	1	22	338	873801010	.
VCF940584	06/24/94	22	1	4	292186	810494	.	.	1	M	O	2	SA	SN	N	N	OY	AM	1	7.7	.	7.6	.	30.9	.	25.7	.	40.3	.	MR	1	0	B	1	22	338	873801010	.
VCF940585	06/24/94	22	2	4	292186	810494	.	.	1	M	O	2	SA	SN	N	N	OY	AM	1	7.7	.	7.6	.	30.9	.	25.7	.	40.3	.	MR	1	0	B	1	22	338	873801010	.
VCF940586	06/24/94	22	3	4	292186	810494	.	.	1	M	O	2	SA	SN	N	N	NO	NO	0	7.7	.	7.6	.	30.9	.	25.7	.	40.3	.	MR	1	0	B	1	22	338	873801010	.
VCF940587	06/24/94	22	4	4	292186	810494	.	.	1	M	O	2	SA	SN	N	N	NO	NO	0	7.7	.	7.6	.	30.9	.	25.7	.	40.3	.	MR	1	0	B	1	22	338	873801010	.
VCF940588	06/24/94	22	5	4	292186	810494	.	.	1	M	O	2	SA	SN	N	N	NO	NO	0	7.7	.	7.6	.	30.9	.	25.7	.	40.3	.	MR	1	0	B	1	22	338	873801010	.
VCF940674	07/27/94	22	1	4	292186	810494	.	.	5	S	H	2	SA	SH	N	N	NO	SH	1	8	.	7.3	.	27.2	.	18.1	.	29.5	.	LF	0.4	0	B	1	22	338	873801010	.
VCF940675	07/27/94	22	2	4	292186	810494	.	.	5	S	H	2	SA	SH	N	N	NO	SH	1	8	.	7.3	.	27.2	.	18.1	.	29.5	.	LF	0.4	0	B	1	22	338	873801010	.
VCF940676	07/27/94	22	3	4	292186	810494	.	.	5	S	H	2	SA	SH	N	N	NO	SH	1	8	.	7.3	.	27.2	.	18.1	.	29.5	.	LF	0.4	0	B	1	22	338	873801010	.
VCF940677	07/27/94	22	4	4	292186	810494	.	.	5	S	H	2	SA	SH	N	N	NO	SH	1	8	.	7.3	.	27.2	.	18.1	.	29.5	.	LF	0.4	0	B	1	22	338	873801010	.
VCF940678	07/27/94	22	5	4	292186	810494	.	.	5	S	H	2	SA	SH	N	N	NO	SH	1	8	.	7.3	.	27.2	.	18.1	.	29.5	.	LS	0.4	0	B	1	22	338	873801010	.
VCF940747	08/24/94	22	1	4	292186	810494	.	.	3	S	N	2	SA	NO	N	N	NO	NO	0	5.1	.	7.5	.	28.3	.	11.9	.	20	.	LF	0.3	0	B	1	22	338	873801010	.
VCF940748	08/24/94	22	2	4	292186	810494	.	.	3	S	N	2	SA	NO	N	N	NO	NO	0	5.1	.	7.5	.	28.3	.	11.9	.	20	.	LF	0.3	0	B	1	22	338	873801010	.
VCF940749	08/24/94	22	3	4	292186	810494	.	.	3	S	N	2	SA	NO	N	N	NO	NO	0	5.1	.	7.5	.	28.3	.	11.9	.	20	.	LF	0.3	0	B	1	22	338	873801010	.
VCF940750	08/24/94	22	4	4	292186	810494	.	.	3	S	N	2	SA	NO	N	N	NO	NO	0	5.1	.	7.5	.	28.3	.	11.9	.	20	.	LF	0.3	0	B	1	22	338	873801010	.
VCF940751	08/24/94	22	5	4	292186	810494	.	.	3	S	N	2	SA	NO	N	N	NO	NO	0	5.1	.	7.5	.	28.3	.	11.9	.	20	.	LF	0.3	0	B	1	22	338	873801010	.
VCF940799	10/05/94	22	1	4	292186	810494	.	.	16	M	S	2	SN	NO	N	N	SH	NO	0.1	6.3	.	7.7	.	24.9	.	19.3	.	31.2	.	HS	0.9	0	A	1	22	338	873801010	.
VCF940800	10/05/94	22	2	4	292186	810494	.	.	16	M	S	2	SN	NO	N	N	SH	NO	0.1	6.3	.	7.7	.	24.9	.	19.3	.	31.2	.	HS	0.9	0	A	1	22	338	873801010	.
VCF940801	10/05/94	22	3	4	292186	810494	.	.	16	M	S	2	SN	NO	N	N	SH	NO	0.1	6.3	.	7.7	.	24.9	.	19.3	.	31.2	.	HS	0.9	0	A	1	22	338	873801010	.
VCF940802	10/05/94	22	4	4	292186	810494	.	.	16	M	S	2	SN	NO	N	N	SH	NO	0.1	6.3	.	7.7	.	24.9	.	19.3	.	31.2	.	HS	0.9	0	A	1	22	338	873801010	.
VCF940803	10/05/94	22	5	4	292186	810494	.	.	16	M	S	2	SN	NO	N	N	SH	NO	0.1	6.3	.	7.7	.	24.9	.	19.3	.	31.2	.	HS	0.9	0	A	1	22	338	873801010	.
VCF940915	10/27/94	22	1	4	292186	810494	.	.	8	S	H	2	SN	NO	N	N	SH	NO	0.2	6.2	.	7.8	.	23.1	.	13.6	.	22.8	.	LR	0.3		B	1	22	338	873801010	.
VCF940916	10/27/94	22	2	4	292186	810494	.	.	8	S	H	2	SN	NO	N	N	SH	NO	0.2	6.2	.	7.8	.	23.1	.	13.6	.	22.8	.	LR	0.3		B	1	22	338	873801010	.
VCF940917	10/27/94	22	3	4	292186	810494	.	.	8	S	H	2	SN	NO	N	N	SH	NO	0.2	6.2	.	7.8	.	23.1	.	13.6	.	22.8	.	LR	0.3		B	1	22	338	873801010	.
VCF940918	10/27/94	22	4	4	292186	810494	.	.	8	S	H	2	SN	NO	N	N	SH	NO	0.2	6.2	.	7.8	.	23.1	.	13.6	.	22.8	.	LR	0.3		B	1	22	338	873801010	.
VCF940919	10/27/94	22	5	4	292186	810494	.	.	8	S	H	2	SN	NO	N	N	SH	NO	0.2	6.2	.	7.8	.	23.1	.	13.6	.	22.8	.	LR	0.3		B	1	22	338	873801010	.
VCF941026	11/30/94	22	1	4	292186	810494	.	.	12	S	N	2	SN	MG	N	N	SH	NO	1	8.1	.	7.6	.	24	.	1.8	.	4.1	.	NG		0	B	1	22	338	873801010	.
VCF941027	11/30/94	22	2	4	292186	810494	.	.	12	S	N	2	SN	MG	N	N	SH	NO	1	8.1	.	7.6	.	24	.	1.8	.	4.1	.	NG		0	B	1	22	338	873801010	.
VCF941028	11/30/94	22	3	4	292186	810494	.	.	12	S	N	2	SN	MG	N	N	SH	NO	1	8.1	.	7.6	.	24	.	1.8	.	4.1	.	NG		0	B	1	22	338	873801010	.
VCF941029	11/30/94	22	4	4	292186	810494	.	.	12	S	N	2	SN	MG	N	N	SH	NO	1	8.1	.	7.6	.	24	.	1.8	.	4.1	.	NG		0	B	1	22	338	873801010	.
VCF941030	11/30/94	22	5	4	292186	810494	.	.	12	S	N	2	SN	MG	N	N	SH	NO	1	8.1	.	7.6	.	24	.	1.8	.	4.1	.	NG		0	B	1	22	338	873801010	.
VCF941121	12/21/94	22	1	4	292186	810494	.	.	4	S	H	2	SN	SA	N	N	SH	NO	0.3	8.9	.	7.6	.	16.4	.	21	.	33.6	.	NG	0.4	0	B	1	22	338	873801010	.
VCF941122	12/21/94	22	2	4	292186	810494	.	.	4	S	H	2	SN	SA	N	N	SH	NO	0.3	8.9	.	7.6	.	16.4	.	21	.	33.6	.	NG	0.4	0	B	1	22	338	873801010	.
VCF941123	12/21/94	22	3	4	292186	810494	.	.	4	S	H	2	SN	SA	N	N	SH	NO	0.3	8.9	.	7.6	.	16.4	.	21	.	33.6	.	NG	0.4	0	B	1	22	338	873801010	.
VCF941124	12/21/94	22	4	4	292186	810494	.	.	4	S	H	2	SN	SA	N	N	SH	NO	0.3	8.9	.	7.6	.	16.4	.	21	.	33.6	.	NG	0.4	0	B	1	22	338	873801010	.
VCF941125	12/21/94	22	5	4	292186	810494	.	.	4	S	H	2	SN	SA	N	N	SH	NO	0.3	8.9	.	7.6	.	16.4	.	21	.	33.6	.	NG	0.4	0	B	1	22	338	873801010	.
VCF940286	03/31/94	300	1	5	291769	810565	.	.	5	M	D	2	.	.	U	U	MU	DT	2		.		.		.		.		.	LF			.	1	300	667	873801010	L	4	42	35	4	36
VCF940404	04/28/94	300	3	5	291882	810525	.	.	3	M	D	2	.	.	U	U	MU	DT	10	5.5	4.3		.	27.7	26.9	12.5	20.0	21.3	32.3	MF			.	1	300	667	873801010	L	32	35
VCF940290	03/31/94	300	5	5	291786	810569	.	.	5	M	D	2	.	.	U	U	MU	DT	3		.		.		.		.		.	LF			.	1	300	667	873801010	L	36
VCF940402	04/28/94	300	1	5	291910	810520	.	.	3	M	D	2	.	.	U	U	MU	DT	5	5.5	4.3		.	27.7	26.9	12.5	20.0	21.3	32.3	MF			.	1	300	889	873801010	L	4
VCF940061	01/27/94	300	1	5	291930	805440	.	.	0	M	D	2	.	.	U	U	MU	DT	2	10.8	6.7	7.7	7.5	18.6	17.4	11.7	20.2	19.5	33.0	LR			.	1	300	889	873801010	.
VCF940062	01/27/94	300	2	5	291936	805441	.	.	0	M	D	2	.	.	U	U	MU	DT	2	10.8	6.7	7.7	7.5	18.6	17.4	11.7	20.2	19.5	33.0	LR			.	1	300	741	873801010	.
VCF940063	01/27/94	300	3	5	291942	805444	.	.	0	M	D	2	.	.	U	U	MU	DT	40	10.8	6.7	7.7	7.5	18.6	17.4	11.7	20.2	19.5	33.0	LR			.	1	300	889	873801010	.
VCF940064	01/27/94	300	4	5	291948	805444	.	.	0	M	D	2	.	.	U	U	MU	DT	20	10.8	6.7	7.7	7.5	18.6	17.4	11.7	20.2	19.5	33.0	LR			.	1	300	741	873801010	.
VCF940065	01/27/94	300	5	5	291954	805446	.	.	0	M	D	2	.	.	U	U	MU	DT	15	10.8	6.7	7.7	7.5	18.6	17.4	11.7	20.2	19.5	33.0	LR			.	1	300	667	873801010	.
VCF940211	03/04/94	300	1	5	292128	810544	.	.	6	M	D	2	.	.	U	U	MU	NO	3	7	7.1	6.9	7.0	18	17.9	4.5	4.5	8.7	8.7	LF	3.5		.	1	300	667	873801010	.
VCF940212	03/04/94	300	2	5	292126	810546	.	.	6	M	D	2	.	.	U	U	NO	NO	0	7	7.1	6.9	7.0	18	17.9	4.5	4.5	8.7	8.7	LF	3.5		.	1	300	667	873801010	.
VCF940213	03/04/94	300	3	5	292122	810546	.	.	6	M	D	2	.	.	U	U	MU	NO	1	7	7.1	6.9	7.0	18	17.9	4.5	4.5	8.7	8.7	LF	3.5		.	1	300	667	873801010	.
VCF940214	03/04/94	300	4	5	292119	810547	.	.	6	M	D	2	.	.	U	U	MU	NO	1	7	7.1	6.9	7.0	18	17.9	4.5	4.5	8.7	8.7	LF	3.5		.	1	300	741	873801010	.
VCF940215	03/04/94	300	5	5	292116	810547	.	.	6	M	D	2	.	.	U	U	MU	NO	2	7	7.1	6.9	7.0	18	17.9	4.5	4.5	8.7	8.7	LF	3.5		.	1	300	593	873801010	.
VCF940286	03/31/94	300	1	5	291769	810565	.	.	5	M	D	2	.	.	U	U	MU	DT	2		.		.		.		.		.	LF			.	1	300	667	873801010	.
VCF940287	03/31/94	300	2	5	291773	810566	.	.	5	M	D	2	.	.	U	U	MU	DT	1		.		.		.		.		.	LF			.	1	300	593	873801010	.
VCF940288	03/31/94	300	3	5	291776	810565	.	.	5	M	D	2	.	.	U	U	MU	DT	1		.		.		.		.		.	LF			.	1	300	593	873801010	.
VCF940289	03/31/94	300	4	5	291779	810564	.	.	5	M	D	2	.	.	U	U	MU	DT	5		.		.		.		.		.	LF			.	1	300	519	873801010	.
VCF940290	03/31/94	300	5	5	291786	810569	.	.	5	M	D	2	.	.	U	U	MU	DT	3		.		.		.		.		.	LF			.	1	300	667	873801010	.
VCF940402	04/28/94	300	1	5	291910	810520	.	.	3	M	D	2	.	.	U	U	MU	DT	5	5.5	4.3		.	27.7	26.9	12.5	20.0	21.3	32.3	MF			.	1	300	889	873801010	.
VCF940403	04/28/94	300	2	5	291903	810524	.	.	3	M	D	2	.	.	U	U	MU	DT	10	5.5	4.3		.	27.7	26.9	12.5	20.0	21.3	32.3	MF			.	1	300	593	873801010	.
VCF940404	04/28/94	300	3	5	291882	810525	.	.	3	M	D	2	.	.	U	U	MU	DT	10	5.5	4.3		.	27.7	26.9	12.5	20.0	21.3	32.3	MF			.	1	300	667	873801010	.
VCF940405	04/28/94	300	4	5	291876	810527	.	.	3	M	D	2	.	.	U	U	DT	MU	5	5.5	4.3		.	27.7	26.9	12.5	20.0	21.3	32.3	MF			.	1	300	964	873801010	.
VCF940406	04/28/94	300	5	5	291870	810531	.	.	3	M	D	2	.	.	U	U	DT	MU	4	5.5	4.3		.	27.7	26.9	12.5	20.0	21.3	32.3	MF			.	1	300	889	873801010	.
VCF940498	05/25/94	300	1	5	291931	810503	.	.	1	M	D	2	.	.	U	U	NO	NO	0	5.3	.		.	26	.	17.7	.	28.9	.	HF			.	1	300	815	873801010	.
VCF940499	05/25/94	300	2	5	291926	810505	.	.	1	M	D	2	.	.	U	U	MU	DT	2	5.3	.		.	26	.	17.7	.	28.9	.	HF			.	1	300	741	873801010	.
VCF940500	05/25/94	300	3	5	291918	810501	.	.	1	M	D	2	.	.	U	U	MU	DT	2	5.3	.		.	26	.	17.7	.	28.9	.	HF			.	1	300	593	873801010	.
VCF940501	05/25/94	300	4	5	291918	810507	.	.	1	M	D	2	.	.	U	U	MU	DT	2	5.3	.		.	26	.	17.7	.	28.9	.	HF			.	1	300	593	873801010	.
VCF940502	05/25/94	300	5	5	291917	810513	.	.	1	M	D	2	.	.	U	U	DT	MU	20	5.3	.		.	26	.	17.7	.	28.9	.	HF			.	1	300	667	873801010	.
VCF940624	06/29/94	300	1	5	291919	810508	.	.	20	M	N	2	.	.	U	U	DT	MU	5	7.2	4.6	7.4	7.2	31.1	31.1	10.4	17.6	18	28.7	LF	2		.	1	300	815	873801010	.
VCF940625	06/29/94	300	2	5	291916	810507	.	.	20	M	N	2	.	.	U	U	DT	MU	8	7.2	4.6	7.4	7.2	31.1	31.1	10.4	17.6	18	28.7	LF	2		.	1	300	667	873801010	.
VCF940626	06/29/94	300	3	5	291931	810503	.	.	20	M	N	2	.	.	U	U	DT	MU	5	7.2	4.6	7.4	7.2	31.1	31.1	10.4	17.6	18	28.7	LF	2.4		.	1	300	593	873801010	.
VCF940627	06/29/94	300	4	5	291931	810502	.	.	20	M	N	2	.	.	U	U	DT	MU	10	7.2	4.6	7.4	7.2	31.1	31.1	10.4	17.6	18	28.7	LF	2.4		.	1	300	815	873801010	.
VCF940628	06/29/94	300	5	5	291931	810502	.	.	20	M	N	2	.	.	U	U	DT	MU	10	7.2	4.6	7.4	7.2	31.1	31.1	10.4	17.6	18	28.7	LF	2.4		.	1	300	667	873801010	.
VCF940699	07/28/94	300	1	5	291956	810491	.	.	6	U	U	2	.	.	U	U	MU	CT	2	5.4	4.6	6.8	6.8	29.5	29.4	3.5	3.8	7.1	7.4	MR			.	1	300	593	873801010	.
VCF940700	07/28/94	300	2	5	291946	810494	.	.	6	U	U	2	.	.	U	U	DT	CT	2	5.4	4.6	6.8	6.8	29.5	29.4	3.5	3.8	7.1	7.4	MR			.	1	300	889	873801010	.
VCF940701	07/28/94	300	3	5	291933	810500	.	.	6	U	U	2	.	.	U	U	MU	DT	10	5.4	4.6	6.8	6.8	29.5	29.4	3.5	3.8	7.1	7.4	MR			.	1	300	593	873801010	.
VCF940702	07/28/94	300	4	5	291929	810509	.	.	6	U	U	2	.	.	U	U	MU	DT	10	5.4	4.6	6.8	6.8	29.5	29.4	3.5	3.8	7.1	7.4	MR			.	1	300	667	873801010	.
VCF940703	07/28/94	300	5	5	291929	810509	.	.	6	U	U	2	.	.	U	U	MU	DT	10	5.4	4.6	6.8	6.8	29.5	29.4	3.5	3.8	7.1	7.4	MR			.	1	300	667	873801010	.
VCF940772	08/25/94	300	1	5	291932	810483	.	.	4	M	N	2	.	.	U	U	NO	NO	0	4.7	4.5	7.3	7.2	28.4	28.3	0.3	0.3	1.5	1.5	MF	2.1		.	1	300	1705	873801010	.
VCF940773	08/25/94	300	2	5	291924	810495	.	.	4	M	N	2	.	.	U	U	NO	NO	0	4.7	4.5	7.3	7.2	28.4	28.3	0.3	0.3	1.5	1.5	MF	2		.	1	300	815	873801010	.
VCF940774	08/25/94	300	3	5	291960	810492	.	.	4	M	U	2	.	.	U	U	DT	MU	0.5	4.7	4.5	7.3	7.2	28.4	28.3	0.3	0.3	1.5	1.5	MF	2		.	1	300	741	873801010	.
VCF940775	08/25/94	300	4	5	291958	810492	.	.	4	M	U	2	.	.	U	U	DT	MU	0.5	4.7	4.5	7.3	7.2	28.4	28.3	0.3	0.3	1.5	1.5	MF	2		.	1	300	741	873801010	.
VCF940776	08/25/94	300	5	5	291955	810491	.	.	4	M	U	2	.	.	U	U	DT	MU	2	4.6	4.2	7.4	7.4	31.1	30.8	5.2	6.0	9.8	11.2	MF	1.9		.	1	300	815	873801010	.
VCF940900	10/26/94	300	1	5	291952	810480	.	.	7	U	U	2	.	.	U	U	NO	NO	0	4.7	.	7.5	.	24.3	.	0.7	.	2.3	.	NG	2.1		.	1	300	1038	873801010	.
VCF940901	10/26/94	300	2	5	291942	810494	.	.	7	U	U	2	.	.	U	U	NO	NO	0	4.7	.	7.5	.	24.3	.	0.7	.	2.3	.	NG	2.1		.	1	300	667	873801010	.
VCF940902	10/26/94	300	3	5	291947	810494	.	.	7	U	U	2	.	.	U	U	NO	NO	0	4.7	.	7.5	.	24.3	.	0.7	.	2.3	.	NG	2.1		.	1	300	667	873801010	.
VCF940903	10/26/94	300	4	5	291935	810498	.	.	7	U	U	2	.	.	U	U	NO	NO	0	4.7	.	7.5	.	24.3	.	0.7	.	2.3	.	NG	2		.	1	300	519	873801010	.
VCF940904	10/26/94	300	5	5	291932	810501	.	.	7	U	U	2	.	.	U	U	NO	NO	0	4.7	.	7.5	.	24.3	.	0.7	.	2.3	.	NG	2		.	1	300	667	873801010	.
VCF941051	12/01/94	300	1	5	291939	810479	.	.	13	M	D	2	.	.	U	U	NO	NO	0	9.6	8.4	7.9	7.7	19.8	19.8	0.8	0.9	2.5	2.5	NG			.	1	300	1112	873801010	.
VCF941052	12/01/94	300	2	5	291943	810492	.	.	13	M	D	2	.	.	U	U	NO	NO	0	9.6	8.4	7.9	7.7	19.8	19.8	0.8	0.9	2.5	2.5	NG			.	1	300	445	873801010	.
VCF941053	12/01/94	300	3	5	291948	810493	.	.	13	M	D	2	.	.	U	U	NO	NO	0	9.6	8.4	7.9	7.7	19.8	19.8	0.8	0.9	2.5	2.5	NG			.	1	300	593	873801010	.
VCF941054	12/01/94	300	4	5	291947	810490	.	.	13	M	D	2	.	.	U	U	NO	NO	0	9.6	8.4	7.9	7.7	19.8	19.8	0.8	0.9	2.5	2.5	NG			.	1	300	889	873801010	.
VCF941055	12/01/94	300	5	5	291953	810490	.	.	13	M	D	2	.	.	U	U	NO	NO	0	9.6	8.4	7.9	7.7	19.8	19.8	0.8	0.9	2.5	2.5	NG			.	1	300	815	873801010	.
VCF941151	12/22/94	300	1	5	291937	810493	.	.	5	M	D	2	.	.	U	U	MU	DT	1	7.8	7.5	7.2	7.1	16.1	16.7	4.7	4.9	9.1	.	NG			.	1	300	445	873801010	.
VCF941152	12/22/94	300	2	5	291938	810493	.	.	5	M	D	2	.	.	U	U	MU	DT	1	7.8	7.5	7.2	7.1	16.1	16.7	4.7	4.9	9.1	.	NG			.	1	300	667	873801010	.
VCF941153	12/22/94	300	3	5	291944	810492	.	.	5	M	D	2	.	.	U	U	MU	DT	1	7.8	7.5	7.2	7.1	16.1	16.7	4.7	4.9	9.1	.	NG			.	1	300	593	873801010	.
VCF941154	12/22/94	300	4	5	291946	810493	.	.	5	M	D	2	.	.	U	U	MU	DT	1	7.8	7.5	7.2	7.1	16.1	16.7	4.7	4.9	9.1	.	NG			.	1	300	593	873801010	.
VCF941155	12/22/94	300	5	5	291947	810493	.	.	5	M	D	2	.	.	U	U	MU	DT	1	7.8	7.5	7.2	7.1	16.1	16.7	4.7	4.9	9.1	.	NG			.	1	300	667	873801010	.
VCF940293	03/31/94	300	3	6	290497	805645	.	.	5	S	N	2	.	.	U	U	NO	NO	0		.		.		.		.		.	MF			.	1	300	741	873801010	L	37
VCF940295	03/31/94	300	5	6	290497	805645	.	.	5	S	N	2	.	.	U	U	NO	NO	0		.		.		.		.		.	MF			.	1	300	741	873801010	L	37
VCF940056	01/27/94	300	1	6	292105	810544	.	.	0	M	N	2	.	.	U	U	AG	MU	10	7.9	8.4	7.5	7.5	19	18.1	24.9	27.6	38.8	42.8	LR			.	1	300	889	873801010	.
VCF940057	01/27/94	300	2	6	292110	810548	.	.	0	M	N	2	.	.	U	U	AG	MU	10	7.9	8.4	7.5	7.5	19	18.1	24.9	27.6	38.8	42.8	LR			.	1	300	667	873801010	.
VCF940058	01/27/94	300	3	6	292116	810551	.	.	0	M	N	2	.	.	U	U	AG	MU	30	7.9	8.4	7.5	7.5	19	18.1	24.9	27.6	38.8	42.8	LR			.	1	300	741	873801010	.
VCF940059	01/27/94	300	4	6	292119	810549	.	.	0	M	N	2	.	.	U	U	AG	MU	20	7.9	8.4	7.5	7.5	19	18.1	24.9	27.6	38.8	42.8	LR			.	1	300	815	873801010	.
VCF940060	01/27/94	300	5	6	292124	810553	.	.	0	M	N	2	.	.	U	U	AG	MU	10	7.9	8.4	7.5	7.5	19	18.1	24.9	27.6	38.8	42.8	LR			.	1	300	741	873801010	.
VCF940206	03/04/94	300	1	6	292094	810521	.	.	6	M	N	2	.	.	U	U	MU	NO	5	8.1	7.9	7.2	7.2	18.4	17.7	6.8	6.5	12.4	11.9	LS			.	1	300	1038	873801010	.
VCF940207	03/04/94	300	2	6	292086	810514	.	.	6	M	N	2	.	.	U	U	MU	ST	10	8.1	7.9	7.2	7.2	18.4	17.7	6.8	6.5	12.4	11.9	LS			.	1	300	593	873801010	.
VCF940208	03/04/94	300	3	6	292077	810511	.	.	6	M	N	2	.	.	U	U	NO	NO	0	8.1	7.9	7.2	7.2	18.4	17.7	6.8	6.5	12.4	11.9	LS			.	1	300	593	873801010	.
VCF940209	03/04/94	300	4	6	292083	810512	.	.	6	M	N	2	.	.	U	U	MU	NO	5	8.1	7.9	7.2	7.2	18.4	17.7	6.8	6.5	12.4	11.9	LS			.	1	300	741	873801010	.
VCF940210	03/04/94	300	5	6	292088	810512	.	.	6	M	N	2	.	.	U	U	MU	NO	5	8.1	7.9	7.2	7.2	18.4	17.7	6.8	6.5	12.4	11.9	LS			.	1	300	667	873801010	.
VCF940291	03/31/94	300	1	6	290497	805645	.	.	5	S	M	2	.	.	U	U	NO	NO	0		.		.		.		.		.	MF			.	1	300	741	873801010	.
VCF940292	03/31/94	300	2	6	290497	805645	.	.	5	S	N	2	.	.	U	U	NO	NO	0		.		.		.		.		.	MF			.	1	300	741	873801010	.
VCF940293	03/31/94	300	3	6	290497	805645	.	.	5	S	N	2	.	.	U	U	NO	NO	0		.		.		.		.		.	MF			.	1	300	741	873801010	.
VCF940294	03/31/94	300	4	6	290497	805645	.	.	5	S	N	2	.	.	U	U	NO	NO	0		.		.		.		.		.	MF			.	1	300	741	873801010	.
VCF940295	03/31/94	300	5	6	290497	805645	.	.	5	S	N	2	.	.	U	U	NO	NO	0		.		.		.		.		.	MF			.	1	300	741	873801010	.
VCF940387	04/27/94	300	1	6	292120	810528	.	.	2	M	D	2	.	.	U	U	NO	NO	0	5.5	5.2		.	29	28.0	21.9	25.6	34.9	40.2	MR			.	1	300	519	873801010	.
VCF940388	04/27/94	300	2	6	292118	810522	.	.	2	M	D	2	.	.	U	U	MU	NO	5	5.5	5.2		.	29	28.0	21.9	25.6	34.9	40.2	MR			.	1	300	593	873801010	.
VCF940389	04/27/94	300	3	6	292119	810516	.	.	2	M	D	2	.	.	U	U	MU	ST	3	5.5	5.2		.	29	28.0	21.9	25.6	34.9	40.2	MR			.	1	300	519	873801010	.
VCF940390	04/27/94	300	4	6	292116	810511	.	.	2	M	D	2	.	.	U	U	MU	NO	2	5.5	5.2		.	29	28.0	21.9	25.6	34.9	40.2	MR			.	1	300	593	873801010	.
VCF940391	04/27/94	300	5	6	292113	810506	.	.	2	M	D	2	.	.	U	U	MU	NO	1	5.5	5.2		.	29	28.0	21.9	25.6	34.9	40.2	MR			.	1	300	667	873801010	.
VCF940493	05/25/94	300	1	6	292108	810530	.	.	1	M	N	2	.	.	U	U	MU	NO	1	4.2	.		.	25.1	.	26.7	.	41.6	.	HF			.	1	300	889	873801010	.
VCF940494	05/25/94	300	2	6	292165	810524	.	.	1	M	N	2	.	.	U	U	MU	DT	2	4.2	.		.	25.1	.	26.7	.	41.6	.	HF			.	1	300	1186	873801010	.
VCF940495	05/25/94	300	3	6	292059	810523	.	.	1	M	N	2	.	.	U	U	DT	NO	1	4.2	.		.	25.1	.	26.7	.	41.6	.	HF			.	1	300	371	873801010	.
VCF940496	05/25/94	300	4	6	292159	810522	.	.	1	M	N	2	.	.	U	U	DT	MU	2	4.2	.		.	25.1	.	26.7	.	41.6	.	HF			.	1	300	1112	873801010	.
VCF940497	05/25/94	300	5	6	292051	810529	.	.	1	M	N	2	.	.	U	U	MU	DT	3	4.2	.		.	25.1	.	26.7	.	41.6	.	HF			.	1	300	593	873801010	.
VCF940619	06/29/94	300	1	6	292122	810525	.	.	20	U	U	2	.	.	U	U	OY	CT	3	5.1	5.1	7.3	7.3	29.8	29.7	22.6	24.8	35.8	38.8	LF	2.5		.	1	300	667	873801010	.
VCF940620	06/29/94	300	2	6	292113	810521	.	.	20	U	U	2	.	.	U	U	CT	MU	3	5.1	5.1	7.3	7.3	29.8	29.7	22.6	24.8	35.8	38.8	LF	2.5		.	1	300	445	873801010	.
VCF940621	06/29/94	300	3	6	292108	810529	.	.	20	U	U	2	.	.	U	U	CT	MU	5	5.1	5.1	7.3	7.3	29.8	29.7	22.6	24.8	35.8	38.8	LF	2.5		.	1	300	667	873801010	.
VCF940622	06/29/94	300	4	6	292101	810524	.	.	20	U	U	2	.	.	U	U	NO	NO	0	5.1	5.1	7.3	7.3	29.8	29.7	22.6	24.8	35.8	38.8	LF	2.5		.	1	300	519	873801010	.
VCF940623	06/29/94	300	5	6	292051	810517	.	.	20	U	U	2	.	.	U	U	CT	MU	5	5.1	5.1	7.3	7.3	29.8	29.7	22.6	24.8	35.8	38.8	LF	2.5		.	1	300	445	873801010	.
VCF940694	07/28/94	300	1	6	292093	810530	.	.	6	U	U	2	.	.	U	U	CT	NO	1	4.6	4.5	6.9	6.9	28.8	28.8	9.8	14.0	17.1	17.3	LR			.	1	300	5188	873801010	.
VCF940695	07/28/94	300	2	6	292090	810519	.	.	6	U	U	2	.	.	U	U	CT	NO	1	4.6	4.5	6.9	6.9	28.8	28.8	9.8	14.0	17.1	17.3	LR			.	1	300	4447	873801010	.
VCF940696	07/28/94	300	3	6	292079	810516	.	.	6	U	U	2	.	.	U	U	MU	DT	2	4.6	4.5	6.9	6.9	28.8	28.8	9.8	14.0	17.1	17.3	LR			.	1	300	667	873801010	.
VCF940697	07/28/94	300	4	6	292070	810511	.	.	6	U	U	2	.	.	U	U	MU	DT	2	4.6	4.5	6.9	6.9	28.8	28.8	9.8	14.0	17.1	17.3	LR			.	1	300	593	873801010	.
VCF940698	07/28/94	300	5	6	292089	810519	.	.	6	U	U	2	.	.	U	U	MU	DT	2	4.6	4.5	6.9	6.9	28.8	28.8	9.8	14.0	17.1	17.3	LR			.	1	300	889	873801010	.
VCF940777	08/25/94	300	1	6	292061	810507	.	.	4	M	U	2	.	.	U	U	DT	PC	20	4.6	4.2	7.4	7.4	31.1	30.8	5.2	6.0	9.8	11.2	LS	2.2		.	1	300	815	873801010	.
VCF940778	08/25/94	300	2	6	292072	810512	.	.	4	M	U	2	.	.	U	U	DT	PC	0.5	4.6	4.2	7.4	7.4	31.1	30.8	5.2	6.0	9.8	11.2	LS	2.1		.	1	300	667	873801010	.
VCF940779	08/25/94	300	3	6	292079	810515	.	.	4	M	N	2	.	.	U	U	DT	MU	0.5	4.6	4.2	7.4	7.4	31.1	30.8	5.2	6.0	9.8	11.2	LS	2.1		.	1	300	741	873801010	.
VCF940780	08/25/94	300	4	6	292090	810519	.	.	4	M	N	2	.	.	U	U	DT	MU	0.5	4.6	4.2	7.4	7.4	31.1	30.8	5.2	6.0	9.8	11.2	LS	2.4		.	1	300	815	873801010	.
VCF940781	08/25/94	300	5	6	292105	810526	.	.	4	M	N	2	.	.	U	U	MU	NO	5	4.6	4.2	7.4	7.4	31.1	30.8	5.2	6.0	9.8	11.2	LS	2		.	1	300	667	873801010	.
VCF940895	10/26/94	300	1	6	292091	810520	.	.	7	M	D	2	.	.	U	U	DT	NO	1.5	4.1	.	7.3	.	24.8	.	6.6	.	12.2	.	NG	2		.	1	300	741	873801010	.
VCF940896	10/26/94	300	2	6	292077	810514	.	.	7	M	D	2	.	.	U	U	DT	NO	1.5	4.1	.	7.3	.	24.8	.	6.6	.	12.2	.	NG	4		.	1	300	371	873801010	.
VCF940897	10/26/94	300	3	6	292076	810513	.	.	7	M	D	2	.	.	U	U	DT	NO	1.5	4.1	.	7.3	.	24.8	.	6.6	.	12.2	.	NG	3		.	1	300	519	873801010	.
VCF940898	10/26/94	300	4	6	292070	810510	.	.	7	M	D	2	.	.	U	U	DT	CP	5	4.1	.	7.3	.	24.8	.	6.6	.	12.2	.	NG	3		.	1	300	519	873801010	.
VCF940899	10/26/94	300	5	6	292068	810510	.	.	7	M	D	2	.	.	U	U	DT	CP	5	4.1	.	7.3	.	24.8	.	6.6	.	12.2	.	NG	2.1		.	1	300	667	873801010	.
VCF941046	12/01/94	300	1	6	291106	811947	.	.	13	D	M	2	.	.	U	U	SH	DT	2	9.7	.	7.8	.	19.8	.	1.5	.	3.6	.	NG			.	1	300	593	873801010	.
VCF941047	12/01/94	300	2	6	291106	811947	.	.	13	D	M	2	.	.	U	U	MU	DT	10	9.7	.	7.8	.	19.8	.	1.5	.	3.6	.	NG			.	1	300	593	873801010	.
VCF941048	12/01/94	300	3	6	291106	811947	.	.	13	D	M	2	.	.	U	U	DT	MU	0.1	9.7	.	7.8	.	19.8	.	1.5	.	3.6	.	NG			.	1	300	1186	873801010	.
VCF941049	12/01/94	300	4	6	291106	811947	.	.	13	D	M	2	.	.	U	U	PR	DT	20	9.7	.	7.8	.	19.8	.	1.5	.	3.6	.	NG			.	1	300	741	873801010	.
VCF941050	12/01/94	300	5	6	291106	811947	.	.	13	D	M	2	.	.	U	U	DT	MU	0.2	9.7	.	7.8	.	19.8	.	1.5	.	3.6	.	NG			.	1	300	889	873801010	.
VCF941146	12/22/94	300	1	6	292066	810509	.	.	5	M	D	2	.	.	U	U	CQ	SH	40	7.7	8.2	7.2	7.3	16.5	16.5	9.7	14.0	16.2	.	NG			.	1	300	593	873801010	.
VCF941147	12/22/94	300	2	6	292066	810509	.	.	5	M	D	2	.	.	U	U	MU	NO	20	7.7	8.2	7.2	7.3	16.5	16.5	9.7	14.0	16.2	.	NG			.	1	300	593	873801010	.
VCF941148	12/22/94	300	3	6	292066	810509	.	.	5	M	D	2	.	.	U	U	MU	NO	20	7.7	8.2	7.2	7.3	16.5	16.5	9.7	14.0	16.2	.	NG			.	1	300	593	873801010	.
VCF941149	12/22/94	300	4	6	292084	810517	.	.	5	M	D	2	.	.	U	U	MU	NO	20	7.7	8.2	7.2	7.3	16.5	16.5	9.7	14.0	16.2	.	NG			.	1	300	593	873801010	.
VCF941150	12/22/94	300	5	6	292083	810518	.	.	5	M	D	2	.	.	U	U	DT	NO	1	7.7	8.2	7.2	7.3	16.5	16.5	9.7	14.0	16.2	.	NG			.	1	300	741	873801010	.
VCF940200	03/04/94	300	5	7	292381	810550	.	.	6	M	N	2	.	.	U	U	NO	NO	0	8.1	8.5	7.1	7.0	15.9	15.8	21.9	21.9	34.9	34.9	LF	2		.	1	300	667	873801010	L	36
VCF940046	01/27/94	300	1	7	292385	810580	.	.	0	U	N	2	.	.	U	U	MM	MU	50	8.3	8.9	7.2	7.1	16.2	15.9	30.8	31.2	47.3	47.8	LR			.	1	300	964	873801010	.
VCF940047	01/27/94	300	2	7	292380	810581	.	.	0	U	N	2	.	.	U	U	MU	NO	2	8.3	8.9	7.2	7.1	16.2	15.9	30.8	31.2	47.3	47.8	LR			.	1	300	741	873801010	.
VCF940048	01/27/94	300	3	7	292374	810584	.	.	0	U	N	2	.	.	U	U	MU	OY	2	8.3	8.9	7.2	7.1	16.2	15.9	30.8	31.2	47.3	47.8	LR			.	1	300	889	873801010	.
VCF940049	01/27/94	300	4	7	292372	810580	.	.	0	U	N	2	.	.	U	U	MU	OY	2	8.3	8.9	7.2	7.1	16.2	15.9	30.8	31.2	47.3	47.8	LR			.	1	300	889	873801010	.
VCF940050	01/27/94	300	5	7	292366	810579	.	.	0	U	N	2	.	.	U	U	MU	OY	2	8.3	8.9	7.2	7.1	16.2	15.9	30.8	31.2	47.3	47.8	LR			.	1	300	593	873801010	.
VCF940196	03/04/94	300	1	7	292326	810526	.	.	6	M	N	2	.	.	U	U	NO	NO	0	8.1	8.5	7.1	7.0	15.9	15.8	21.9	21.9	34.9	34.9	LF	2		.	1	300	519	873801010	.
VCF940197	03/04/94	300	2	7	292338	810531	.	.	6	M	N	2	.	.	U	U	NO	NO	0	8.1	8.5	7.1	7.0	15.9	15.8	21.9	21.9	34.9	34.9	LF	2		.	1	300	593	873801010	.
VCF940198	03/04/94	300	3	7	292350	810525	.	.	6	M	N	2	.	.	U	U	NO	NO	0	8.1	8.5	7.1	7.0	15.9	15.8	21.9	21.9	34.9	34.9	LF	2		.	1	300	741	873801010	.
VCF940199	03/04/94	300	4	7	292366	810544	.	.	6	M	N	2	.	.	U	U	NO	NO	0	8.1	8.5	7.1	7.0	15.9	15.8	21.9	21.9	34.9	34.9	LF	2		.	1	300	889	873801010	.
VCF940200	03/04/94	300	5	7	292381	810550	.	.	6	M	N	2	.	.	U	U	NO	NO	0	8.1	8.5	7.1	7.0	15.9	15.8	21.9	21.9	34.9	34.9	LF	2		.	1	300	667	873801010	.
VCF940271	03/30/94	300	1	7	292381	814572	.	.	4	M	N	2	.	.	U	U	NO	NO	0	8	.	8.2	.	22.2	.	30	.		.	LR			.	1	300	741	873801010	.
VCF940272	03/30/94	300	2	7	292386	814574	.	.	4	M	N	2	.	.	U	U	NO	NO	0	8	.	8.2	.	22.2	.	30	.		.	LR			.	1	300	667	873801010	.
VCF940273	03/30/94	300	3	7	292389	814578	.	.	4	M	N	2	.	.	U	U	NO	NO	0	8	.	8.2	.	22.2	.	30	.		.	LR			.	1	300	667	873801010	.
VCF940274	03/30/94	300	4	7	292394	814578	.	.	4	M	N	2	.	.	U	U	CQ	MU	80	8	.	8.2	.	22.2	.	30	.		.	LR			.	1	300	593	873801010	.
VCF940275	03/30/94	300	5	7	292398	814582	.	.	4	M	N	2	.	.	U	U	NO	NO	0	8	.	8.2	.	22.2	.	30	.		.	LR			.	1	300	593	873801010	.
VCF940377	04/27/94	300	1	7	292386	810570	.	.	2	M	N	2	.	.	U	U	NO	NO	0	4.8	5.3		.	27.7	27.0	32.7	32.8	50	50.1	LF			.	1	300	889	873801010	.
VCF940378	04/27/94	300	2	7	292392	810572	.	.	2	M	N	2	.	.	U	U	PR	NO	10	4.8	5.3		.	27.7	27.0	32.7	32.8	50	50.1	LF			.	1	300	815	873801010	.
VCF940379	04/27/94	300	3	7	292398	810576	.	.	2	M	N	2	.	.	U	U	ST	NO	5	4.8	5.3		.	27.7	27.0	32.7	32.8	50	50.1	LF			.	1	300	964	873801010	.
VCF940380	04/27/94	300	4	7	292407	810579	.	.	2	M	N	2	.	.	U	U	PR	NO	20	4.8	5.3		.	27.7	27.0	32.7	32.8	50	50.1	LF			.	1	300	815	873801010	.
VCF940381	04/27/94	300	5	7	292410	810579	.	.	2	M	N	2	.	.	U	U	MU	ST	8	4.8	5.3		.	27.7	27.0	32.7	32.8	50	50.1	LF			.	1	300	964	873801010	.
VCF940531	06/02/94	300	1	7	292307	810522	.	.	9	M	N	2	.	.	U	U	CT	NO	0.5		.		.		.		.		.	NG			.	1	300	1260	873801010	.
VCF940532	06/02/94	300	2	7	292315	810525	.	.	9	M	N	2	.	.	U	U	NO	NO	0		.		.		.		.		.	NG			.	1	300	667	873801010	.
VCF940533	06/02/94	300	3	7	292323	810523	.	.	9	M	N	2	.	.	U	U	PR	NO	2		.		.		.		.		.	NG			.	1	300	593	873801010	.
VCF940534	06/02/94	300	4	7	292320	810527	.	.	9	M	N	2	.	.	U	U	PR	MU	5		.		.		.		.		.	NG			.	1	300	445	873801010	.
VCF940535	06/02/94	300	5	7	292327	810531	.	.	9	M	N	2	.	.	U	U	PR	MU	5		.		.		.		.		.	NG			.	1	300	667	873801010	.
VCF940574	06/24/94	300	1	7	292310	810523	.	.	1	M	N	2	.	.	U	U	CQ	NO	60	5.9	5.4	7.3	7.3	30.2	29.6	29.8	29.9	45.9	46.0	LF			.	1	300	815	873801010	.
VCF940575	06/24/94	300	2	7	292325	810530	.	.	1	M	N	2	.	.	U	U	CQ	MU	20	5.9	5.4	7.3	7.3	30.2	29.6	29.8	29.9	45.9	46.0	LF			.	1	300	1186	873801010	.
VCF940576	06/24/94	300	3	7	292334	810532	.	.	1	M	N	2	.	.	U	U	MU	NO	10	5.9	5.4	7.3	7.3	30.2	29.6	29.8	29.9	45.9	46.0	LF			.	1	300	1334	873801010	.
VCF940577	06/24/94	300	4	7	292350	810543	.	.	1	M	N	2	.	.	U	U	MU	ST	10	5.9	5.4	7.3	7.3	30.2	29.6	29.8	29.9	45.9	46.0	LF			.	1	300	815	873801010	.
VCF940578	06/24/94	300	5	7	292359	810546	.	.	1	M	N	2	.	.	U	U	MU	CT	5	5.9	5.4	7.3	7.3	30.2	29.6	29.8	29.9	45.9	46.0	LF			.	1	300	741	873801010	.
VCF940679	07/27/94	300	1	7	292126	810545	.	.	5	M	U	2	.	.	U	U	MU	CQ	50	7.6	3.5	7.3	7.2	28.3	28.3	20	21.5	32.2	34.5	LS			.	1	300	741	873801010	.
VCF940680	07/27/94	300	2	7	292126	810545	.	.	5	M	U	2	.	.	U	U	MU	NO	5	7.6	3.5	7.3	7.2	28.3	28.3	20	21.5	32.2	34.5	LR			.	1	300	741	873801010	.
VCF940681	07/27/94	300	3	7	292126	810545	.	.	5	M	U	2	.	.	U	U	CQ	MU	80	7.6	3.5	7.3	7.2	28.3	28.3	20	21.5	32.2	34.5	LR			.	1	300	741	873801010	.
VCF940682	07/27/94	300	4	7	292126	810545	.	.	5	M	U	2	.	.	U	U	MU	SH	10	7.6	3.5	7.3	7.2	28.3	28.3	20	21.5	32.2	34.5	LR			.	1	300	741	873801010	.
VCF940683	07/27/94	300	5	7	292126	810545	.	.	5	M	U	2	.	.	U	U	MU	SH	10	7.6	3.5	7.3	7.2	28.3	28.3	20	21.5	32.2	34.5	LR			.	1	300	741	873801010	.
VCF940757	08/24/94	300	1	7	292331	810531	.	.	3	M	N	2	.	.	U	U	CT	NO	1	4.6	3.5	7.4	7.4	29.2	28.7	16.6	17.3	27.4	28.2	LR			.	1	300	1038	873801010	.
VCF940758	08/24/94	300	2	7	292331	810531	.	.	3	M	N	2	.	.	U	U	CT	NO	1	4.6	3.5	7.4	7.4	29.2	28.7	16.6	17.3	27.4	28.2	LR			.	1	300	296	873801010	.
VCF940759	08/24/94	300	3	7	292357	810540	.	.	3	M	N	2	.	.	U	U	CT	NO	1	4.6	3.5	7.4	7.4	29.2	28.7	16.6	17.3	27.4	28.2	LR			.	1	300	815	873801010	.
VCF940760	08/24/94	300	4	7	292369	810549	.	.	3	M	N	2	.	.	U	U	CT	NO	1	4.6	3.5	7.4	7.4	29.2	28.7	16.6	17.3	27.4	28.2	LR			.	1	300	741	873801010	.
VCF940761	08/24/94	300	5	7	292381	810554	.	.	3	M	N	2	.	.	U	U	CT	NO	1	4.6	3.5	7.4	7.4	29.2	28.7	16.6	17.3	27.4	28.2	LR			.	1	300	667	873801010	.
VCF940809	10/05/94	300	1	7	292324	810529	.	.	16	M	D	2	.	.	U	U	NO	NO	0	5.8	5.6	7.8	7.8	25.1	25.1	27.3	27.3	42.5	42.6	HS			.	1	300	593	873801010	.
VCF940810	10/05/94	300	2	7	292338	810530	.	.	16	M	D	2	.	.	U	U	NO	NO	0	5.8	5.6	7.8	7.8	25.1	25.1	27.3	27.3	42.5	42.6	HS			.	1	300	593	873801010	.
VCF940811	10/05/94	300	3	7	292344	810535	.	.	16	M	D	2	.	.	U	U	NO	NO	0	5.8	5.6	7.8	7.8	25.1	25.1	27.3	27.3	42.5	42.6	HS			.	1	300	815	873801010	.
VCF940812	10/05/94	300	4	7	292344	810535	.	.	16	M	D	2	.	.	U	U	NO	NO	0	5.8	5.6	7.8	7.8	25.1	25.1	27.3	27.3	42.5	42.6	HS			.	1	300	741	873801010	.
VCF940813	10/05/94	300	5	7	292352	810538	.	.	16	M	D	2	.	.	U	U	NO	NO	0	5.8	5.6	7.8	7.8	25.1	25.1	27.3	27.3	42.5	42.6	HS			.	1	300	741	873801010	.
VCF940925	10/27/94	300	1	7	292328	810506	.	.	8	M	N	2	.	.	U	U	NO	NO	0	6.2	.	7.6	.	23.4	.	19	.	30.9	.	LR	2.4		.	1	300	1557	873801010	.
VCF940926	10/27/94	300	2	7	292328	810506	.	.	8	M	N	2	.	.	U	U	NO	NO	0	6.2	.	7.6	.	23.4	.	19	.	30.9	.	LR	2.4		.	1	300	593	873801010	.
VCF940927	10/27/94	300	3	7	292328	810506	.	.	8	M	N	2	.	.	U	U	NO	NO	0	6.2	.	7.6	.	23.4	.	19	.	30.9	.	LR	2.4		.	1	300	593	873801010	.
VCF940928	10/27/94	300	4	7	292328	810506	.	.	8	M	N	2	.	.	U	U	NO	NO	0	6.2	.	7.6	.	23.4	.	19	.	30.9	.	LR	2.4		.	1	300	667	873801010	.
VCF940929	10/27/94	300	5	7	292328	810506	.	.	8	M	N	2	.	.	U	U	NO	NO	0	6.2	.	7.6	.	23.4	.	19	.	30.9	.	LR	2.4		.	1	300	815	873801010	.
VCF941036	11/30/94	300	1	7	292329	810529	.	.	12	U	U	2	.	.	U	U	NO	NO	0	7.5	7.8	7.5	7.7	22.3	22.3	5.1	5.1	9.6	9.7	NG			.	1	300	1038	873801010	.
VCF941037	11/30/94	300	2	7	292331	810529	.	.	12	U	U	2	.	.	U	U	NO	NO	0	7.5	7.8	7.5	7.7	22.3	22.3	5.1	5.1	9.6	9.7	NG			.	1	300	889	873801010	.
VCF941038	11/30/94	300	3	7	292341	810532	.	.	12	U	U	2	.	.	U	U	NO	NO	0	7.5	7.8	7.5	7.7	22.3	22.3	5.1	5.1	9.6	9.7	NG			.	1	300	741	873801010	.
VCF941039	11/30/94	300	4	7	292351	810538	.	.	12	U	U	2	.	.	U	U	NO	NO	0	7.5	7.8	7.5	7.7	22.3	22.3	5.1	5.1	9.6	9.7	NG			.	1	300	667	873801010	.
VCF941040	11/30/94	300	5	7	292357	810543	.	.	12	U	U	2	.	.	U	U	NO	NO	0	7.5	7.8	7.5	7.7	22.3	22.3	5.1	5.1	9.6	9.7	NG			.	1	300	741	873801010	.
VCF941136	12/21/94	300	1	7	292342	810534	.	.	4	U	U	2	.	.	U	U	NO	NO	0	8.8	8.6	7.7	7.6	16.6	16.4	22.8	23.4	36.3	.	NG			.	1	300	741	873801010	.
VCF941137	12/21/94	300	2	7	292353	810540	.	.	4	U	U	2	.	.	U	U	CQ	MU	20	8.8	8.6	7.7	7.6	16.6	16.4	22.8	23.4	36.3	.	NG			.	1	300	371	873801010	.
VCF941138	12/21/94	300	3	7	292363	810541	.	.	4	U	U	2	.	.	U	U	NO	NO	0	8.8	8.6	7.7	7.6	16.6	16.4	22.8	23.4	36.3	.	NG			.	1	300	371	873801010	.
VCF941139	12/21/94	300	4	7	292201	810587	.	.	4	U	U	2	.	.	U	U	NO	NO	0	8.8	8.6	7.7	7.6	16.6	16.4	22.8	23.4	36.3	.	NG			.	1	300	371	873801010	.
VCF941140	12/21/94	300	5	7	292369	810543	.	.	4	U	U	2	.	.	U	U	ST	MM	4	8.8	8.6	7.7	7.6	16.6	16.4	22.8	23.4	36.3	.	NG			.	1	300	148	873801010	.
VCF940382	04/27/94	300	1	8	292062	810480	.	.	2	M	U	2	.	.	U	U	CT	NO	1	4.7	3.8		.	28.2	27.0	30.7	32.3	47.2	49.3	MR			.	1	300	667	873801010	.	258
VCF940536	06/02/94	300	1	8	292112	810435	.	.	9	M	S	2	.	.	U	U	CT	CG	3		.		.		.		.		.	LR			.	1	300	815	873801010	.	68
VCF940921	10/27/94	300	2	8	292105	810439	.	.	8	U	U	2	.	.	U	U	NO	NO	0	5.2	.	7.6	.	23.9	.	19.1	.	30.9	.	LR	2.5		.	1	300	964	873801010	.	245
VCF940051	01/27/94	300	1	8	292221	810481	.	.	0	M	N	2	.	.	U	U	MU	ST	2	8.2	8.5	7.4	7.4	17.3	16.1	28.2	29.5	43.8	45.5	LR			.	1	300	667	873801010	.
VCF940052	01/27/94	300	2	8	292216	810483	.	.	0	M	N	2	.	.	U	U	MU	ST	5	8.2	8.5	7.4	7.4	17.3	16.1	28.2	29.5	43.8	45.5	LR			.	1	300	889	873801010	.
VCF940053	01/27/94	300	3	8	292208	810480	.	.	0	M	N	2	.	.	U	U	MU	ST	3	8.2	8.5	7.4	7.4	17.3	16.1	28.2	29.5	43.8	45.5	LR			.	1	300	889	873801010	.
VCF940054	01/27/94	300	4	8	292201	810481	.	.	0	M	N	2	.	.	U	U	MU	ST	5	8.2	8.5	7.4	7.4	17.3	16.1	28.2	29.5	43.8	45.5	LR			.	1	300	964	873801010	.
VCF940055	01/27/94	300	5	8	292198	810480	.	.	0	M	N	2	.	.	U	U	MM	MU	20	8.2	8.5	7.4	7.4	17.3	16.1	28.2	29.5	43.8	45.5	LR			.	1	300	815	873801010	.
VCF940201	03/04/94	300	1	8	292187	810471	.	.	6	M	N	2	.	.	U	U	NO	NO	0	8.1	7.6	7.1	7.1	17	16.7	20.3	22.7	32.6	36.1	LF			.	1	300	1038	873801010	.
VCF940202	03/04/94	300	2	8	292213	810480	.	.	6	M	N	2	.	.	U	U	CQ	MU	40	8.1	7.6	7.1	7.1	17	16.7	20.3	22.7	32.6	36.1	LF			.	1	300	815	873801010	.
VCF940203	03/04/94	300	3	8	292237	810490	.	.	6	M	N	2	.	.	U	U	CQ	MU	60	8.1	7.6	7.1	7.1	17	16.7	20.3	22.7	32.6	36.1	LF			.	1	300	593	873801010	.
VCF940204	03/04/94	300	4	8	292248	812484	.	.	6	M	N	2	.	.	U	U	CQ	MU	20	8.1	7.6	7.1	7.1	17	16.7	20.3	22.7	32.6	36.1	LF			.	1	300	741	873801010	.
VCF940205	03/04/94	300	5	8	292281	810408	.	.	6	M	N	2	.	.	U	U	MU	PR	20	8.1	7.6	7.1	7.1	17	16.7	20.3	22.7	32.6	36.1	LF			.	1	300	741	873801010	.
VCF940296	03/31/94	300	1	8	290706	805775	.	.	5	S	N	2	.	.	U	U	NO	NO	0		.		.		.		.		.	MF			.	1	300	741	873801010	.
VCF940297	03/31/94	300	2	8	290706	805775	.	.	5	S	N	2	.	.	U	U	NO	NO	0		.		.		.		.		.	MF			.	1	300	741	873801010	.
VCF940298	03/31/94	300	3	8	290706	805775	.	.	5	S	N	2	.	.	U	U	NO	NO	0		.		.		.		.		.	MF			.	1	300	741	873801010	.
VCF940299	03/31/94	300	4	8	290706	805775	.	.	5	S	N	2	.	.	U	U	NO	NO	0		.		.		.		.		.	MF			.	1	300	741	873801010	.
VCF940300	03/31/94	300	5	8	290706	805775	.	.	5	S	N	2	.	.	U	U	NO	NO	0		.		.		.		.		.	MF			.	1	300	741	873801010	.
VCF940383	04/27/94	300	2	8	292056	810482	.	.	2	M	U	2	.	.	U	U	CT	NO	2	4.7	3.8		.	28.2	27.0	30.7	32.3	47.2	49.3	MR			.	1	300	964	873801010	.
VCF940384	04/27/94	300	3	8	292050	810486	.	.	2	M	U	2	.	.	U	U	CT	NO	1	4.7	3.8		.	28.2	27.0	30.7	32.3	47.2	49.3	MR			.	1	300	889	873801010	.
VCF940385	04/27/94	300	4	8	292041	810487	.	.	2	M	U	2	.	.	U	U	CT	NO	1	4.7	3.8		.	28.2	27.0	30.7	32.3	47.2	49.3	MR			.	1	300	964	873801010	.
VCF940386	04/27/94	300	5	8	292035	810490	.	.	2	M	U	2	.	.	U	U	CT	NO	1	4.7	3.8		.	28.2	27.0	30.7	32.3	47.2	49.3	MR			.	1	300	815	873801010	.
VCF940536	06/02/94	300	1	8	292112	810435	.	.	9	M	S	2	.	.	U	U	CT	CG	3		.		.		.		.		.	LR			.	1	300	815	873801010	.
VCF940537	06/02/94	300	2	8	292118	810438	.	.	9	M	S	2	.	.	U	U	CT	NO	3		.		.		.		.		.	LR			.	1	300	1186	873801010	.
VCF940538	06/02/94	300	3	8	292120	810441	.	.	9	M	S	2	.	.	U	U	CT	MU	2		.		.		.		.		.	LR			.	1	300	889	873801010	.
VCF940539	06/02/94	300	4	8	292126	810441	.	.	9	M	S	2	.	.	U	U	CT	MU	2		.		.		.		.		.	LR			.	1	300	667	873801010	.
VCF940540	06/02/94	300	5	8	292125	810443	.	.	9	M	S	2	.	.	U	U	CT	MU	2		.		.		.		.		.	LR			.	1	300	1186	873801010	.
VCF940569	06/24/94	300	1	8	292143	810446	.	.	1	.	.	2	.	.	.	.	CQ	NO	30	4.3	4.7	7.4	7.2	28.7	28.8	26.8	29.6	41.9	45.7	LF			.	1	300	445	873801010	.
VCF940570	06/24/94	300	2	8	292142	810449	.	.	1	.	.	2	.	.	.	.	PR	CT	20	4.3	4.7	7.4	7.2	28.7	28.8	26.8	29.6	41.9	45.7	LF			.	1	300	815	873801010	.
VCF940571	06/24/94	300	3	8	292151	810449	.	.	1	.	.	2	.	.	.	.	PR	CT	20	4.3	4.7	7.4	7.2	28.7	28.8	26.8	29.6	41.9	45.7	LF			.	1	300	667	873801010	.
VCF940572	06/24/94	300	4	8	292201	810452	.	.	1	.	.	2	.	.	.	.	CT	PR	20	4.3	4.7	7.4	7.2	28.7	28.8	26.8	29.6	41.9	45.7	LF			.	1	300	741	873801010	.
VCF940573	06/24/94	300	5	8	292217	810501	.	.	1	.	.	2	.	.	.	.	CT	NO	10	4.3	4.7	7.4	7.2	28.7	28.8	26.8	29.6	41.9	45.7	LF			.	1	300	667	873801010	.
VCF940689	07/27/94	300	1	8	292310	810548	.	.	5	U	U	2	.	.	U	U	MU	SH	10	9	6.9	7.4	7.2	30	29.1	19.4	22.0	31.3	34.9	LR			.	1	300	741	873801010	.
VCF940690	07/27/94	300	2	8	292310	810548	.	.	5	U	U	2	.	.	U	U	MU	SH	10	9	6.9	7.4	7.2	30	29.1	19.4	22.0	31.3	34.9	LR			.	1	300	741	873801010	.
VCF940691	07/27/94	300	3	8	292310	810548	.	.	5	U	U	2	.	.	U	U	MU	SH	10	9	6.9	7.4	7.2	30	29.1	19.4	22.0	31.3	34.9	LR			.	1	300	741	873801010	.
VCF940692	07/27/94	300	4	8	292310	810548	.	.	5	U	U	2	.	.	U	U	MU	SH	10	9	6.9	7.4	7.2	30	29.1	19.4	22.0	31.3	34.9	LR			.	1	300	741	873801010	.
VCF940693	07/27/94	300	5	8	292310	810548	.	.	5	U	U	2	.	.	U	U	MU	SH	10	9	6.9	7.4	7.2	30	29.1	19.4	22.0	31.3	34.9	LR			.	1	300	741	873801010	.
VCF940762	08/24/94	300	1	8	292193	810472	.	.	3	M	N	2	.	.	U	U	NO	NO	0	6.7	6.5	7.8	7.8	30.9	31.0	14.1	14.3	23.6	23.8	MF			.	1	300	889	873801010	.
VCF940763	08/24/94	300	2	8	292182	810471	.	.	3	M	N	2	.	.	U	U	NO	NO	0	6.7	6.5	7.8	7.8	30.9	31.0	14.1	14.3	23.6	23.8	MF			.	1	300	667	873801010	.
VCF940764	08/24/94	300	3	8	292170	810465	.	.	3	M	N	2	.	.	U	U	NO	NO	0	6.7	6.5	7.8	7.8	30.9	31.0	14.1	14.3	23.6	23.8	MF			.	1	300	741	873801010	.
VCF940765	08/24/94	300	4	8	292157	810461	.	.	3	M	N	2	.	.	U	U	CT	NO	1	6.7	6.5	7.8	7.8	30.9	31.0	14.1	14.3	23.6	23.8	MF			.	1	300	741	873801010	.
VCF940766	08/24/94	300	5	8	292144	810455	.	.	3	M	N	2	.	.	U	U	CT	NO	1	6.7	6.5	7.8	7.8	30.9	31.0	14.1	14.3	23.6	23.8	MF			.	1	300	593	873801010	.
VCF940814	10/05/94	300	1	8	292135	810453	.	.	16	U	U	2	.	.	U	U	CT	NO	0.3	5.5	.	7.8	.	25.1	.	27.3	.	42.5	.	HS			.	1	300	741	873801010	.
VCF940815	10/05/94	300	2	8	292150	810455	.	.	16	U	U	2	.	.	U	U	CT	NO	0.3	5.5	.	7.8	.	25.1	.	27.3	.	42.5	.	HS			.	1	300	667	873801010	.
VCF940816	10/05/94	300	3	8	292164	810460	.	.	16	U	U	2	.	.	U	U	CT	NO	0.3	5.5	.	7.8	.	25.1	.	27.3	.	42.5	.	HS			.	1	300	741	873801010	.
VCF940817	10/05/94	300	4	8	292173	810466	.	.	16	U	U	2	.	.	U	U	CT	NO	0.3	5.5	.	7.8	.	25.1	.	27.3	.	42.5	.	HS			.	1	300	815	873801010	.
VCF940818	10/05/94	300	5	8	292178	810468	.	.	16	U	U	2	.	.	U	U	CT	NO	0.3	5.5	.	7.8	.	25.1	.	27.3	.	42.5	.	HS			.	1	300	889	873801010	.
VCF940920	10/27/94	300	1	8	292093	810436	.	.	8	U	U	2	.	.	U	U	NO	NO	0	5.2	.	7.6	.	23.9	.	19.1	.	30.9	.	LR	2		.	1	300	741	873801010	.
VCF940921	10/27/94	300	2	8	292105	810439	.	.	8	U	U	2	.	.	U	U	NO	NO	0	5.2	.	7.6	.	23.9	.	19.1	.	30.9	.	LR	2.5		.	1	300	964	873801010	.
VCF940922	10/27/94	300	3	8	292121	810446	.	.	8	U	U	2	.	.	U	U	NO	NO	0	5.2	.	7.6	.	23.9	.	19.1	.	30.9	.	LR	2.5		.	1	300	889	873801010	.
VCF940923	10/27/94	300	4	8	292162	810461	.	.	8	U	U	2	.	.	U	U	NO	NO	0	5.2	.	7.6	.	23.9	.	19.1	.	30.9	.	LR	3		.	1	300	964	873801010	.
VCF940924	10/27/94	300	5	8	292185	810472	.	.	8	U	U	2	.	.	U	U	NO	NO	0	5.2	.	7.6	.	23.9	.	19.1	.	30.9	.	LR	3		.	1	300	815	873801010	.
VCF941031	11/30/94	300	1	8	292167	810464	.	.	12	M	D	2	.	.	U	U	NO	NO	0	7.6	.	7.6	.	22.4	.	3.8	.	7.5	.	NG			.	1	300	741	873801010	.
VCF941032	11/30/94	300	2	8	292175	810468	.	.	12	M	D	2	.	.	U	U	NO	NO	0	7.6	.	7.6	.	22.4	.	3.8	.	7.5	.	NG			.	1	300	741	873801010	.
VCF941033	11/30/94	300	3	8	292183	810470	.	.	12	M	D	2	.	.	U	U	NO	NO	0	7.6	.	7.6	.	22.4	.	3.8	.	7.5	.	NG			.	1	300	1038	873801010	.
VCF941034	11/30/94	300	4	8	292191	810473	.	.	12	M	D	2	.	.	U	U	NO	NO	0	7.6	.	7.6	.	22.4	.	3.8	.	7.5	.	NG			.	1	300	667	873801010	.
VCF941035	11/30/94	300	5	8	292191	810473	.	.	12	M	D	2	.	.	U	U	NO	NO	0	7.6	.	7.6	.	22.4	.	3.8	.	7.5	.	NG			.	1	300	667	873801010	.
VCF941126	12/21/94	300	1	8	292150	810457	.	.	4	U	U	2	.	.	U	U	NO	NO	0	8.5	8.3	7.6	7.6	16.3	16.3	23.9	23.9	37.6	.	NG			.	1	300	1186	873801010	.
VCF941127	12/21/94	300	2	8	292174	810466	.	.	4	U	U	2	.	.	U	U	DT	CP	1	8.5	8.3	7.6	7.6	16.3	16.3	23.9	23.9	37.6	.	NG			.	1	300	889	873801010	.
VCF941128	12/21/94	300	3	8	292190	810475	.	.	4	U	U	2	.	.	U	U	DT	CP	1	8.5	8.3	7.6	7.6	16.3	16.3	23.9	23.9	37.6	.	NG			.	1	300	964	873801010	.
VCF941129	12/21/94	300	4	8	292231	810488	.	.	4	U	U	2	.	.	U	U	DT	CP	1	8.5	8.3	7.6	7.6	16.3	16.3	23.9	23.9	37.6	.	NG			.	1	300	741	873801010	.
VCF941130	12/21/94	300	5	8	292231	810488	.	.	4	U	U	2	.	.	U	U	DT	CP	1	8.5	8.3	7.6	7.6	16.3	16.3	23.9	23.9	37.6	.	NG			.	1	300	815	873801010	.
VCF940362	04/26/94	22	1	9	290281	805444	.	.	1	S	N	2	SA	NO	N	N	NO	NO	0	6.9	.		.	26.2	.	34.6	.	52.5	.	LF	0.6	0	B	1	22	338	873801010	L	38	42
VCF940260	03/29/94	22	5	9	290281	805444	.	.	3	S	N	2	SA	NO	N	N	NO	NO	0	6.6	.	8.1	.	22	.	35.8	.		.	MF	1	0	B	1	22	338	873801010	L	43
VCF940363	04/26/94	22	2	9	290281	805444	.	.	1	S	N	2	SA	NO	N	N	NO	NO	0	6.9	.		.	26.2	.	34.6	.	52.5	.	LF	0.6	0	B	1	22	338	873801010	L	4
VCF940366	04/26/94	22	5	9	290281	805444	.	.	1	S	N	2	SA	NO	N	N	NO	NO	0	6.9	.		.	26.2	.	34.6	.	52.5	.	LF	0.6	0	B	1	22	338	873801010	L	37
VCF940016	01/24/94	22	1	9	290281	805444	.	.	26	S	N	2	SA	NO	N	N	NO	NO	0	9.3	.	7.7	.	14.4	.	32.7	.	50	.	LR	0.3	0	B	1	22	338	873801010	.
VCF940017	01/24/94	22	2	9	290281	805444	.	.	26	S	N	2	SA	NO	N	N	NO	NO	0	9.3	.	7.7	.	14.4	.	32.7	.	50	.	LR	0.4	0	B	1	22	338	873801010	.
VCF940018	01/24/94	22	3	9	290281	805444	.	.	26	S	N	2	SA	NO	N	N	NO	NO	0	9.3	.	7.7	.	14.4	.	32.7	.	50	.	LR	0.3	0	B	1	22	338	873801010	.
VCF940019	01/24/94	22	4	9	290281	805444	.	.	26	S	N	2	SA	NO	N	N	NO	NO	0	9.3	.	7.7	.	14.4	.	32.7	.	50	.	LR	0.3	0	B	1	22	338	873801010	.
VCF940020	01/24/94	22	5	9	290281	805444	.	.	26	S	N	2	SA	NO	N	N	NO	NO	0	9.3	.	7.7	.	14.4	.	32.7	.	50	.	LR	0.3	0	B	1	22	338	873801010	.
VCF940143	02/22/94	22	1	9	290281	805444	.	.	26	S	N	2	SA	NO	N	N	NO	NO	0	8.5	.	7.9	.	21.5	.	35	.		.	LR	0.3	0	A	1	22	338	873801010	.
VCF940144	02/22/94	22	2	9	290281	805444	.	.	26	S	N	2	SA	NO	N	N	NO	NO	0	8.5	.	7.9	.	21.5	.	35	.		.	LR	0.3	0	A	1	22	338	873801010	.
VCF940145	02/22/94	22	3	9	290281	805444	.	.	26	S	N	2	SA	NO	N	N	NO	NO	0	8.5	.	7.9	.	21.5	.	35	.		.	LR	0.3	0	A	1	22	338	873801010	.
VCF940146	02/22/94	22	4	9	290281	805444	.	.	26	S	N	2	SA	NO	N	N	NO	NO	0	8.5	.	7.9	.	21.5	.	35	.		.	LR	0.2	0	A	1	22	338	873801010	.
VCF940147	02/22/94	22	5	9	290281	805444	.	.	26	S	N	2	SA	NO	N	N	NO	NO	0	8.5	.	7.9	.	21.5	.	35	.		.	LR	0.4	0	A	1	22	338	873801010	.
VCF940256	03/29/94	22	1	9	290281	805444	.	.	3	S	N	2	SA	NO	N	N	NO	NO	0	6.6	.	8.1	.	22	.	35.8	.		.	MF	1	0	B	1	22	338	873801010	.
VCF940257	03/29/94	22	2	9	290281	805444	.	.	3	S	N	2	SA	NO	N	N	NO	NO	0	6.6	.	8.1	.	22	.	35.8	.		.	MF	1	0	B	1	22	338	873801010	.
VCF940258	03/29/94	22	3	9	290281	805444	.	.	3	S	N	2	SA	NO	N	N	NO	NO	0	6.6	.	8.1	.	22	.	35.8	.		.	MF	1	0	B	1	22	338	873801010	.
VCF940259	03/29/94	22	4	9	290281	805444	.	.	3	S	N	2	SA	NO	N	N	NO	NO	0	6.6	.	8.1	.	22	.	35.8	.		.	MF	1	0	B	1	22	338	873801010	.
VCF940260	03/29/94	22	5	9	290281	805444	.	.	3	S	N	2	SA	NO	N	N	NO	NO	0	6.6	.	8.1	.	22	.	35.8	.		.	MF	1	0	B	1	22	338	873801010	.
VCF940362	04/26/94	22	1	9	290281	805444	.	.	1	S	N	2	SA	NO	N	N	NO	NO	0	6.9	.		.	26.2	.	34.6	.	52.5	.	LF	0.6	0	B	1	22	338	873801010	.
VCF940363	04/26/94	22	2	9	290281	805444	.	.	1	S	N	2	SA	NO	N	N	NO	NO	0	6.9	.		.	26.2	.	34.6	.	52.5	.	LF	0.6	0	B	1	22	338	873801010	.
VCF940364	04/26/94	22	3	9	290281	805444	.	.	1	S	N	2	SA	NO	N	N	NO	NO	0	6.9	.		.	26.2	.	34.6	.	52.5	.	LF	0.8	0	B	1	22	338	873801010	.
VCF940365	04/26/94	22	4	9	290281	805444	.	.	1	S	N	2	SA	NO	N	N	NO	NO	0	6.9	.		.	26.2	.	34.6	.	52.5	.	LF	0.8	0	B	1	22	338	873801010	.
VCF940366	04/26/94	22	5	9	290281	805444	.	.	1	S	N	2	SA	NO	N	N	NO	NO	0	6.9	.		.	26.2	.	34.6	.	52.5	.	LF	0.6	0	B	1	22	338	873801010	.
VCF940488	05/24/94	22	1	9	290281	805444	.	.	0	S	N	2	SA	NO	N	N	NO	NO	0	6.7	.		.	25.5	.	34.7	.	52.5	.	LF	1	0	B	1	22	338	873801010	.
VCF940489	05/24/94	22	2	9	290281	805444	.	.	0	S	N	2	SA	NO	N	N	NO	NO	0	6.7	.		.	25.5	.	34.7	.	52.5	.	LF	1	0	B	1	22	338	873801010	.
VCF940490	05/24/94	22	3	9	290281	805444	.	.	0	S	N	2	SA	NO	N	N	NO	NO	0	6.7	.		.	25.5	.	34.7	.	52.5	.	LF	1	0	B	1	22	338	873801010	.
VCF940491	05/24/94	22	4	9	290281	805444	.	.	0	S	N	2	SA	NO	N	N	NO	NO	0	6.7	.		.	25.5	.	34.7	.	52.5	.	LF	1	0	B	1	22	338	873801010	.
VCF940492	05/24/94	22	5	9	290281	805444	.	.	0	S	N	2	SA	NO	N	N	NO	NO	0	6.7	.		.	25.5	.	34.7	.	52.5	.	LF	1	0	B	1	22	338	873801010	.
VCF940649	07/19/94	22	1	9	290281	805444	.	.	26	S	N	2	SA	.	N	N	NO	NO	0	7.4	.	7.3	.	29.1	.	35.7	.	53.4	.	MR	0.6	0	B	1	22	338	873801010	.
VCF940650	07/19/94	22	2	9	290281	805444	.	.	26	S	N	2	SA	.	N	N	NO	NO	0	7.4	.	7.3	.	29.1	.	35.7	.	53.4	.	MR	0.6	0	B	1	22	338	873801010	.
VCF940651	07/19/94	22	3	9	290281	805444	.	.	26	S	N	2	SA	.	N	N	NO	NO	0	7.4	.	7.3	.	29.1	.	35.7	.	53.4	.	MR	0.6	0	B	1	22	338	873801010	.
VCF940652	07/19/94	22	4	9	290281	805444	.	.	26	S	N	2	SA	.	N	N	NO	NO	0	7.4	.	7.3	.	29.1	.	35.7	.	53.4	.	MR	0.6	0	B	1	22	338	873801010	.
VCF940653	07/19/94	22	5	9	290281	805444	.	.	26	S	N	2	SA	.	N	N	NO	NO	0	7.4	.	7.3	.	29.1	.	35.7	.	53.4	.	MR	0.6	0	B	1	22	338	873801010	.
VCF940737	08/23/94	22	1	9	290281	805444	.	.	2	S	N	2	NO	NO	N	N	NO	NO	0	6.6	.	8	.	27.6	.	32.6	.	49.7	.	LF	1		A	1	22	338	873801010	.
VCF940738	08/23/94	22	2	9	290281	805444	.	.	2	S	N	2	NO	NO	N	N	NO	NO	0	6.6	.	8	.	27.6	.	32.6	.	49.7	.	LF	1		A	1	22	338	873801010	.
VCF940739	08/23/94	22	3	9	290281	805444	.	.	2	S	N	2	NO	NO	N	N	NO	NO	0	6.6	.	8	.	27.6	.	32.6	.	49.7	.	LF	1		A	1	22	338	873801010	.
VCF940740	08/23/94	22	4	9	290281	805444	.	.	2	S	N	2	NO	NO	N	N	NO	NO	0	6.6	.	8	.	27.6	.	32.6	.	49.7	.	LF	1		A	1	22	338	873801010	.
VCF940741	08/23/94	22	5	9	290281	805444	.	.	2	S	N	2	NO	NO	N	N	NO	NO	0	6.6	.	8	.	27.6	.	32.6	.	49.7	.	LF	1		A	1	22	338	873801010	.
VCF940839	10/11/94	22	1	9	290281	805444	.	.	22	S	N	2	SA	NO	N	N	NO	NO	0	5.7	.	7.9	.	26.5	.	31.7	.	48.5	.	LS		0	B	1	22	338	873801010	.
VCF940840	10/11/94	22	2	9	290281	805444	.	.	22	S	N	2	SA	NO	N	N	NO	NO	0	5.7	.	7.9	.	26.5	.	31.7	.	48.5	.	LS		0	B	1	22	338	873801010	.
VCF940841	10/11/94	22	3	9	290281	805444	.	.	22	S	N	2	SA	NO	N	N	NO	NO	0	5.7	.	7.9	.	26.5	.	31.7	.	48.5	.	LS		0	B	1	22	338	873801010	.
VCF940842	10/11/94	22	4	9	290281	805444	.	.	22	S	N	2	SA	NO	N	N	NO	NO	0	5.7	.	7.9	.	26.5	.	31.7	.	48.5	.	LS		0	B	1	22	338	873801010	.
VCF940843	10/11/94	22	5	9	290281	805444	.	.	22	S	N	2	SA	NO	N	N	NO	NO	0	5.7	.	7.9	.	26.5	.	31.7	.	48.5	.	LS		0	B	1	22	338	873801010	.
VCF940870	10/24/94	22	1	9	290281	805444	.	.	5	S	N	2	NO	NO	U	U	NO	NO	0	7.8	.	8.1	.	26	.	32	.	48.9	.	HF	1.2		A	1	22	338	873801010	.
VCF940871	10/24/94	22	2	9	290281	805444	.	.	5	S	N	2	NO	NO	U	U	NO	NO	0	7.8	.	8.1	.	26	.	32	.	48.9	.	HF	1.1		A	1	22	338	873801010	.
VCF940872	10/24/94	22	3	9	290281	805444	.	.	5	S	N	2	NO	NO	U	U	NO	NO	0	7.8	.	8.1	.	26	.	32	.	48.9	.	HF	1		A	1	22	338	873801010	.
VCF940873	10/24/94	22	4	9	290281	805444	.	.	5	S	N	2	NO	NO	U	U	NO	NO	0	7.8	.	8.1	.	26	.	32	.	48.9	.	HF	1		A	1	22	338	873801010	.
VCF940874	10/24/94	22	5	9	290281	805444	.	.	5	S	N	2	NO	NO	U	U	NO	NO	0	7.8	.	8.1	.	26	.	32	.	48.9	.	HF	0.9		A	1	22	338	873801010	.
VCF941006	11/28/94	22	1	9	290281	805444	.	.	10	S	N	2	SA	SA	N	N	NO	NO	0	7.7	.	7.9	.	22.3	.	23.2	.	36.7	.	LR	1.2		B	1	22	338	873801010	.
VCF941007	11/28/94	22	2	9	290281	805444	.	.	10	S	N	2	SA	SA	N	N	NO	NO	0	7.7	.	7.9	.	22.3	.	23.2	.	36.7	.	LR	1.1		B	1	22	338	873801010	.
VCF941008	11/28/94	22	3	9	290281	805444	.	.	10	S	N	2	SA	SA	N	N	NO	NO	0	7.7	.	7.9	.	22.3	.	23.2	.	36.7	.	LR	1		B	1	22	338	873801010	.
VCF941009	11/28/94	22	4	9	290281	805444	.	.	10	S	N	2	SA	SA	N	N	NO	NO	0	7.7	.	7.9	.	22.3	.	23.2	.	36.7	.	LR	1.4		B	1	22	338	873801010	.
VCF941010	11/28/94	22	5	9	290281	805444	.	.	10	S	N	2	SA	SA	N	N	NO	NO	0	7.7	.	7.9	.	22.3	.	23.2	.	36.7	.	LR	1		B	1	22	338	873801010	.
VCF941096	12/19/94	22	1	9	290281	805444	.	.	2	S	S	2	NO	NO	N	N	NO	NO	0	9.9	.	7.9	.	17.5	.	29.8	.	45.9	.	LF	0.3		A	1	22	338	873801010	.
VCF941097	12/19/94	22	2	9	290281	805444	.	.	2	S	S	2	NO	NO	N	N	NO	NO	0	9.9	.	7.9	.	17.5	.	29.8	.	45.9	.	LF	1		A	1	22	338	873801010	.
VCF941098	12/19/94	22	3	9	290281	805444	.	.	2	S	S	2	NO	NO	N	N	NO	NO	0	9.9	.	7.9	.	17.5	.	29.8	.	45.9	.	LF			A	1	22	338	873801010	.
VCF941099	12/19/94	22	4	9	290281	805444	.	.	2	S	S	2	NO	NO	N	N	NO	NO	0	9.9	.	7.9	.	17.5	.	29.8	.	45.9	.	LF			A	1	22	338	873801010	.
VCF941100	12/19/94	22	5	9	290281	805444	.	.	2	S	S	2	NO	NO	N	N	NO	NO	0	9.9	.	7.9	.	17.5	.	29.8	.	45.9	.	LF			A	1	22	338	873801010	.
VCF940357	04/26/94	23	1	10	290405	805650	.	.	1	S	M	2	SA	SH	N	N	NO	NO	0	6.4	.		.	27.6	.	30.3	.	46.7	.	LF	0.6	0	C	1	23	68	873801010	L	45
VCF940360	04/26/94	23	4	10	290405	805650	.	.	1	S	M	2	SA	SH	N	N	NO	NO	0	6.4	.		.	27.6	.	30.3	.	46.7	.	LF	0.8	0	C	1	23	68	873801010	L	4
VCF940011	01/24/94	23	1	10	290405	805650	.	.	26	M	S	2	SA	NO	N	N	MU	NO	3	9.7	.	7.7	.	14.7	.	29.4	.	45.4	.	LF	1	0	C	1	23	68	873801010	.
VCF940012	01/24/94	23	2	10	290405	805650	.	.	26	M	S	2	SA	NO	N	N	MU	NO	3	9.7	.	7.7	.	14.7	.	29.4	.	45.4	.	LF	1	0	C	1	23	68	873801010	.
VCF940013	01/24/94	23	3	10	290405	805650	.	.	26	M	S	2	SA	NO	N	N	MU	NO	2	9.7	.	7.7	.	14.7	.	29.4	.	45.4	.	LF	1	0	C	1	23	68	873801010	.
VCF940014	01/24/94	23	4	10	290405	805650	.	.	26	M	S	2	SA	NO	N	N	MU	NO	2	9.7	.	7.7	.	14.7	.	29.4	.	45.4	.	LF	1	0	C	1	23	68	873801010	.
VCF940015	01/24/94	23	5	10	290405	805650	.	.	26	M	S	2	SA	NO	N	N	MU	NO	2	9.7	.	7.7	.	14.7	.	29.4	.	45.4	.	LF	1	0	C	1	23	68	873801010	.
VCF940138	02/22/94	23	1	10	290405	805650	.	.	26	M	S	2	MU	SA	N	N	NO	NO	0	6	.	8	.	22	.	28	.		.	MF	0.5	0	D	1	23	68	873801010	.
VCF940139	02/22/94	23	2	10	290405	805650	.	.	26	M	S	2	MU	SA	N	N	DT	MU	0.5	6	.	8	.	22	.	28	.		.	MF	0.5	0	D	1	23	68	873801010	.
VCF940140	02/22/94	23	3	10	290405	805650	.	.	26	M	S	2	MU	SA	N	N	DT	MU	0.5	6	.	8	.	22	.	28	.		.	MF	0.5	0	D	1	23	68	873801010	.
VCF940141	02/22/94	23	4	10	290405	805650	.	.	26	M	S	2	MU	SA	N	N	MU	DT	0.5	6	.	8	.	22	.	28	.		.	MF	0.5	0	D	1	23	68	873801010	.
VCF940142	02/22/94	23	5	10	290405	805650	.	.	26	M	S	2	MU	SA	N	N	NO	NO	0	6	.	8	.	22	.	28	.		.	MF	0.5	0	D	1	23	68	873801010	.
VCF940251	03/29/94	23	1	10	290405	805650	.	.	3	S	M	2	SN	NO	N	N	NO	NO	0	6.8	.	8.1	.	23	.	34.6	.		.	HF	1.2	0	C	1	23	68	873801010	.
VCF940252	03/29/94	23	2	10	290405	805650	.	.	3	S	M	2	SN	NO	N	N	NO	NO	0	6.8	.	8.1	.	23	.	34.6	.		.	HF	1.2	0	C	1	23	68	873801010	.
VCF940253	03/29/94	23	3	10	290405	805650	.	.	3	S	M	2	SN	NO	N	N	NO	NO	0	6.8	.	8.1	.	23	.	34.6	.		.	HF	1.2	0	C	1	23	68	873801010	.
VCF940254	03/29/94	23	4	10	290405	805650	.	.	3	S	M	2	SN	NO	N	N	NO	NO	0	6.8	.	8.1	.	23	.	34.6	.		.	HF	1	0	C	1	23	68	873801010	.
VCF940255	03/29/94	23	5	10	290405	805650	.	.	3	S	M	2	SN	NO	N	N	NO	NO	0	6.8	.	8.1	.	23	.	34.6	.		.	HF	1	0	C	1	23	68	873801010	.
VCF940357	04/26/94	23	1	10	290405	805650	.	.	1	S	M	2	SA	SH	N	N	NO	NO	0	6.4	.		.	27.6	.	30.3	.	46.7	.	LF	0.6	0	C	1	23	68	873801010	.
VCF940358	04/26/94	23	2	10	290405	805650	.	.	1	S	M	2	SA	SH	N	N	NO	NO	0	6.4	.		.	27.6	.	30.3	.	46.7	.	LF	0.8	0	C	1	23	68	873801010	.
VCF940359	04/26/94	23	3	10	290405	805650	.	.	1	S	M	2	SA	SH	N	N	NO	NO	0	6.4	.		.	27.6	.	30.3	.	46.7	.	LF	0.8	0	C	1	23	68	873801010	.
VCF940360	04/26/94	23	4	10	290405	805650	.	.	1	S	M	2	SA	SH	N	N	NO	NO	0	6.4	.		.	27.6	.	30.3	.	46.7	.	LF	0.8	0	C	1	23	68	873801010	.
VCF940361	04/26/94	23	5	10	290405	805650	.	.	1	S	M	2	SA	SH	N	N	NO	NO	0	6.4	.		.	27.6	.	30.3	.	46.7	.	LF	0.8	0	C	1	23	68	873801010	.
VCF940483	05/24/94	23	1	10	290405	805650	.	.	0	S	M	2	MU	SN	N	N	NO	NO	0	6.3	.		.	27.4	.	33.2	.	50.7	.	MF	0.8	0	D	1	23	68	873801010	.
VCF940484	05/24/94	23	2	10	290405	805650	.	.	0	S	M	2	MU	SN	N	N	NO	NO	0	6.3	.		.	27.4	.	33.2	.	50.7	.	MF	0.8	0	D	1	23	68	873801010	.
VCF940485	05/24/94	23	3	10	290405	805650	.	.	0	S	M	2	MU	SN	N	N	NO	NO	0	6.3	.		.	27.4	.	33.2	.	50.7	.	MF	0.8	0	D	1	23	68	873801010	.
VCF940486	05/24/94	23	4	10	290405	805650	.	.	0	S	M	2	MU	SN	N	N	NO	NO	0	6.3	.		.	27.4	.	33.2	.	50.7	.	MF	0.8	0	D	1	23	68	873801010	.
VCF940487	05/24/94	23	5	10	290405	805650	.	.	0	S	M	2	MU	SN	N	N	NO	NO	0	6.3	.		.	27.4	.	33.2	.	50.7	.	MF	0.8	0	D	1	23	68	873801010	.
VCF940644	07/19/94	23	1	10	290405	805650	.	.	26	S	M	2	.	.	N	N	NO	NO	0	7.1	.	7.4	.	29.1	.	32.9	.	50.3	.	LS	0.4	0	B	1	23	68	873801010	.
VCF940645	07/19/94	23	2	10	290405	805650	.	.	26	S	M	2	.	.	N	N	NO	NO	0	7.1	.	7.4	.	29.1	.	32.9	.	50.3	.	LR	0.5	0	B	1	23	68	873801010	.
VCF940646	07/19/94	23	3	10	290405	805650	.	.	26	S	M	2	.	.	N	N	NO	NO	0	7.1	.	7.4	.	29.1	.	32.9	.	50.3	.	LR	0.5	0	B	1	23	68	873801010	.
VCF940647	07/19/94	23	4	10	290405	805650	.	.	26	S	M	2	.	.	N	N	NO	NO	0	7.1	.	7.4	.	29.1	.	32.9	.	50.3	.	LR	0.6	0	B	1	23	68	873801010	.
VCF940648	07/19/94	23	5	10	290405	805650	.	.	26	S	M	2	.	.	N	N	NO	NO	0	7.1	.	7.4	.	29.1	.	32.9	.	50.3	.	LR	0.4	0	B	1	23	68	873801010	.
VCF940717	08/23/94	23	1	10	290405	805650	.	.	2	M	N	2	SN	NO	N	N	NO	NO	0	5.7	.	7.7	.	25.8	.	34.2	.	52.1	.	HR	0.4	0	A	1	23	68	873801010	.
VCF940718	08/23/94	23	2	10	290405	805650	.	.	2	M	N	2	SN	NO	N	N	NO	NO	0	5.7	.	7.7	.	25.8	.	34.2	.	52.1	.	HR	0.4	0	A	1	23	68	873801010	.
VCF940719	08/23/94	23	3	10	290405	805650	.	.	2	M	N	2	SN	NO	N	N	NO	NO	0	5.7	.	7.7	.	25.8	.	34.2	.	52.1	.	HR	0.5	0	A	1	23	68	873801010	.
VCF940720	08/23/94	23	4	10	290405	805650	.	.	2	M	N	2	SN	NO	N	N	NO	NO	0	5.7	.	7.7	.	25.8	.	34.2	.	52.1	.	HR	0.4	0	A	1	23	68	873801010	.
VCF940721	08/23/94	23	5	10	290405	805650	.	.	2	M	N	2	SN	NO	N	N	NO	NO	0	5.7	.	7.7	.	25.8	.	34.2	.	52.1	.	HR	0.5	0	A	1	23	68	873801010	.
VCF940844	10/11/94	23	1	10	290405	805650	.	.	22	M	N	2	SN	NO	N	N	NO	NO	0	6.3	.	7.9	.	26.3	.	25.7	.	40.4	.	LS		0	A	1	23	68	873801010	.
VCF940845	10/11/94	23	2	10	290405	805650	.	.	22	M	N	2	SN	NO	N	N	NO	NO	0	6.3	.	7.9	.	26.3	.	25.7	.	40.4	.	LS		0	A	1	23	68	873801010	.
VCF940846	10/11/94	23	3	10	290405	805650	.	.	22	M	N	2	SN	NO	N	N	NO	NO	0	6.3	.	7.9	.	26.3	.	25.7	.	40.4	.	LS		0	A	1	23	68	873801010	.
VCF940847	10/11/94	23	4	10	290405	805650	.	.	22	M	N	2	SN	NO	N	N	NO	NO	0	6.3	.	7.9	.	26.3	.	25.7	.	40.4	.	LS		0	A	1	23	68	873801010	.
VCF940848	10/11/94	23	5	10	290405	805650	.	.	22	M	N	2	SN	NO	N	N	NO	NO	0	6.3	.	7.9	.	26.3	.	25.7	.	40.4	.	LS		0	A	1	23	68	873801010	.
VCF940855	10/24/94	23	1	10	290405	805650	.	.	5	S	M	2	SN	NO	N	N	JF	NO	0.2	5.9	.	7.8	.	25.4	.	22	.	34.9	.	LR	0.3	0	B	1	23	68	873801010	.
VCF940856	10/24/94	23	2	10	290405	805650	.	.	5	S	M	2	SN	NO	N	N	NO	NO	0	5.9	.	7.8	.	25.4	.	22	.	34.9	.	LR	0.3	0	B	1	23	68	873801010	.
VCF940857	10/24/94	23	3	10	290405	805650	.	.	5	S	M	2	SN	NO	N	N	NO	NO	0	5.9	.	7.8	.	25.4	.	22	.	34.9	.	LR	0.3	0	B	1	23	68	873801010	.
VCF940858	10/24/94	23	4	10	290405	805650	.	.	5	S	M	2	SN	NO	N	N	NO	NO	0	5.9	.	7.8	.	25.4	.	22	.	34.9	.	LR	0.4	0	B	1	23	68	873801010	.
VCF940859	10/24/94	23	5	10	290405	805650	.	.	5	M	N	2	SN	NO	N	N	NO	NO	0	5.9	.	7.8	.	25.4	.	22	.	34.9	.	LR	0.6	0	A	1	23	68	873801010	.
VCF941011	11/28/94	23	1	10	290405	805650	.	.	10	M	S	2	SA	MU	U	U	DT	NO	1	7.9	.	7.7	.	22.6	.	8.5	.	15	.	LS	0.4		B	1	23	68	873801010	.
VCF941012	11/28/94	23	2	10	290405	805650	.	.	10	M	S	2	SA	MU	U	U	DT	NO	0.5	7.9	.	7.7	.	22.6	.	8.5	.	15	.	LS	0.6		B	1	23	68	873801010	.
VCF941013	11/28/94	23	3	10	290405	805650	.	.	10	M	S	2	SA	MU	U	U	DT	NO	0.5	7.9	.	7.7	.	22.6	.	8.5	.	15	.	LS	0.5		B	1	23	68	873801010	.
VCF941014	11/28/94	23	4	10	290405	805650	.	.	10	M	S	2	SN	NO	U	U	NO	NO	0	7.9	.	7.7	.	22.6	.	8.5	.	15	.	LS	0.6		A	1	23	68	873801010	.
VCF941015	11/28/94	23	5	10	290405	805650	.	.	10	M	S	2	SN	NO	U	U	NO	NO	0	7.9	.	7.7	.	22.6	.	8.5	.	15	.	LS	0.6		A	1	23	68	873801010	.
VCF941111	12/20/94	23	1	10	290405	805650	.	.	3	S	M	2	SN	MG	N	N	NO	NO	0	8.7	.	7.9	.	18.1	.	25.4	.	39.9	.	HS	0.5	0	B	1	23	68	873801010	.
VCF941112	12/20/94	23	2	10	290405	805650	.	.	3	S	M	2	SN	MG	N	N	NO	NO	0	8.7	.	7.9	.	18.1	.	25.4	.	39.9	.	HS	0.5	0	B	1	23	68	873801010	.
VCF941113	12/20/94	23	3	10	290405	805650	.	.	3	S	M	2	SN	MG	N	N	NO	NO	0	8.7	.	7.9	.	18.1	.	25.4	.	39.9	.	HS	0.7	0	B	1	23	68	873801010	.
VCF941114	12/20/94	23	4	10	290405	805650	.	.	3	S	M	2	SN	MG	N	N	NO	NO	0	8.7	.	7.9	.	18.1	.	25.4	.	39.9	.	HS	0.7	0	B	1	23	68	873801010	.
VCF941115	12/20/94	23	5	10	290405	805650	.	.	3	S	M	2	SN	MG	N	N	NO	NO	0	8.7	.	7.9	.	18.1	.	25.4	.	39.9	.	HS	0.7	0	B	1	23	68	873801010	.
VCF940246	03/29/94	23	1	11	290544	805705	.	.	3	S	M	2	SN	SA	N	N	NO	NO	0	6.8	.	8.1	.	21.5	.	34.8	.		.	HR	1.5	0	C	1	23	68	873801010	L	42	4
VCF940006	01/24/94	23	1	11	290544	805705	.	.	26	M	S	2	MU	SH	N	N	MU	NO	3	9.2	.	7.6	.	14.6	.	28.9	.	44.8	.	LF	1	0	C	1	23	68	873801010	.
VCF940007	01/24/94	23	2	11	290544	805705	.	.	26	M	S	2	MU	SH	N	N	MU	NO	5	9.2	.	7.6	.	14.6	.	28.9	.	44.8	.	LF	1	0	C	1	23	68	873801010	.
VCF940008	01/24/94	23	3	11	290544	805705	.	.	26	M	S	2	MU	SH	N	N	MU	NO	2	9.2	.	7.6	.	14.6	.	28.9	.	44.8	.	LF	0.8	0	C	1	23	68	873801010	.
VCF940009	01/24/94	23	4	11	290544	805705	.	.	26	M	S	2	MU	SH	N	N	MU	NO	2	9.2	.	7.6	.	14.6	.	28.9	.	44.8	.	LF	0.8	0	C	1	23	68	873801010	.
VCF940010	01/24/94	23	5	11	290544	805705	.	.	26	M	S	2	MU	SH	N	N	OY	NO	1	9.2	.	7.6	.	14.6	.	28.9	.	44.8	.	LF	1	0	C	1	23	68	873801010	.
VCF940133	02/22/94	23	1	11	290544	805705	.	.	26	M	S	2	SN	MU	N	N	DT	MU	0.5	6.7	.	7.9	.	22.5	.	25.2	.		.	MF	1	0	C	1	23	68	873801010	.
VCF940134	02/22/94	23	2	11	290544	805705	.	.	26	M	S	2	SN	MU	N	N	DT	MU	1	6.7	.	7.9	.	22.5	.	25.2	.		.	MF	1	0	C	1	23	68	873801010	.
VCF940135	02/22/94	23	3	11	290544	805705	.	.	26	M	S	2	SN	MU	N	N	DT	MU	1	6.7	.	7.9	.	22.5	.	25.2	.		.	MF	1	0	C	1	23	68	873801010	.
VCF940136	02/22/94	23	4	11	290544	805705	.	.	26	M	S	2	SN	MU	N	N	DT	MU	1	6.7	.	7.9	.	22.5	.	25.2	.		.	MF	1	0	C	1	23	68	873801010	.
VCF940137	02/22/94	23	5	11	290544	805705	.	.	26	M	S	2	SN	MU	N	N	DT	MU	1	6.7	.	7.9	.	22.5	.	25.2	.		.	MF	1	0	C	1	23	68	873801010	.
VCF940246	03/29/94	23	1	11	290544	805705	.	.	3	S	M	2	SN	SA	N	N	NO	NO	0	6.8	.	8.1	.	21.5	.	34.8	.		.	HR	1.5	0	C	1	23	68	873801010	.
VCF940247	03/29/94	23	2	11	290544	805705	.	.	3	S	M	2	SN	SA	N	N	MU	DT	2	6.8	.	8.1	.	21.5	.	34.8	.		.	HR	1.5	0	C	1	23	68	873801010	.
VCF940248	03/29/94	23	3	11	290544	805705	.	.	3	S	M	2	SN	SA	N	N	MU	NO	1	6.8	.	8.1	.	21.5	.	34.8	.		.	HR	1.5	0	C	1	23	68	873801010	.
VCF940249	03/29/94	23	4	11	290544	805705	.	.	3	S	M	2	SN	SA	N	N	MU	NO	1	6.8	.	8.1	.	21.5	.	34.8	.		.	HR	1.5	0	C	1	23	68	873801010	.
VCF940250	03/29/94	23	5	11	290544	805705	.	.	3	S	M	2	SN	SA	N	N	MU	DT	1	6.8	.	8.1	.	21.5	.	34.8	.		.	HR	1.5	0	C	1	23	68	873801010	.
VCF940352	04/26/94	23	1	11	290544	805705	.	.	1	M	D	2	MU	NO	N	N	DT	NO	2	6.3	.		.	27.9	.	30.8	.	47.4	.	MF	0.8	0	C	1	23	68	873801010	.
VCF940353	04/26/94	23	2	11	290544	805705	.	.	1	M	D	2	MU	NO	N	N	DT	NO	1	6.3	.		.	27.9	.	30.8	.	47.4	.	MF	0.8	0	C	1	23	68	873801010	.
VCF940354	04/26/94	23	3	11	290544	805705	.	.	1	M	D	2	MU	NO	N	N	DT	NO	2	6.3	.		.	27.9	.	30.8	.	47.4	.	MF	0.8	0	C	1	23	68	873801010	.
VCF940355	04/26/94	23	4	11	290544	805705	.	.	1	M	D	2	MU	NO	N	N	DT	NO	1	6.3	.		.	27.9	.	30.8	.	47.4	.	MF	0.8	0	C	1	23	68	873801010	.
VCF940356	04/26/94	23	5	11	290544	805705	.	.	1	M	D	2	MU	NO	N	N	DT	NO	1	6.3	.		.	27.9	.	30.8	.	47.4	.	MF	0.8	0	C	1	23	68	873801010	.
VCF940478	05/24/94	23	1	11	290544	805705	.	.	0	M	H	2	MU	SH	N	N	NO	NO	0	5.6	.		.	25.2	.	33.1	.	50.5	.	HF	1	0	C	1	23	68	873801010	.
VCF940479	05/24/94	23	2	11	290544	805705	.	.	0	M	H	2	MU	SH	N	N	NO	NO	0	5.6	.		.	25.2	.	33.1	.	50.5	.	HF	1	0	C	1	23	68	873801010	.
VCF940480	05/24/94	23	3	11	290544	805705	.	.	0	M	H	2	MU	SH	N	N	NO	NO	0	5.6	.		.	25.2	.	33.1	.	50.5	.	HF	1	0	C	1	23	68	873801010	.
VCF940481	05/24/94	23	4	11	290544	805705	.	.	0	M	H	2	MU	SH	N	N	NO	NO	0	5.6	.		.	25.2	.	33.1	.	50.5	.	HF	1	0	C	1	23	68	873801010	.
VCF940482	05/24/94	23	5	11	290544	805705	.	.	0	M	H	2	MU	SH	N	N	NO	NO	0	5.6	.		.	25.2	.	33.1	.	50.5	.	HF	1	0	C	1	23	68	873801010	.
VCF940639	07/19/94	23	1	11	290544	805705	.	.	26	S	H	2	.	.	N	N	NO	.	0	7.5	.	7.3	.	25.6	.	35.1	.	53.2	.	LF	0.3	0	B	1	23	68	873801010	.
VCF940640	07/19/94	23	2	11	290544	805705	.	.	26	S	H	2	.	.	N	N	NO	.	0	7.5	.	7.3	.	25.6	.	35.1	.	53.2	.	LF		0	B	1	23	68	873801010	.
VCF940641	07/19/94	23	3	11	290544	805705	.	.	26	H	S	2	.	.	N	N	NO	.	0	7.5	.	7.3	.	25.6	.	35.1	.	53.2	.	LF	0.5	0	B	1	23	68	873801010	.
VCF940642	07/19/94	23	4	11	290544	805705	.	.	26	H	S	2	.	.	N	N	NO	.	0	7.5	.	7.3	.	25.6	.	35.1	.	53.2	.	LS		0	B	1	23	68	873801010	.
VCF940643	07/19/94	23	5	11	290544	805705	.	.	26	H	S	2	.	.	N	N	NO	.	0	7.5	.	7.3	.	25.6	.	35.1	.	53.2	.	LS	0.3	0	B	1	23	68	873801010	.
VCF940727	08/23/94	23	1	11	290544	805705	.	.	2	M	N	2	SN	MU	N	N	NO	NO	0.1	7.3	.	7.9	.	26.6	.	32.2	.	49.2	.	HF	1.3	0	A	1	23	68	873801010	.
VCF940728	08/23/94	23	2	11	290544	805705	.	.	2	M	N	2	SN	MU	N	N	NO	NO	0.1	7.3	.	7.9	.	26.6	.	32.2	.	49.2	.	HF	0.8	0	A	1	23	68	873801010	.
VCF940729	08/23/94	23	3	11	290544	805705	.	.	2	M	N	2	SN	MU	N	N	NO	NO	0	7.3	.	7.9	.	26.6	.	32.2	.	49.2	.	HF	0.5	0	A	1	23	68	873801010	.
VCF940730	08/23/94	23	4	11	290544	805705	.	.	2	M	N	2	SN	MU	N	N	NO	NO	0	7.3	.	7.9	.	26.6	.	32.2	.	49.2	.	HF	0.4	0	A	1	23	68	873801010	.
VCF940731	08/23/94	23	5	11	290544	805705	.	.	2	M	N	2	SN	MU	N	N	NO	NO	0	7.3	.	7.9	.	26.6	.	32.2	.	49.2	.	HF	0.4	0	A	1	23	68	873801010	.
VCF940829	10/10/94	23	1	11	290544	805705	.	.	21	S	M	2	SN	NO	N	N	NO	NO	0	6.2	.	8.2	.	26.6	.	34.8	.	52.8	.	LR	0.8	0	A	1	23	68	873801010	.
VCF940830	10/10/94	23	2	11	290544	805705	.	.	21	S	M	2	SN	NO	N	N	NO	NO	0	6.2	.	8.2	.	26.6	.	34.8	.	52.8	.	LR	0.8	0	A	1	23	68	873801010	.
VCF940831	10/10/94	23	3	11	290544	805705	.	.	21	S	M	2	SN	NO	N	N	NO	NO	0	6.2	.	8.2	.	26.6	.	34.8	.	52.8	.	LR	0.8	0	A	1	23	68	873801010	.
VCF940832	10/10/94	23	4	11	290544	805705	.	.	21	S	M	2	SN	NO	N	N	NO	NO	0	6.2	.	8.2	.	26.6	.	34.8	.	52.8	.	LR	0.8	0	A	1	23	68	873801010	.
VCF940833	10/10/94	23	5	11	290544	805705	.	.	21	S	M	2	SN	NO	4	N	NO	NO	0	6.2	.	8.2	.	26.6	.	34.8	.	52.8	.	LR	0.8	0	A	1	23	68	873801010	.
VCF940885	10/25/94	23	1	11	290544	805705	.	.	6	M	N	2	SN	NO	N	N	NO	NO	0	7.1	.	8.2	.	25.7	.	30.9	.	47.4	.	LR	0.7	50	A	1	23	68	873801010	.
VCF940886	10/25/94	23	2	11	290544	805705	.	.	6	M	N	2	SN	NO	N	N	NO	NO	0	7.1	.	8.2	.	25.7	.	30.9	.	47.4	.	LR	0.7	50	A	1	23	68	873801010	.
VCF940887	10/25/94	23	3	11	290544	805705	.	.	6	M	N	2	SN	NO	N	N	NO	NO	0	7.1	.	8.2	.	25.7	.	30.9	.	47.4	.	LR	0.7	50	A	1	23	68	873801010	.
VCF940888	10/25/94	23	4	11	290544	805705	.	.	6	M	N	2	SN	NO	N	N	NO	NO	0	7.1	.	8.2	.	25.7	.	30.9	.	47.4	.	LR	0.7	50	A	1	23	68	873801010	.
VCF940889	10/25/94	23	5	11	290544	805705	.	.	6	M	N	2	SN	NO	N	N	NO	NO	0	7.1	.	8.2	.	25.7	.	30.9	.	47.4	.	LR	0.7	50	A	1	23	68	873801010	.
VCF941071	12/07/94	23	1	11	290544	805705	.	.	19	M	S	2	SN	MA	N	N	NO	NO	0	7.7	.	7.9	.	23	.	27.8	.	43.3	.	MR	1.6		A	1	23	68	873801010	.
VCF941072	12/07/94	23	2	11	290544	805705	.	.	19	M	S	2	SN	MA	N	N	NO	NO	0	7.7	.	7.9	.	23	.	27.8	.	43.3	.	MR	1.6		A	1	23	68	873801010	.
VCF941073	12/07/94	23	3	11	290544	805705	.	.	19	M	S	2	SN	MA	N	N	NO	NO	0	7.7	.	7.9	.	23	.	27.8	.	43.3	.	MR	1.6		A	1	23	68	873801010	.
VCF941074	12/07/94	23	4	11	290544	805705	.	.	19	M	S	2	SN	MA	N	N	NO	NO	0	7.7	.	7.9	.	23	.	27.8	.	43.3	.	MR	1.6		A	1	23	68	873801010	.
VCF941075	12/07/94	23	5	11	290544	805705	.	.	19	M	S	2	SN	MA	N	N	NO	NO	0	7.7	.	7.9	.	23	.	27.8	.	43.3	.	MR	1.6		A	1	23	68	873801010	.
VCF941116	12/20/94	23	1	11	290544	805705	.	.	3	S	M	2	SN	MG	N	N	NO	NO	0	9.5	.	7.9	.	17.5	.	23.6	.	37.3	.	LF	0.5	0	B	1	23	68	873801010	.
VCF941117	12/20/94	23	2	11	290544	805705	.	.	3	S	M	2	SN	MG	N	N	NO	NO	0	9.5	.	7.9	.	17.5	.	23.6	.	37.3	.	LF	0.5	0	B	1	23	68	873801010	.
VCF941118	12/20/94	23	3	11	290544	805705	.	.	3	S	M	2	SN	MG	N	N	NO	NO	0	9.5	.	7.9	.	17.5	.	23.6	.	37.3	.	LF	0.5	0	B	1	23	68	873801010	.
VCF941119	12/20/94	23	4	11	290544	805705	.	.	3	S	M	2	SN	MG	N	N	NO	NO	0	9.5	.	7.9	.	17.5	.	23.6	.	37.3	.	LF	0.5	0	B	1	23	68	873801010	.
VCF941120	12/20/94	23	5	11	290544	805705	.	.	3	S	M	2	SN	MG	N	N	NO	NO	0	9.5	.	7.9	.	17.5	.	23.6	.	37.3	.	LF	0.5	0	B	1	23	68	873801010	.
VCF940005	01/24/94	23	5	12	290687	805763	.	.	26	S	H	2	SA	SH	N	N	NO	NO	0	9.1	.	7.5	.	13.2	.	28.1	.	43.7	.	LF	1	0	D	1	23	68	873801010	L	7
VCF940001	01/24/94	23	1	12	290687	805763	.	.	26	S	H	2	OY	NO	N	N	OY	NO	3	9.1	.	7.5	.	13.2	.	28.1	.	43.7	.	LF	1.3	0	D	1	23	68	873801010	.
VCF940002	01/24/94	23	2	12	290687	805763	.	.	26	S	H	2	OY	SN	N	N	NO	NO	0	9.1	.	7.5	.	13.2	.	28.1	.	43.7	.	LF	1.2	0	D	1	23	68	873801010	.
VCF940003	01/24/94	23	3	12	290687	805763	.	.	26	S	H	2	SA	SH	N	N	NO	NO	0	9.1	.	7.5	.	13.2	.	28.1	.	43.7	.	LF	1	0	D	1	23	68	873801010	.
VCF940004	01/24/94	23	4	12	290687	805763	.	.	26	S	H	2	SA	SN	N	N	NO	NO	0	9.1	.	7.5	.	13.2	.	28.1	.	43.7	.	LF	1	0	D	1	23	68	873801010	.
VCF940005	01/24/94	23	5	12	290687	805763	.	.	26	S	H	2	SA	SH	N	N	NO	NO	0	9.1	.	7.5	.	13.2	.	28.1	.	43.7	.	LF	1	0	D	1	23	68	873801010	.
VCF940128	02/22/94	23	1	12	290687	805763	.	.	26	S	M	2	SN	NO	N	N	NO	NO	0	6.2	.	7.8	.	21.5	.	28.6	.		.	HF	2	0	C	1	23	68	873801010	.
VCF940129	02/22/94	23	2	12	290687	805763	.	.	26	S	M	2	SN	NO	N	N	NO	NO	0	6.2	.	7.8	.	21.5	.	28.6	.		.	HF	2	0	C	1	23	68	873801010	.
VCF940130	02/22/94	23	3	12	290687	805763	.	.	26	S	M	2	SA	NO	N	N	NO	NO	0	6.2	.	7.8	.	21.5	.	28.6	.		.	HF	1.5	0	C	1	23	68	873801010	.
VCF940131	02/22/94	23	4	12	290687	805763	.	.	26	S	M	2	SA	SH	N	N	NO	NO	0	6.2	.	7.8	.	21.5	.	28.6	.		.	HF	1.5	0	C	1	23	68	873801010	.
VCF940132	02/22/94	23	5	12	290687	805763	.	.	26	S	M	2	SA	SH	N	N	NO	NO	0	6.2	.	7.8	.	21.5	.	28.6	.		.	HF	1.5	0	C	1	23	68	873801010	.
VCF940241	03/29/94	23	1	12	290544	805705	.	.	3	S	M	2	SN	SA	N	N	NO	NO	0	6.2	.	8	.	22.5	.	32	.		.	HR	1.2	0	C	1	23	68	873801010	.
VCF940242	03/29/94	23	2	12	290687	805763	.	.	3	S	M	2	SN	SA	N	N	NO	NO	0	6.2	.	8	.	22.5	.	32	.		.	HR	1.2	0	C	1	23	68	873801010	.
VCF940243	03/29/94	23	3	12	290687	805763	.	.	3	S	M	2	SN	SA	N	N	NO	NO	0	6.2	.	8	.	22.5	.	32	.		.	HR	1.2	0	C	1	23	68	873801010	.
VCF940244	03/29/94	23	4	12	290687	805763	.	.	3	S	M	2	SN	SA	N	N	OY	NO	1	6.2	.	8	.	22.5	.	32	.		.	HR	1.2	0	C	1	23	68	873801010	.
VCF940245	03/29/94	23	5	12	290687	805763	.	.	3	S	M	2	SN	SA	N	N	OY	NO	2	6.2	.	8	.	22.5	.	32	.		.	HR	1.2	0	C	1	23	68	873801010	.
VCF940347	04/26/94	23	1	12	290687	805763	.	.	1	S	H	2	SA	NO	N	N	NO	NO	0	6.1	.		.	25.6	.	32.7	.	50	.	HS	1		C	1	23	68	873801010	.
VCF940348	04/26/94	23	2	12	290687	805763	.	.	1	S	H	2	SA	NO	N	N	NO	NO	0	6.1	.		.	25.6	.	32.7	.	50	.	HS	1		C	1	23	68	873801010	.
VCF940349	04/26/94	23	3	12	290687	805763	.	.	1	S	H	2	OY	SA	N	N	OY	NO	2	6.1	.		.	25.6	.	32.7	.	50	.	HS	1		C	1	23	68	873801010	.
VCF940350	04/26/94	23	4	12	290687	805763	.	.	1	S	H	2	SN	NO	N	N	NO	NO	0	6.1	.		.	25.6	.	32.7	.	50	.	HS	1		C	1	23	68	873801010	.
VCF940351	04/26/94	23	5	12	290687	805763	.	.	1	S	H	2	SN	OY	N	N	NO	NO	0	6.1	.		.	25.6	.	32.7	.	50	.	HS	1		C	1	23	68	873801010	.
VCF940473	05/23/94	23	1	12	290687	805763	.	.	0	S	H	2	SN	MG	N	N	NO	NO	0	5.4	.	6.7	.	24.4	.	33.2	.	50.5	.	HR		0	D	1	23	68	873801010	.
VCF940474	05/23/94	23	2	12	290687	805763	.	.	0	S	H	2	SA	SA	N	N	NO	NO	0	5.4	.	6.7	.	24.4	.	33.2	.	50.5	.	HR		0	D	1	23	68	873801010	.
VCF940475	05/23/94	23	3	12	290687	805763	.	.	0	S	H	2	SA	SA	N	N	NO	NO	0	5.4	.	6.7	.	24.4	.	33.2	.	50.5	.	HR		0	D	1	23	68	873801010	.
VCF940476	05/23/94	23	4	12	290687	805763	.	.	0	S	H	2	SN	NO	N	N	NO	NO	0	5.4	.	6.7	.	24.4	.	33.2	.	50.5	.	HR		0	D	1	23	68	873801010	.
VCF940477	05/23/94	23	5	12	290687	805763	.	.	0	S	H	2	SN	SA	N	N	NO	NO	0	5.4	.	6.7	.	24.4	.	33.2	.	50.5	.	HR		0	D	1	23	68	873801010	.
VCF940722	08/23/94	23	1	12	290687	805763	.	.	2	M	N	2	SN	OY	N	N	SH	NO	0.1	5.7	5.4	7.9	7.9	26.6	26.2	31.5	32.3	48.4	49.4	HF	1.5	0	A	1	23	68	873801010	.
VCF940723	08/23/94	23	2	12	290687	805763	.	.	2	M	N	2	SN	OY	N	N	SH	NO	0.1	5.7	5.4	7.9	7.9	26.6	26.2	31.5	32.3	48.4	49.4	HF	1.5	0	A	1	23	68	873801010	.
VCF940724	08/23/94	23	3	12	290687	805763	.	.	2	M	N	2	SA	NO	N	N	SH	NO	0.1	5.7	5.4	7.9	7.9	26.6	26.2	31.5	32.3	48.4	49.4	HF	1	0	A	1	23	68	873801010	.
VCF940725	08/23/94	23	4	12	290687	805763	.	.	2	M	N	2	SN	SA	N	N	SH	NO	0.1	5.7	5.4	7.9	7.9	26.6	26.2	31.5	32.3	48.4	49.4	HF	1	0	A	1	23	68	873801010	.
VCF940726	08/23/94	23	5	12	290687	805763	.	.	2	M	N	2	SN	SA	N	N	SH	NO	0.1	5.7	5.4	7.9	7.9	26.6	26.2	31.5	32.3	48.4	49.4	HF	1.3	0	A	1	23	68	873801010	.
VCF940819	10/10/94	23	1	12	290687	805763	.	.	21	S	M	2	SA	NO	N	N	CT	SH	0.1	6	.	7.9	.	26.4	.	21.4	.	34.3	.	LS	0.8		.	1	23	68	873801010	.
VCF940820	10/10/94	23	2	12	290687	805763	.	.	21	S	M	2	SA	NO	N	N	CT	SH	0.1	6	.	7.9	.	26.4	.	21.4	.	34.3	.	LR	0.8		.	1	23	68	873801010	.
VCF940821	10/10/94	23	3	12	290687	805763	.	.	21	S	M	2	SN	NO	N	N	CT	SH	0.1	6	.	7.9	.	26.4	.	21.4	.	34.3	.	LR	0.8		.	1	23	68	873801010	.
VCF940822	10/10/94	23	4	12	290687	805763	.	.	21	S	M	2	SA	NO	N	N	CT	SH	0.1	6	.	7.9	.	26.4	.	21.4	.	34.3	.	LR	0.8		.	1	23	68	873801010	.
VCF940823	10/10/94	23	5	12	290687	805763	.	.	21	S	M	2	SA	NO	N	N	CT	SH	0.1	6	.	7.9	.	26.4	.	21.4	.	34.3	.	LR	0.8		.	1	23	68	873801010	.
VCF940880	10/25/94	23	1	12	290687	805763	.	.	6	H	S	2	SN	MG	N	N	SH	NO	0.1	6.2	.	7.9	.	25.5	.	23	.	36.5	.	LR	1.1		A	1	23	68	873801010	.
VCF940881	10/25/94	23	2	12	290687	805763	.	.	6	H	S	2	SN	MG	N	N	SH	NO	0.1	6.2	.	7.9	.	25.5	.	23	.	36.5	.	LR	1		B	1	23	68	873801010	.
VCF940882	10/25/94	23	3	12	290687	805763	.	.	6	H	S	2	SN	NO	N	N	SH	NO	0.1	6.2	.	7.9	.	25.5	.	23	.	36.5	.	LR	0.6		B	1	23	68	873801010	.
VCF940883	10/25/94	23	4	12	290687	805763	.	.	6	H	S	2	SN	NO	N	N	SH	NO	0.1	6.2	.	7.9	.	25.5	.	23	.	36.5	.	LR	0.6		B	1	23	68	873801010	.
VCF940884	10/25/94	23	5	12	290687	805763	.	.	6	H	S	2	SN	NO	N	N	SH	NO	0.1	6.2	.	7.9	.	25.5	.	23	.	36.5	.	LR	0.6		B	1	23	68	873801010	.
VCF941076	12/07/94	23	1	12	290687	805763	.	.	19	M	S	2	SN	SA	N	N	NO	NO	0	7	.	7.6	.	23.6	.	14.9	.	24.8	.	MR	1.6		B	1	23	68	873801010	.
VCF941077	12/07/94	23	2	12	290687	805763	.	.	19	M	S	2	SN	SA	N	N	NO	NO	0	7	.	7.6	.	23.6	.	14.9	.	24.8	.	MR	1.6		B	1	23	68	873801010	.
VCF941078	12/07/94	23	3	12	290687	805763	.	.	19	M	S	2	SN	SA	N	N	NO	NO	0	7	.	7.6	.	23.6	.	14.9	.	24.8	.	MR	1.6		B	1	23	68	873801010	.
VCF941079	12/07/94	23	4	12	290687	805763	.	.	19	M	S	2	SN	SA	N	N	NO	NO	0	7	.	7.6	.	23.6	.	14.9	.	24.8	.	MR	1.6		B	1	23	68	873801010	.
VCF941080	12/07/94	23	5	12	290687	805763	.	.	19	M	S	2	SN	SA	N	N	NO	NO	0	7	.	7.6	.	23.6	.	14.9	.	24.8	.	MR	1.6		B	1	23	68	873801010	.
VCF941101	12/20/94	23	1	12	290687	805763	.	.	3	S	H	2	SN	MA	N	N	NO	NO	0	8.7	.	7.8	.	16.8	.	21.6	.	34.5	.	HR	1	0	B	1	23	68	873801010	.
VCF941102	12/20/94	23	2	12	290687	805763	.	.	3	S	H	2	SN	MA	N	N	NO	NO	0	8.7	.	7.8	.	16.8	.	21.6	.	34.5	.	HR	1	0	B	1	23	68	873801010	.
VCF941103	12/20/94	23	3	12	290687	805763	.	.	3	S	H	2	SN	MA	N	N	NO	NO	0	8.7	.	7.8	.	16.8	.	21.6	.	34.5	.	HR	1.3	0	B	1	23	68	873801010	.
VCF941104	12/20/94	23	4	12	290687	805763	.	.	3	S	H	2	SN	MA	N	N	NO	NO	0	8.7	.	7.8	.	16.8	.	21.6	.	34.5	.	HR	1.3	0	B	1	23	68	873801010	.
VCF941105	12/20/94	23	5	12	290687	805763	.	.	3	S	H	2	SN	MA	N	N	NO	NO	0	8.7	.	7.8	.	16.8	.	21.6	.	34.5	.	HR	2	0	B	1	23	68	873801010	.
VCF940103	02/07/94	300	1	13	290247	805422	.	.	11	S	N	2	.	.	U	U	NO	NO	0	8.8	8.7	7.4	7.4	16.3	16.2	31.6	31.9	48.4	48.8	LR	3		.	1	300	1112	873801010	.
VCF940104	02/07/94	300	2	13	290266	805428	.	.	11	S	N	2	.	.	U	U	ST	NO	0.5	8.8	8.7	7.4	7.4	16.3	16.2	31.6	31.9	48.4	48.8	LR	3		.	1	300	593	873801010	.
VCF940105	02/07/94	300	3	13	290274	805428	.	.	11	S	N	2	.	.	U	U	ST	NO	0.1	8.8	8.7	7.4	7.4	16.3	16.2	31.6	31.9	48.4	48.8	LR	3		.	1	300	741	873801010	.
VCF940106	02/07/94	300	4	13			.	.	11	S	N	2	.	.	U	U	NO	NO	0	8.8	8.7	7.4	7.4	16.3	16.2	31.6	31.9	48.4	48.8	LR	3		.	1	300	741	873801010	.
VCF940107	02/07/94	300	5	13			.	.	11	S	N	2	.	.	U	U	NO	NO	0	8.8	8.7	7.4	7.4	16.3	16.2	31.6	31.9	48.4	48.8	LR	3		.	1	300	741	873801010	.
VCF940123	02/21/94	300	1	13	290242	805426	.	.	25	S	M	2	.	.	U	U	NO	NO	0	5.8	.	8	.	19.5	19.0		.		.	MR	3.1		.	1	300	445	873801010	.
VCF940124	02/21/94	300	2	13	290245	805429	.	.	25	S	M	2	.	.	U	U	NO	NO	0	5.8	.	8	.	19.5	19.0		.		.	MR	3.1		.	1	300	964	873801010	.
VCF940125	02/21/94	300	3	13	290261	805430	.	.	25	S	M	2	.	.	U	U	NO	NO	0	5.8	.	8	.	19.5	19.0		.		.	MR	3.1		.	1	300	741	873801010	.
VCF940126	02/21/94	300	4	13	290268	805432	.	.	25	S	M	2	.	.	U	U	NO	NO	0	5.8	.	8	.	19.5	19.0		.		.	MR	3.1		.	1	300	445	873801010	.
VCF940127	02/21/94	300	5	13	290277	805432	.	.	25	S	M	2	.	.	U	U	NO	NO	0	5.8	.	8	.	19.5	19.0		.		.	MR	3.1		.	1	300	519	873801010	.
VCF940236	03/28/94	300	1	13	290289	805430	.	.	2	S	N	2	.	.	U	U	NO	NO	0		.		.		.		.		.	HF			.	1	300	667	873801010	.
VCF940237	03/28/94	300	2	13	290287	805432	.	.	2	S	N	2	.	.	U	U	NO	NO	0		.		.		.		.		.	HF			.	1	300	519	873801010	.
VCF940238	03/28/94	300	3	13	290281	805433	.	.	2	S	N	2	.	.	U	U	CT	NO	1		.		.		.		.		.	HF			.	1	300	593	873801010	.
VCF940239	03/28/94	300	4	13	290279	805433	.	.	2	S	N	2	.	.	U	U	CT	NO	1		.		.		.		.		.	HF			.	1	300	519	873801010	.
VCF940240	03/28/94	300	5	13	290276	805435	.	.	2	S	N	2	.	.	U	U	NO	NO	0		.		.		.		.		.	HF			.	1	300	593	873801010	.
VCF940337	04/26/94	300	1	13	290255	805429	.	.	1	S	N	2	.	.	U	U	NO	NO	0	5.8	6.2	7.8	7.8	24.1	24.1	36.1	36.1	54.6	54.5	HR			.	1	300	667	873801010	.
VCF940338	04/26/94	300	2	13	290249	805433	.	.	1	S	N	2	.	.	U	U	NO	NO	0	5.8	6.2	7.8	7.8	24.1	24.1	36.1	36.1	54.6	54.5	HR			.	1	300	667	873801010	.
VCF940339	04/26/94	300	3	13	290254	805435	.	.	1	S	N	2	.	.	U	U	NO	NO	0	5.8	6.2	7.8	7.8	24.1	24.1	36.1	36.1	54.6	54.5	HR			.	1	300	741	873801010	.
VCF940340	04/26/94	300	4	13	290262	805435	.	.	1	S	N	2	.	.	U	U	AM	NO	1	5.8	6.2	7.8	7.8	24.1	24.1	36.1	36.1	54.6	54.5	HR			.	1	300	445	873801010	.
VCF940341	04/26/94	300	5	13	290265	805435	.	.	1	S	N	2	.	.	U	U	NO	NO	0	5.8	6.2	7.8	7.8	24.1	24.1	36.1	36.1	54.6	54.5	HR			.	1	300	964	873801010	.
VCF940468	05/23/94	300	1	13	290304	805437	.	.	28	S	N	2	.	.	U	U	NO	NO	0	6.8	.	7.3	.	24.4	.	34.8	.	52.8	.	LF			.	1	300	1038	873801010	.
VCF940469	05/23/94	300	2	13	290256	805433	.	.	28	S	N	2	.	.	U	U	NO	NO	0	6.8	.	7.3	.	24.4	.	34.8	.	52.8	.	LF			.	1	300	964	873801010	.
VCF940470	05/23/94	300	3	13	290250	805431	.	.	28	S	N	2	.	.	U	U	NO	NO	0	6.8	.	7.3	.	24.4	.	34.8	.	52.8	.	LF			.	1	300	1260	873801010	.
VCF940471	05/23/94	300	4	13	290241	805428	.	.	28	S	N	2	.	.	U	U	NO	NO	0	6.8	.	7.3	.	24.4	.	34.8	.	52.8	.	LF			.	1	300	1482	873801010	.
VCF940472	05/23/94	300	5	13	290236	805427	.	.	28	S	N	2	.	.	U	U	NO	NO	0	6.8	.	7.3	.	24.4	.	34.8	.	52.8	.	LF			.	1	300	741	873801010	.
VCF940782	08/25/94	300	1	13	290326	805459	.	.	4	S	N	2	.	.	U	U	NO	NO	0	6.2	6.3	7.8	7.9	27.6	26.9	33.8	35.7	51.2	54.0	HF	3.5		.	1	300	741	873801010	.
VCF940783	08/25/94	300	2	13	290321	805456	.	.	4	S	N	2	.	.	U	U	NO	NO	0	6.2	6.3	7.8	7.9	27.6	26.9	33.8	35.7	51.2	54.0	HF	3.5		.	1	300	667	873801010	.
VCF940784	08/25/94	300	3	13	290312	805452	.	.	4	S	N	2	.	.	U	U	NO	NO	0	6.2	6.3	7.8	7.9	27.6	26.9	33.8	35.7	51.2	54.0	HF	3.5		.	1	300	741	873801010	.
VCF940785	08/25/94	300	4	13	290291	805441	.	.	4	S	N	2	.	.	U	U	NO	NO	0	6.2	6.3	7.8	7.9	27.6	26.9	33.8	35.7	51.2	54.0	HF	3		.	1	300	667	873801010	.
VCF940786	08/25/94	300	5	13	290285	805439	.	.	4	S	N	2	.	.	U	U	NO	NO	0	6.2	6.3	7.8	7.9	27.6	26.9	33.8	35.7	51.2	54.0	HF	3		.	1	300	1038	873801010	.
VCF940854	10/11/94	300	1	13	290276	805436	.	.	22	U	U	2	.	.	U	U	NO	NO	0	6.1	.	8.2	.	25.8	.	34.7	.	52.6	.	LS			.	1	300	1112	873801010	.
VCF940865	10/24/94	300	1	13	290256	805427	.	.	5	S	N	2	.	.	U	U	NO	NO	0	6.8	.	8.7	.	26.4	.	31.1	.	47.7	.	HF	3.3		.	1	300	741	873801010	.
VCF940866	10/24/94	300	2	13	290259	805429	.	.	5	S	N	2	.	.	U	U	NO	NO	0	6.8	.	8.7	.	26.4	.	31.1	.	47.7	.	HF	3.3		.	1	300	741	873801010	.
VCF940867	10/24/94	300	3	13	290259	805429	.	.	5	S	N	2	.	.	U	U	NO	NO	0	6.8	.	8.7	.	26.4	.	31.1	.	47.7	.	HF	3.3		.	1	300	741	873801010	.
VCF940868	10/24/94	300	4	13	290259	805429	.	.	5	S	N	2	.	.	U	U	NO	NO	0	6.8	.	8.7	.	26.4	.	31.1	.	47.7	.	HF	3.3		.	1	300	741	873801010	.
VCF940869	10/24/94	300	5	13	290259	805429	.	.	5	S	N	2	.	.	U	U	NO	NO	0	6.8	.	8.7	.	26.4	.	31.1	.	47.7	.	HF	3.3		.	1	300	741	873801010	.
VCF941001	11/28/94	300	1	13	290298	805443	.	.	10	U	U	2	.	.	U	U	NO	NO	0	9.1	.	7.9	.	21	.	21	.	33.6	.	LF			.	1	300	519	873801010	.
VCF941002	11/28/94	300	2	13	290297	805445	.	.	10	U	U	2	.	.	U	U	NO	NO	0	9.1	.	7.9	.	21	.	21	.	33.6	.	LF			.	1	300	519	873801010	.
VCF941003	11/28/94	300	3	13	290290	805441	.	.	10	U	U	2	.	.	U	U	NO	NO	0	9.1	.	7.9	.	21	.	21	.	33.6	.	LF			.	1	300	889	873801010	.
VCF941004	11/28/94	300	4	13	290276	805436	.	.	10	U	U	2	.	.	U	U	NO	NO	0	9.1	.	7.9	.	21	.	21	.	33.6	.	LF			.	1	300	741	873801010	.
VCF941005	11/28/94	300	5	13	290261	805431	.	.	10	U	U	2	.	.	U	U	NO	NO	0	9.1	.	7.9	.	21	.	21	.	33.6	.	LF			.	1	300	222	873801010	.
VCF941081	12/19/94	300	1	13	290168	805401	.	.	2	S	S	2	.	.	U	U	JF	NO	0.1	9.3	.	8	.	17.1	.	31.4	.	48.2	.	HR			.	1	300	74	873801010	.
VCF941082	12/19/94	300	2	13	290264	805431	.	.	2	S	S	2	.	.	U	U	NO	NO	0	9.3	.	8	.	17.1	.	31.4	.	48.2	.	HR			.	1	300	296	873801010	.
VCF941083	12/19/94	300	3	13	290277	805437	.	.	2	U	U	2	.	.	U	U	NO	NO	0	9.3	.	8	.	17.1	.	31.4	.	48.2	.	HR			.	1	300	741	873801010	.
VCF941084	12/19/94	300	4	13	290277	805437	.	.	2	U	U	2	.	.	U	U	NO	NO	0	9.3	.	8	.	17.1	.	31.4	.	48.2	.	HR			.	1	300	1112	873801010	.
VCF941085	12/19/94	300	5	13	290277	805437	.	.	2	U	U	2	.	.	U	U	NO	NO	0	9.3	.	8	.	17.1	.	31.4	.	48.2	.	HR			.	1	300	964	873801010	.
VCF940098	02/07/94	300	1	14	290383	805600	.	.	11	U	U	2	.	.	U	U	NO	NO	0	8	7.9	7.2	7.3	17.4	15.5	28.4	30.5	44.1	46.9	LF	2.4		.	1	300	667	873801010	.
VCF940099	02/07/94	300	2	14	290391	805604	.	.	11	U	U	2	.	.	U	U	NO	NO	0	8	7.9	7.2	7.3	17.4	15.5	28.4	30.5	44.1	46.9	LF	2.4		.	1	300	667	873801010	.
VCF940100	02/07/94	300	3	14	290399	805609	.	.	11	U	U	2	.	.	U	U	NO	NO	0	8	7.9	7.2	7.3	17.4	15.5	28.4	30.5	44.1	46.9	LF	2.4		.	1	300	741	873801010	.
VCF940101	02/07/94	300	4	14	290405	805613	.	.	11	U	U	2	.	.	U	U	NO	NO	0	8	7.9	7.2	7.3	17.4	15.5	28.4	30.5	44.1	46.9	LF	2.4		.	1	300	667	873801010	.
VCF940102	02/07/94	300	5	14	290413	805617	.	.	11	U	U	2	.	.	U	U	NO	NO	0	8	7.9	7.2	7.3	17.4	15.5	28.4	30.5	44.1	46.9	LF	2.4		.	1	300	667	873801010	.
VCF940118	02/21/94	300	1	14	290385	805602	.	.	25	S	H	2	.	.	U	U	NO	NO	0	7	.	7.9	.	22	21.0	26.2	.		.	LF	5		.	1	300	741	873801010	.
VCF940119	02/21/94	300	2	14	290392	809609	.	.	25	S	H	2	.	.	U	U	NO	NO	0	7	.	7.9	.	22	21.0	26.2	.		.	LF	5		.	1	300	964	873801010	.
VCF940120	02/21/94	300	3	14	290404	805614	.	.	25	S	H	2	.	.	U	U	NO	NO	0	7	.	7.9	.	22	21.0	26.2	.		.	LF	5		.	1	300	519	873801010	.
VCF940121	02/21/94	300	4	14	290410	805618	.	.	25	S	H	2	.	.	U	U	NO	NO	0	7	.	7.9	.	22	21.0	26.2	.		.	LF	5		.	1	300	519	873801010	.
VCF940122	02/21/94	300	5	14	290418	805621	.	.	25	S	H	2	.	.	U	U	NO	NO	0	7	.	7.9	.	22	21.0	26.2	.		.	LF	5		.	1	300	519	873801010	.
VCF940231	03/28/94	300	1	14	290338	805719	.	.	2	S	N	2	.	.	U	U	NO	NO	0	6.1	.	8.1	.	22.5	.	33	.		.	HF			.	1	300	667	873801010	.
VCF940232	03/28/94	300	2	14	290329	805708	.	.	2	S	N	2	.	.	U	U	NO	NO	0	6.1	.	8.1	.	22.5	.	33	.		.	HF			.	1	300	667	873801010	.
VCF940233	03/28/94	300	3	14	290327	805705	.	.	2	S	N	2	.	.	U	U	NO	NO	0	6.1	.	8.1	.	22.5	.	33	.		.	HF			.	1	300	593	873801010	.
VCF940234	03/28/94	300	4	14	290325	805704	.	.	2	S	N	2	.	.	U	U	NO	NO	0	6.1	.	8.1	.	22.5	.	33	.		.	HF			.	1	300	741	873801010	.
VCF940235	03/28/94	300	5	14	290317	805701	.	.	2	S	N	2	.	.	U	U	NO	NO	0	6.1	.	8.1	.	22.5	.	33	.		.	HF			.	1	300	519	873801010	.
VCF940342	04/26/94	300	1	14	290377	805607	.	.	1	S	N	2	.	.	U	U	NO	NO	0	5.7	5.9		.	24.7	24.3	34.5	34.7	52.7	52.2	HF			.	1	300	593	873801010	.
VCF940343	04/26/94	300	2	14	290382	805605	.	.	1	S	N	2	.	.	U	U	NO	NO	0	5.7	5.9		.	24.7	24.3	34.5	34.7	52.7	52.2	HF			.	1	300	667	873801010	.
VCF940344	04/26/94	300	3	14	290383	805608	.	.	1	S	N	2	.	.	U	U	NO	NO	0	5.7	5.9		.	24.7	24.3	34.5	34.7	52.7	52.2	HF			.	1	300	445	873801010	.
VCF940345	04/26/94	300	4	14	290390	805612	.	.	1	S	N	2	.	.	U	U	NO	NO	0	5.7	5.9		.	24.7	24.3	34.5	34.7	52.7	52.2	HF			.	1	300	667	873801010	.
VCF940346	04/26/94	300	5	14	290397	805613	.	.	1	S	N	2	.	.	U	U	NO	NO	0	5.7	5.9		.	24.7	24.3	34.5	34.7	52.7	52.2	HF			.	1	300	741	873801010	.
VCF940463	05/23/94	300	1	14	290350	805608	.	.	28	S	N	2	.	.	U	U	NO	NO	0	5.9	.	7.4	.	24.2	.	32.8	.	50	.	MF			.	1	300	815	873801010	.
VCF940464	05/23/94	300	2	14	290341	805607	.	.	28	S	N	2	.	.	U	U	NO	NO	0	5.9	.	7.4	.	24.2	.	32.8	.	50	.	MF			.	1	300	445	873801010	.
VCF940465	05/23/94	300	3	14	290347	805611	.	.	28	S	N	2	.	.	U	U	NO	NO	0	5.9	.	7.4	.	24.2	.	32.8	.	50	.	MF			.	1	300	741	873801010	.
VCF940466	05/23/94	300	4	14	290352	805613	.	.	28	S	N	2	.	.	U	U	AM	NO	1	5.9	.	7.4	.	24.2	.	32.8	.	50	.	MF			.	1	300	667	873801010	.
VCF940467	05/23/94	300	5	14	290355	805616	.	.	28	S	N	2	.	.	U	U	AM	NO	1	5.9	.	7.4	.	24.2	.	32.8	.	50	.	MF			.	1	300	1112	873801010	.
VCF940732	08/23/94	300	1	14	290374	805602	.	.	2	U	U	2	.	.	U	U	CT	NO	0.5	6.1	6.0	7.9	7.9	27.3	26.9	32.7	.	50.5	50.4	HF	3		.	1	300	741	873801010	.
VCF940733	08/23/94	300	2	14	290383	805606	.	.	2	U	U	2	.	.	U	U	CT	NO	0.5	6.1	6.0	7.9	7.9	27.3	26.9	32.7	.	50.5	50.4	HF	3		.	1	300	593	873801010	.
VCF940734	08/23/94	300	3	14	290383	805606	.	.	2	U	U	2	.	.	U	U	CT	NO	0.5	6.1	6.0	7.9	7.9	27.3	26.9	32.7	.	50.5	50.4	HF	3		.	1	300	519	873801010	.
VCF940735	08/23/94	300	4	14	290383	805606	.	.	2	U	U	2	.	.	U	U	CT	NO	0.5	6.1	6.0	7.9	7.9	27.3	26.9	32.7	.	50.5	50.4	HF	3		.	1	300	445	873801010	.
VCF940736	08/23/94	300	5	14	290403	805618	.	.	2	U	U	2	.	.	U	U	CT	NO	0.5	6.1	6.0	7.9	7.9	27.3	26.9	32.7	.	50.5	50.4	HF	3		.	1	300	889	873801010	.
VCF940849	10/11/94	300	1	14	290408	805618	.	.	22	U	U	2	.	.	U	U	NO	NO	0	6.2	.	8.2	.	25.9	.	34.9	.	52.8	.	LS			.	1	300	741	873801010	.
VCF940850	10/11/94	300	2	14	290399	805617	.	.	22	U	U	2	.	.	U	U	NO	NO	0	6.2	.	8.2	.	25.9	.	34.9	.	52.8	.	LS			.	1	300	741	873801010	.
VCF940851	10/11/94	300	3	14	290399	805617	.	.	22	U	U	2	.	.	U	U	NO	NO	0	6.2	.	8.2	.	25.9	.	34.9	.	52.8	.	LS			.	1	300	1038	873801010	.
VCF940852	10/11/94	300	4	14	290399	805617	.	.	22	U	U	2	.	.	U	U	NO	NO	0	6.2	.	8.2	.	25.9	.	34.9	.	52.8	.	LS			.	1	300	296	873801010	.
VCF940853	10/11/94	300	5	14	290399	805617	.	.	22	U	U	2	.	.	U	U	NO	NO	0	6.2	.	8.2	.	25.9	.	34.9	.	52.8	.	LS			.	1	300	741	873801010	.
VCF940860	10/24/94	300	1	14	290413	805626	.	.	5	M	N	2	.	.	U	U	NO	NO	0	6.5	.	8.1	.	25.7	.	30.9	.	47.2	.	HS	2.1		.	1	300	889	873801010	.
VCF940861	10/24/94	300	2	14	290413	805626	.	.	5	M	N	2	.	.	U	U	NO	NO	0	6.5	.	8.1	.	25.7	.	30.9	.	47.2	.	HS	2		.	1	300	889	873801010	.
VCF940862	10/24/94	300	3	14	290413	805626	.	.	5	M	N	2	.	.	U	U	NO	NO	0	6.5	.	8.1	.	25.7	.	30.9	.	47.2	.	HS	4		.	1	300	889	873801010	.
VCF940863	10/24/94	300	4	14	290413	805626	.	.	5	M	N	2	.	.	U	U	NO	NO	0	6.5	.	8.1	.	25.7	.	30.9	.	47.2	.	HS	4		.	1	300	889	873801010	.
VCF940864	10/24/94	300	5	14	290413	805626	.	.	5	M	N	2	.	.	U	U	NO	NO	0	6.5	.	8.1	.	25.7	.	30.9	.	47.2	.	HS	3.3		.	1	300	889	873801010	.
VCF941016	11/28/94	300	1	14	290409	805623	.	.	10	U	U	2	.	.	U	U	NO	NO	0	8.2	8.0	7.9	8.1	22	22.5	21	29.7	33.9	45.8	HS			.	1	300	667	873801010	.
VCF941017	11/28/94	300	2	14	290409	805623	.	.	10	U	U	2	.	.	U	U	NO	NO	0	8.2	8.0	7.9	8.1	22	22.5	21	29.7	33.9	45.8	HS			.	1	300	964	873801010	.
VCF941018	11/28/94	300	3	14	290409	805623	.	.	10	U	U	2	.	.	U	U	NO	NO	0	8.2	8.0	7.9	8.1	22	22.5	21	29.7	33.9	45.8	HS			.	1	300	964	873801010	.
VCF941019	11/28/94	300	4	14	290409	805623	.	.	10	U	U	2	.	.	U	U	NO	NO	0	8.2	8.0	7.9	8.1	22	22.5	21	29.7	33.9	45.8	HS			.	1	300	815	873801010	.
VCF941020	11/28/94	300	5	14	290409	805623	.	.	10	U	U	2	.	.	U	U	NO	NO	0	8.2	8.0	7.9	8.1	22	22.5	21	29.7	33.9	45.8	HS			.	1	300	889	873801010	.
VCF941091	12/19/94	300	1	14	290491	805660	.	.	2	U	U	2	.	.	U	U	NO	NO	0	9.9	.	8.1	.	17.6	.	25.3	.	39.7	.	HF			.	1	300	741	873801010	.
VCF941092	12/19/94	300	2	14	290379	805603	.	.	2	U	U	2	.	.	U	U	NO	NO	0	9.9	.	8.1	.	17.6	.	25.3	.	39.7	.	HF			.	1	300	296	873801010	.
VCF941093	12/19/94	300	3	14	290379	805603	.	.	2	U	U	2	.	.	U	U	NO	NO	0	9.9	.	8.1	.	17.6	.	25.3	.	39.7	.	HF			.	1	300	741	873801010	.
VCF941094	12/19/94	300	4	14	290379	805603	.	.	2	U	U	2	.	.	U	U	CQ	NO	10	9.9	.	8.1	.	17.6	.	25.3	.	39.7	.	HF			.	1	300	741	873801010	.
VCF941095	12/19/94	300	5	14	290379	805603	.	.	2	U	U	2	.	.	U	U	CQ	NO	10	9.9	.	8.1	.	17.6	.	25.3	.	39.7	.	HF			.	1	300	741	873801010	.
VCF941067	12/07/94	300	1	15	290523	805686	.	.	19	U	U	2	.	.	U	U	NO	NO	0	7.8	.	7.9	.	22.8	.	23.1	.	36.8	.	LR			.	1	300	889	873801010	L	37
VCF940093	02/07/94	300	1	15	290484	805055	.	.	11	U	U	2	.	.	U	U	NO	NO	0	8.3	8.2	7.1	7.3	17.5	15.3	27	31.5	41.8	48.3	MF	3.9		.	1	300	667	873801010	.
VCF940094	02/07/94	300	2	15	290492	805601	.	.	11	U	U	2	.	.	U	U	NO	NO	0	8.3	8.2	7.1	7.3	17.5	15.3	27	31.5	41.8	48.3	MF	3.9		.	1	300	741	873801010	.
VCF940095	02/07/94	300	3	15	290501	805666	.	.	11	U	U	2	.	.	U	U	NO	NO	0	8.3	8.2	7.1	7.3	17.5	15.3	27	31.5	41.8	48.3	MF	3.9		.	1	300	593	873801010	.
VCF940096	02/07/94	300	4	15	280511	805671	.	.	11	U	U	2	.	.	U	U	ST	NO	0.1	8.3	8.2	7.1	7.3	17.5	15.3	27	31.5	41.8	48.3	MF	3.9		.	1	300	815	873801010	.
VCF940113	02/21/94	300	1	15	290499	805667	.	.	25	S	H	2	.	.	U	U	NO	NO	0	7	.	8	.	20	20.5	29.2	.		.	LF	3.3		.	1	300	1112	873801010	.
VCF940114	02/21/94	300	2	15	290519	805674	.	.	25	S	H	2	.	.	U	U	NO	NO	0	7	.	8	.	20	20.5	29.2	.		.	LF	3.3		.	1	300	1112	873801010	.
VCF940115	02/21/94	300	3	15	290540	805679	.	.	25	S	H	2	.	.	U	U	NO	NO	0	7	.	8	.	20	20.5	29.2	.		.	LF	3.3		.	1	300	889	873801010	.
VCF940116	02/21/94	300	4	15	290542	805680	.	.	25	S	H	2	.	.	U	U	NO	NO	0	7	.	8	.	20	20.5	29.2	.		.	LF	3.3		.	1	300	889	873801010	.
VCF940227	03/28/94	300	1	15	290853	805710	.	.	2	S	H	2	.	.	U	U	ST	OY	3	6.3	.	8.1	.	23	22.5	34.2	.		.	HR			.	1	300	889	873801010	.
VCF940228	03/28/94	300	2	15	290848	805709	.	.	2	S	H	2	.	.	U	U	CT	OY	1	6.3	.	8.1	.	23	22.5	34.2	.		.	HR			.	1	300	889	873801010	.
VCF940229	03/28/94	300	3	15	290841	805709	.	.	2	S	H	2	.	.	U	U	CT	OY	1	6.3	.	8.1	.	23	22.5	34.2	.		.	HR			.	1	300	815	873801010	.
VCF940230	03/28/94	300	4	15	290839	805711	.	.	2	S	H	2	.	.	U	U	CT	OY	1	6.3	.	8.1	.	23	22.5	34.2	.		.	HR			.	1	300	741	873801010	.
VCF940408	04/28/94	300	1	15	290502	805716	.	.	3	S	M	2	.	.	U	U	NO	NO	0	6	.		.	27.9	.	31	.	47.5	.	LF			.	1	300	519	873801010	.
VCF940409	04/28/94	300	2	15	290508	805717	.	.	3	S	M	2	.	.	U	U	NO	NO	0	6	.		.	27.9	.	31	.	47.5	.	LF			.	1	300	667	873801010	.
VCF940410	04/28/94	300	3	15	290512	805721	.	.	3	S	M	2	.	.	U	U	NO	NO	0	6	.		.	27.9	.	31	.	47.5	.	LF			.	1	300	445	873801010	.
VCF940411	04/28/94	300	4	15	290518	805720	.	.	3	S	M	2	.	.	U	U	NO	NO	0	6	.		.	27.9	.	31	.	47.5	.	LF			.	1	300	593	873801010	.
VCF940454	05/23/94	300	1	15	290501	805650	.	.	28	S	M	2	.	.	U	U	NO	NO	0	6.4	6.5	7.3	7.3	23.1	23.0	34.5	34.5	52.4	52.4	HF			.	1	300	1408	873801010	.
VCF940455	05/23/94	300	2	15	290505	805654	.	.	28	S	M	2	.	.	U	U	NO	NO	0	6.4	6.5	7.3	7.3	23.1	23.0	34.5	34.5	52.4	52.4	HF			.	1	300	593	873801010	.
VCF940456	05/23/94	300	3	15	290512	805657	.	.	28	S	M	2	.	.	U	U	NO	NO	0	6.4	6.5	7.3	7.3	23.1	23.0	34.5	34.5	52.4	52.4	HF			.	1	300	296	873801010	.
VCF940457	05/23/94	300	4	15	290516	805655	.	.	28	S	M	2	.	.	U	U	NO	NO	0	6.4	6.5	7.3	7.3	23.1	23.0	34.5	34.5	52.4	52.4	HF			.	1	300	1260	873801010	.
VCF940715	08/22/94	300	1	15	290522	805683	.	.	1	M	U	2	.	.	U	U	NO	NO	0	6.1	.	7.9	.	27.5	.	30.5	.	47.5	.	HS	2.2		.	1	300	1260	873801010	.
VCF940716	08/22/94	300	2	15	290496	805666	.	.	1	M	U	2	.	.	U	U	NO	NO	0	6.1	.	7.9	.	27.5	.	30.5	.	47.5	.	HS	2.2		.	1	300	519	873801010	.
VCF940835	10/10/94	300	1	15	290515	805679	.	.	21	U	U	2	.	.	U	U	NO	NO	0	6.2	.	8.2	.	26.4	.	33.4	.	51.4	.	HF			.	1	300	2668	873801010	.
VCF940836	10/10/94	300	2	15	290498	805667	.	.	21	U	U	2	.	.	U	U	NO	NO	0	6.2	.	8.2	.	26.4	.	33.4	.	51.4	.	HF			.	1	300	741	873801010	.
VCF940837	10/10/94	300	3	15	290491	805670	.	.	21	U	U	2	.	.	U	U	NO	NO	0	6.2	.	8.2	.	26.4	.	33.4	.	51.4	.	HF			.	1	300	741	873801010	.
VCF940838	10/10/94	300	4	15	290469	805659	.	.	21	U	U	2	.	.	U	U	NO	NO	0	6.2	.	8.2	.	26.4	.	33.4	.	51.4	.	HF			.	1	300	1112	873801010	.
VCF940891	10/25/94	300	1	15	290523	805705	.	.	6	M	D	2	.	.	U	U	JF	NO	0.1		.		.		.		.		.	MR	2		.	1	300	296	873801010	.
VCF940892	10/25/94	300	2	15	290509	805678	.	.	6	M	D	2	.	.	U	U	JF	NO	0.1		.		.		.		.		.	MR	2.3		.	1	300	741	873801010	.
VCF940893	10/25/94	300	3	15	290513	805675	.	.	6	M	D	2	.	.	U	U	JF	NO	0.1		.		.		.		.		.	MR	3		.	1	300	593	873801010	.
VCF940894	10/25/94	300	4	15	290520	805682	.	.	6	M	D	2	.	.	U	U	JF	NO	0.1		.		.		.		.		.	MR	3		.	1	300	519	873801010	.
VCF941067	12/07/94	300	1	15	290523	805686	.	.	19	U	U	2	.	.	U	U	NO	NO	0	7.8	.	7.9	.	22.8	.	23.1	.	36.8	.	LR			.	1	300	889	873801010	.
VCF941068	12/07/94	300	2	15	290525	805684	.	.	19	U	U	2	.	.	U	U	NO	NO	0	7.8	.	7.9	.	22.8	.	23.1	.	36.8	.	LR			.	1	300	519	873801010	.
VCF941069	12/07/94	300	3	15	290515	805680	.	.	19	U	U	2	.	.	U	U	NO	NO	0	7.8	.	7.9	.	22.8	.	23.1	.	36.8	.	LR			.	1	300	741	873801010	.
VCF941070	12/07/94	300	4	15	290494	805666	.	.	19	U	U	2	.	.	U	U	AM	NO	1	7.8	.	7.9	.	22.8	.	23.1	.	36.8	.	LR			.	1	300	1038	873801010	.
VCF941087	12/19/94	300	1	15	290522	805682	.	.	2	M	S	2	.	.	U	U	ST	NO	0.2	9.7	.	8.1	.	17.2	.	30.3	.	46.2	.	HF			.	1	300	445	873801010	.
VCF941088	12/19/94	300	2	15	290520	805680	.	.	2	M	S	2	.	.	U	U	NO	NO	0	9.7	.	8.1	.	17.2	.	30.3	.	46.2	.	HF			.	1	300	296	873801010	.
VCF941089	12/19/94	300	3	15	290509	805675	.	.	2	M	S	2	.	.	U	U	JF	ST	0.2	9.7	.	8.1	.	17.2	.	30.3	.	46.2	.	HF			.	1	300	667	873801010	.
VCF941090	12/19/94	300	4	15	290491	805660	.	.	2	M	S	2	.	.	U	U	NO	NO	0	9.7	.	8.1	.	17.2	.	30.3	.	46.2	.	HF			.	1	300	741	873801010	.
VCF940025	01/25/94	300	5	16	290870	805678	.	.	27	S	N	2	.	.	U	U	NO	NO	0	9.2	9.1	7.4	7.2	13.7	12.9	31.3	33.4	48.2	51.3	HS			.	1	300	889	873801010	L	68
VCF940710	08/22/94	300	2	16	290723	805760	.	.	1	U	U	2	.	.	U	U	NO	NO	0	5.7	.	7.8	.	27.2	.	29.6	.	45.2	.	HR			.	1	300	296	873801010	.	415
VCF940021	01/25/94	300	1	16	290842	805673	.	.	27	S	N	2	.	.	U	U	NO	NO	0	9.2	9.1	7.4	7.2	13.7	12.9	31.3	33.4	48.2	51.3	HS			.	1	300	815	873801010	.
VCF940022	01/25/94	300	2	16	290848	805675	.	.	27	S	N	2	.	.	U	U	NO	NO	0	9.2	9.1	7.4	7.2	13.7	12.9	31.3	33.4	48.2	51.3	HS			.	1	300	667	873801010	.
VCF940023	01/25/94	300	3	16	290858	805676	.	.	27	S	N	2	.	.	U	U	NO	NO	0	9.2	9.1	7.4	7.2	13.7	12.9	31.3	33.4	48.2	51.3	HS			.	1	300	741	873801010	.
VCF940024	01/25/94	300	4	16	290866	805675	.	.	27	S	N	2	.	.	U	U	NO	NO	0	9.2	9.1	7.4	7.2	13.7	12.9	31.3	33.4	48.2	51.3	HS			.	1	300	667	873801010	.
VCF940025	01/25/94	300	5	16	290870	805678	.	.	27	S	N	2	.	.	U	U	NO	NO	0	9.2	9.1	7.4	7.2	13.7	12.9	31.3	33.4	48.2	51.3	HS			.	1	300	889	873801010	.
VCF940108	02/21/94	300	1	16	290684	805720	.	.	25	S	M	2	.	.	U	U	JF	NO	0.3	6.8	.	8	.	21.5	21.5	28	.		.	LF	5.5		.	1	300	593	873801010	.
VCF940109	02/21/94	300	2	16	290691	805724	.	.	25	S	M	2	.	.	U	U	OY	NO	1	6.8	.	8	.	21.5	21.5	28	.		.	LF	5.5		.	1	300	593	873801010	.
VCF940110	02/21/94	300	3	16	290698	805732	.	.	25	S	M	2	.	.	U	U	OY	NO	1	6.8	.	8	.	21.5	21.5	28	.		.	LF	5.5		.	1	300	889	873801010	.
VCF940111	02/21/94	300	4	16	290703	805737	.	.	25	S	M	2	.	.	U	U	OY	NO	1	6.8	.	8	.	21.5	21.5	28	.		.	LF	5.5		.	1	300	519	873801010	.
VCF940112	02/21/94	300	5	16	290710	805740	.	.	25	S	M	2	.	.	U	U	NO	NO	0	6.8	.	8	.	21.5	21.5	28	.		.	LF	5.5		.	1	300	593	873801010	.
VCF940221	03/28/94	300	1	16	290728	805769	.	.	2	S	N	2	.	.	U	U	NO	NO	0	6.1	.	8.1	.	22.5	22.5	33	.		.	HR			.	1	300	593	873801010	.
VCF940222	03/28/94	300	2	16	290721	805763	.	.	2	S	N	2	.	.	U	U	NO	NO	0	6.1	.	8.1	.	22.5	22.5	33	.		.	HR			.	1	300	667	873801010	.
VCF940223	03/28/94	300	3	16	290716	805763	.	.	2	S	N	2	.	.	U	U	NO	NO	0	6.1	.	8.1	.	22.5	22.5	33	.		.	HR			.	1	300	667	873801010	.
VCF940224	03/28/94	300	4	16	290710	805761	.	.	2	S	N	2	.	.	U	U	NO	NO	0	6.1	.	8.1	.	22.5	22.5	33	.		.	HR			.	1	300	741	873801010	.
VCF940225	03/28/94	300	5	16	290702	805760	.	.	2	S	N	2	.	.	U	U	NO	NO	0	6.1	.	8.1	.	22.5	22.5	33	.		.	HR			.	1	300	593	873801010	.
VCF940412	04/28/94	300	1	16	290866	805681	.	.	3	S	M	2	.	.	U	U	NO	NO	0	7.6	7.2		.	27	27.0	29.9	30.0	45.9	46.1	LF			.	1	300	741	873801010	.
VCF940413	04/28/94	300	2	16	290878	805684	.	.	3	S	M	2	.	.	U	U	NO	NO	0	7.6	7.2		.	27	27.0	29.9	30.0	45.9	46.1	LF			.	1	300	519	873801010	.
VCF940414	04/28/94	300	3	16	290885	805685	.	.	3	S	M	2	.	.	U	U	NO	NO	0	7.6	7.2		.	27	27.0	29.9	30.0	45.9	46.1	LF			.	1	300	667	873801010	.
VCF940415	04/28/94	300	4	16	290890	805687	.	.	3	S	M	2	.	.	U	U	NO	NO	0	7.6	7.2		.	27	27.0	29.9	30.0	45.9	46.1	LF			.	1	300	593	873801010	.
VCF940416	04/28/94	300	5	16	290896	805690	.	.	3	S	M	2	.	.	U	U	NO	NO	0	7.6	7.2		.	27	27.0	29.9	30.0	45.9	46.1	LF			.	1	300	815	873801010	.
VCF940458	05/23/94	300	1	16	290608	805701	.	.	28	S	N	2	.	.	U	U	NO	NO	0	6	.	7.1	.	23	.	33.1	.	50.4	.	HF			.	1	300	593	873801010	.
VCF940459	05/23/94	300	2	16	290608	805704	.	.	28	S	N	2	.	.	U	U	NO	NO	0	6	.	7.1	.	23	.	33.1	.	50.4	.	HF			.	1	300	371	873801010	.
VCF940460	05/23/94	300	3	16	290607	805703	.	.	28	S	N	2	.	.	U	U	NO	NO	0	6	.	7.1	.	23	.	33.1	.	50.4	.	HF			.	1	300	815	873801010	.
VCF940461	05/23/94	300	4	16	290624	805711	.	.	28	S	N	2	.	.	U	U	NO	NO	0	6	.	7.1	.	23	.	33.1	.	50.4	.	HF			.	1	300	371	873801010	.
VCF940462	05/23/94	300	5	16	290634	805715	.	.	28	S	N	2	.	.	U	U	NO	NO	0	6	.	7.1	.	23	.	33.1	.	50.4	.	HF			.	1	300	815	873801010	.
VCF940709	08/22/94	300	1	16	290730	805768	.	.	1	U	U	2	.	.	U	U	NO	NO	0	5.7	.	7.8	.	27.2	.	29.6	.	45.2	.	HR			.	1	300	445	873801010	.
VCF940711	08/22/94	300	3	16	290710	805745	.	.	1	U	U	2	.	.	U	U	CT	NO	0.1	5.7	.	7.8	.	27.2	.	29.6	.	45.2	.	HR			.	1	300	445	873801010	.
VCF940712	08/22/94	300	4	16	290705	805741	.	.	1	U	U	2	.	.	U	U	SP	SH	0.3	5.7	.	7.8	.	27.2	.	29.6	.	45.2	.	HR			.	1	300	741	873801010	.
VCF940713	08/22/94	300	5	16	290696	805733	.	.	1	U	U	2	.	.	U	U	NO	NO	0	5.7	.	7.8	.	27.2	.	29.6	.	45.2	.	HR			.	1	300	815	873801010	.
VCF940824	10/10/94	300	1	16	290715	805747	.	.	21	U	U	2	.	.	U	U	NO	NO	0	6.4	.	8.1	.	26.7	.	31.3	.	49.6	.	LR			.	1	300	593	873801010	.
VCF940825	10/10/94	300	2	16	290710	805747	.	.	21	U	U	2	.	.	U	U	NO	NO	0	6.4	.	8.1	.	26.7	.	31.3	.	49.6	.	LR			.	1	300	667	873801010	.
VCF940826	10/10/94	300	3	16	290709	805740	.	.	21	U	U	2	.	.	U	U	SH	SP	0.1	6.4	.	8.1	.	26.7	.	31.3	.	49.6	.	LR			.	1	300	741	873801010	.
VCF940827	10/10/94	300	4	16	290709	805740	.	.	21	U	U	2	.	.	U	U	SH	SP	0.1	6.4	.	8.1	.	26.7	.	31.3	.	49.6	.	LR			.	1	300	889	873801010	.
VCF940828	10/10/94	300	5	16	290699	805733	.	.	21	U	U	2	.	.	U	U	SH	SP	0.1	6.4	.	8.1	.	26.7	.	31.3	.	49.6	.	LR			.	1	300	889	873801010	.
VCF940875	10/25/94	300	1	16	290697	805734	.	.	6	M	N	2	.	.	U	U	NO	NO	0	5.9	.	7.8	.	25.1	.	21.2	.	33.9	.	LS	3		.	1	300	889	873801010	.
VCF940876	10/25/94	300	2	16	290702	805741	.	.	6	M	N	2	.	.	U	U	NO	NO	0	5.9	.	7.8	.	25.1	.	21.2	.	33.9	.	LS	3.2		.	1	300	667	873801010	.
VCF940877	10/25/94	300	3	16	290711	805742	.	.	6	M	N	2	.	.	U	U	NO	NO	0	5.9	.	7.8	.	25.1	.	21.2	.	33.9	.	LS	3.2		.	1	300	964	873801010	.
VCF940878	10/25/94	300	4	16	290707	805749	.	.	6	M	N	2	.	.	U	U	CT	NO	0	5.9	.	7.8	.	25.1	.	21.2	.	33.9	.	LS	3.2		.	1	300	1408	873801010	.
VCF940879	10/25/94	300	5	16	290714	805746	.	.	6	M	N	2	.	.	U	U	NO	NO	0	5.9	.	7.8	.	25.1	.	21.2	.	33.9	.	LS	3.2		.	1	300	964	873801010	.
VCF941061	12/07/94	300	1	16	290698	805733	.	.	19	M	S	2	.	.	U	U	SH	NO	4	8	.	7.4	.	22.3	.	11	.	18.9	.	LS			.	1	300	667	873801010	.
VCF941062	12/07/94	300	2	16	290694	805734	.	.	19	M	S	2	.	.	U	U	SH	NO	2	8	.	7.4	.	22.3	.	11	.	18.9	.	LS			.	1	300	667	873801010	.
VCF941063	12/07/94	300	3	16	290708	805740	.	.	19	M	S	2	.	.	U	U	SH	NO	4	8	.	7.4	.	22.3	.	11	.	18.9	.	LS			.	1	300	1038	873801010	.
VCF941064	12/07/94	300	4	16	290721	805759	.	.	19	M	S	2	.	.	U	U	SH	NO	3	8	.	7.4	.	22.3	.	11	.	18.9	.	LR			.	1	300	741	873801010	.
VCF941065	12/07/94	300	5	16	290717	805754	.	.	19	M	S	2	.	.	U	U	SH	NO	1	8	.	7.4	.	22.3	.	11	.	18.9	.	LR			.	1	300	741	873801010	.
VCF941106	12/20/94	300	1	16	290717	805755	.	.	3	U	U	2	.	.	U	U	NO	NO	0	8.4	8.3	7.9	8.0	17.3	.	28.2	30.0	43	46.2	HR			.	1	300	519	873801010	.
VCF941107	12/20/94	300	2	16	290718	805749	.	.	3	U	U	2	.	.	U	U	SH	NO	2	8.4	8.3	7.9	8.0	17.3	.	28.2	30.0	43	46.2	HR			.	1	300	667	873801010	.
VCF941108	12/20/94	300	3	16	290709	805742	.	.	3	U	U	2	.	.	U	U	SH	OY	4	8.4	8.3	7.9	8.0	17.3	.	28.2	30.0	43	46.2	HR			.	1	300	667	873801010	.
VCF941109	12/20/94	300	4	16	290702	805739	.	.	3	U	U	2	.	.	U	U	MM	NO	10	8.4	8.3	7.9	8.0	17.3	.	28.2	30.0	43	46.2	HR			.	1	300	593	873801010	.
VCF941110	12/20/94	300	5	16	290698	805733	.	.	3	U	U	2	.	.	U	U	NO	NO	0	8.4	8.3	7.9	8.0	17.3	.	28.2	30.0	43	46.2	HR			.	1	300	593	873801010	.
VCF940084	02/02/94	300	1	17	285722	805186	.	.	6	U	U	2	.	.	U	U	NO	NO	0	8.3	8.7	7.9	7.9	13.3	13.0	31.3	31.2	48	48.0	MR			.	1	300	371	873801010	.
VCF940085	02/02/94	300	2	17	285723	805189	.	.	6	U	U	2	.	.	U	U	NO	NO	0	8.3	8.7	7.9	7.9	13.3	13.0	31.3	31.2	48	48.0	MR			.	1	300	815	873801010	.
VCF940086	02/02/94	300	3	17	285730	805194	.	.	6	U	U	2	.	.	U	U	NO	NO	0	8.3	8.7	7.9	7.9	13.3	13.0	31.3	31.2	48	48.0	MR			.	1	300	667	873801010	.
VCF940164	02/28/94	300	1	17	285733	805205	.	.	1	S	M	2	.	.	U	U	NO	NO	0	7.7	7.8	7.2	7.3	17.3	17.4	31.3	31.3	48	48.0	HF	2.2		.	1	300	1112	873801010	.
VCF940165	02/28/94	300	2	17	285721	805198	.	.	1	S	M	2	.	.	U	U	SA	NO	4	7.7	7.8	7.2	7.3	17.3	17.4	31.3	31.3	48	48.0	HF	2.4		.	1	300	667	873801010	.
VCF940166	02/28/94	300	3	17	285716	805183	.	.	1	S	M	2	.	.	U	U	OY	AM	1	7.7	7.8	7.2	7.3	17.3	17.4	31.3	31.3	48	48.0	HF	2.4		.	1	300	964	873801010	.
VCF940307	04/04/94	300	1	17	285713	805188	.	.	8	S	H	2	.	.	U	U	NO	NO	0	5.6	.	8	.	23	.	33	.		.	LF			.	1	300	667	873801010	.
VCF940308	04/04/94	300	2	17	285716	805192	.	.	8	S	H	2	.	.	U	U	NO	NO	0	5.6	.	8	.	23	.	33	.		.	LF			.	1	300	741	873801010	.
VCF940309	04/04/94	300	3	17	285726	805202	.	.	8	S	H	2	.	.	U	U	NO	NO	0	5.6	.	8	.	23	.	33	.		.	LF			.	1	300	593	873801010	.
VCF940423	05/02/94	300	1	17	284722	805217	.	.	7	S	M	2	.	.	U	U	NO	NO	0	4.7	4.8		.	26.8	26.8	35.8	35.8	54.1	54.1	NG			.	1	300	815	873801010	.
VCF940424	05/02/94	300	2	17	285740	805236	.	.	7	S	M	2	.	.	U	U	NO	NO	0	4.7	4.8		.	26.8	26.8	35.8	35.8	54.1	54.1	NG			.	1	300	889	873801010	.
VCF940425	05/02/94	300	3	17	285719	805210	.	.	7	S	M	2	.	.	U	U	NO	NO	0	4.7	4.8		.	26.8	26.8	35.8	35.8	54.1	54.1	NG			.	1	300	667	873801010	.
VCF940519	06/01/94	300	1	17	285718	805213	.	.	7	S	M	2	.	.	U	U	NO	NO	0	5.4	5.6		.	27.5	27.3	35.9	36.0	54.2	54.4	NG			.	1	300	667	873801010	.
VCF940520	06/01/94	300	2	17	285724	805221	.	.	7	S	M	2	.	.	U	U	NO	NO	0	5.4	5.6		.	27.5	27.3	35.9	36.0	54.2	54.4	NG			.	1	300	667	873801010	.
VCF940521	06/01/94	300	3	17	285736	805227	.	.	7	S	M	2	.	.	U	U	NO	NO	0	5.4	5.6		.	27.5	27.3	35.9	36.0	54.2	54.4	NG			.	1	300	1408	873801010	.
VCF940595	06/27/94	300	1	17	285724	805218	.	.	4	M	O	2	.	.	U	U	OY	NO	1	6	6.2	7.8	7.8	29.9	29.9	34.4	34.4	52.3	52.3	NG			.	1	300	889	873801010	.
VCF940596	06/27/94	300	2	17	285719	805213	.	.	4	M	O	2	.	.	U	U	AM	NO	5	6	6.2	7.8	7.8	29.9	29.9	34.4	34.4	52.3	52.3	NG			.	1	300	1038	873801010	.
VCF940597	06/27/94	300	3	17	285712	805203	.	.	4	M	O	2	.	.	U	U	AM	NO	2	6	6.2	7.8	7.8	29.9	29.9	34.4	34.4	52.3	52.3	NG			.	1	300	1334	873801010	.
VCF940666	07/21/94	300	1	17	285727	805206	.	.	28	S	N	2	.	.	H	N	DT	AD	0.5	7.4	.	7.5	.	30.9	.	34.6	.	52.5	.	HF	2		.	1	300	741	873801010	.
VCF940667	07/21/94	300	2	17	285727	805206	.	.	28	S	N	2	.	.	H	N	DT	AD	0.5	7.4	.	7.5	.	30.9	.	34.6	.	52.5	.	HF	3		.	1	300	1408	873801010	.
VCF940668	07/21/94	300	3	17	285727	805206	.	.	28	S	N	2	.	.	H	N	DT	AD	0.5	7.4	.	7.5	.	30.9	.	34.6	.	52.5	.	HF	3		.	1	300	371	873801010	.
VCF940935	10/31/94	300	1	17	285729	805202	.	.	12	M	N	2	.	.	U	U	JF	NO	0	5.8	.	7.8	.	24.6	.	30.4	.	46.8	.	NG	2		.	1	300	815	873801010	.
VCF940936	10/31/94	300	2	17	285729	805202	.	.	12	M	N	2	.	.	U	U	JF	NO	0	5.8	.	7.8	.	24.6	.	30.4	.	46.8	.	NG	2		.	1	300	296	873801010	.
VCF940937	10/31/94	300	3	17	285724	805197	.	.	12	M	N	2	.	.	U	U	NO	NO	0	5.8	.	7.8	.	24.6	.	30.4	.	46.8	.	NG	2.1		.	1	300	593	873801010	.
VCF940968	11/21/94	300	1	17			.	.	3	M	D	2	.	.	U	U	NO	NO	0	7.3	6.8	7.5	7.5	22	.	19.5	.	31.9	.	NG			.	1	300	815	873801010	.
VCF940969	11/21/94	300	2	17			.	.	3	M	D	2	.	.	U	U	NO	NO	0	7.3	6.8	7.5	7.5	22	.	19.5	.	31.9	.	NG			.	1	300	741	873801010	.
VCF940970	11/21/94	300	3	17			.	.	3	M	D	2	.	.	U	U	NO	NO	0	7.3	6.8	7.5	7.5	22	.	19.5	.	31.9	.	NG			.	1	300	741	873801010	.
VCF940087	02/02/94	23	1	18	285727	805206	.	.	6	M	S	2	MG	NO	N	N	MU	NO	0.5	8.3	.	7.9	.	13.3	.	31.3	.	48	.	MR	1	0	A	1	23	68	873801010	.
VCF940088	02/02/94	23	2	18	285727	805206	.	.	6	M	S	2	MG	NO	N	N	NO	NO	0	8.3	.	7.9	.	13.3	.	31.3	.	48	.	MR	1	0	A	1	23	68	873801010	.
VCF940089	02/02/94	23	3	18	285727	805206	.	.	6	M	S	2	MG	NO	N	N	NO	NO	0	8.3	.	7.9	.	13.3	.	31.3	.	48	.	MR	1	0	A	1	23	68	873801010	.
VCF940167	02/28/94	23	1	18	285727	805206	.	.	1	S	M	2	MG	NO	N	N	NO	NO	0	8	.	7.3	.	17.4	.	31.3	.	48	.	HF	2	0	C	1	23	68	873801010	.
VCF940168	02/28/94	23	2	18	285727	805206	.	.	1	S	M	2	MG	NO	N	N	NO	NO	0	8	.	7.3	.	17.4	.	31.3	.	48	.	HF	1.8	0	C	1	23	68	873801010	.
VCF940169	02/28/94	23	3	18	285727	805206	.	.	1	S	M	2	MG	NO	N	N	NO	NO	0	8	.	7.3	.	17.4	.	31.3	.	48	.	HF	1.8	0	C	1	23	68	873801010	.
VCF940310	04/04/94	23	1	18	285727	805206	.	.	8	M	S	2	MG	MU	N	N	NO	NO	0	5.8	.	8	.	23	.	32.5	.		.	LF	1	0	D	1	23	68	873801010	.
VCF940311	04/04/94	23	2	18	285727	805206	.	.	8	M	S	2	MG	MU	N	N	ST	AM	5	5.8	.	8	.	23	.	32.5	.		.	LF	1	0	D	1	23	68	873801010	.
VCF940312	04/04/94	23	3	18	285727	805206	.	.	8	M	S	2	MG	MU	N	N	MU	AM	5	5.8	.	8	.	23	.	32.5	.		.	LF	1	0	D	1	23	68	873801010	.
VCF940426	05/02/94	23	1	18	285727	805206	.	.	7	M	S	2	MG	NO	N	N	NO	NO	0	5.2	.		.	27.5	.	35.8	.	54	.	NG	1	0	C	1	23	68	873801010	.
VCF940427	05/02/94	23	2	18	285727	805206	.	.	7	M	S	2	MG	NO	N	N	NO	NO	0	5.2	.		.	27.5	.	35.8	.	54	.	NG	1	0	C	1	23	68	873801010	.
VCF940428	05/02/94	23	3	18	285727	805206	.	.	7	M	S	2	MG	NO	N	N	NO	NO	0	5.2	.		.	27.5	.	35.8	.	54	.	NG	1	0	C	1	23	68	873801010	.
VCF940522	06/01/94	23	1	18	285727	805206	.	.	7	M	N	2	MG	NO	N	N	NO	NO	0		.		.		.		.		.	NG	1	0	C	1	23	68	873801010	.
VCF940523	06/01/94	23	2	18	285727	805206	.	.	7	M	N	2	MG	NO	N	N	NO	NO	0		.		.		.		.		.	NG	0.6	0	C	1	23	68	873801010	.
VCF940524	06/01/94	23	3	18	285727	805206	.	.	7	M	N	2	MG	NO	N	N	NO	NO	0		.		.		.		.		.	NG	0.8	0	C	1	23	68	873801010	.
VCF940598	06/27/94	23	1	18	285727	805206	.	.	4	M	N	2	MG	NO	N	N	NO	NO	0	6.6	.	7.6	.	29.9	.	34.4	.	52.3	.	HR	0.8	0	D	1	23	68	873801010	.
VCF940599	06/27/94	23	2	18	285727	805206	.	.	4	M	N	2	MG	NO	N	N	NO	NO	0	6.6	.	7.6	.	29.9	.	34.4	.	52.3	.	HR	0.8	0	D	1	23	68	873801010	.
VCF940600	06/27/94	23	3	18	285727	805206	.	.	4	M	N	2	MA	NO	N	N	NO	NO	0	6.6	.	7.6	.	29.9	.	34.4	.	52.3	.	HR	1	0	D	1	23	68	873801010	.
VCF940938	10/31/94	23	1	18	285727	805206	.	.	12	M	H	2	MG	MG	N	N	SH	ST	0.2	6.3	.	7.8	.	25.1	.	30.3	.	46.6	.	NG	1.7		B	1	23	68	873801010	.
VCF940939	10/31/94	23	2	18	285727	805206	.	.	12	M	H	2	MG	SN	N	N	SH	ST	0.2	6.3	.	7.8	.	25.1	.	30.3	.	46.6	.	NG	1.7		B	1	23	68	873801010	.
VCF940940	10/31/94	23	3	18	285727	805206	.	.	12	M	H	2	MG	SN	N	N	SH	ST	0.2	6.3	.	7.8	.	25.1	.	30.3	.	46.6	.	NG	1		B	1	23	68	873801010	.
VCF940971	11/21/94	23	1	18	285727	805206	.	.	3	M	N	2	MG	MG	N	N	NO	NO	0	6.9	7.2	7.6	7.6	22	.	19.7	.	31.8	.	NG	3		C	1	23	68	873801010	.
VCF940972	11/21/94	23	2	18	285727	805206	.	.	3	M	N	2	MG	MG	N	N	NO	NO	0	6.9	7.2	7.6	7.6	22	.	19.7	.	31.8	.	NG	3		C	1	23	68	873801010	.
VCF940973	11/21/94	23	3	18	285727	805206	.	.	3	M	N	2	MG	MG	N	N	NO	NO	0	6.9	7.2	7.6	7.6	22	.	19.7	.	31.8	.	NG	3		C	1	23	68	873801010	.
VCF940081	02/02/94	300	1	19	285591	804373	.	.	6	U	U	2	.	.	U	U	CG	AM	2	8.4	8.5	7.9	7.9	12.6	12.6	31.3	31.4	48.1	48.0	LR			.	1	300	445	873801010	.
VCF940082	02/02/94	300	2	19	285591	804373	.	.	6	U	U	2	.	.	U	U	SP	AM	2	8.4	8.5	7.9	7.9	12.6	12.6	31.3	31.4	48.1	48.0	LR			.	1	300	519	873801010	.
VCF940083	02/02/94	300	3	19	285591	804373	.	.	6	U	U	2	.	.	U	U	AM	CG	5	8.4	8.5	7.9	7.9	12.6	12.6	31.3	31.4	48.1	48.0	LR			.	1	300	593	873801010	.
VCF940161	02/28/94	300	1	19	285569	804950	.	.	1	S	M	2	.	.	U	U	CQ	NO	20	7.4	7.6	7.2	7.3	18.1	18.1	31.8	31.9	48.7	48.8	HR	2.5		.	1	300	445	873801010	.
VCF940162	02/28/94	300	2	19	285574	804950	.	.	1	S	M	2	.	.	U	U	NO	NO	0	7.4	7.6	7.2	7.3	18.1	18.1	31.8	31.9	48.7	48.8	HR	3		.	1	300	593	873801010	.
VCF940163	02/28/94	300	3	19	285579	804953	.	.	1	S	M	2	.	.	U	U	AM	NO	2	7.4	7.6	7.2	7.3	18.1	18.1	31.8	31.9	48.7	48.8	HR	2.7		.	1	300	741	873801010	.
VCF940304	04/04/94	300	1	19	285538	804970	.	.	8	S	H	2	.	.	U	U	NO	NO	0	5.9	.	7.8	.	22.4	.	33	.		.	LF			.	1	300	593	873801010	.
VCF940305	04/04/94	300	2	19	285546	804972	.	.	8	S	H	2	.	.	U	U	AM	NO	20	5.9	.	7.8	.	22.4	.	33	.		.	LF			.	1	300	667	873801010	.
VCF940306	04/04/94	300	3	19	285552	804975	.	.	8	S	H	2	.	.	U	U	AM	NO	30	5.9	.	7.8	.	22.4	.	33	.		.	LF			.	1	300	741	873801010	.
VCF940420	05/02/94	300	1	19	285546	804932	.	.	7	S	M	2	.	.	U	U	AM	CT	5	5	5.9		.	26.6	26.6	35.9	35.8	54.2	54.2	NG			.	1	300	815	873801010	.
VCF940421	05/02/94	300	2	19	285544	804933	.	.	7	S	M	2	.	.	U	U	AM	SD	40	5	5.9		.	26.6	26.6	35.9	35.8	54.2	54.2	NG			.	1	300	889	873801010	.
VCF940422	05/02/94	300	3	19	285552	804940	.	.	7	S	M	2	.	.	U	U	AM	SP	40	5	5.9		.	26.6	26.6	35.9	35.8	54.2	54.2	NG			.	1	300	1186	873801010	.
VCF940516	06/01/94	300	1	19	285534	804934	.	.	7	S	M	2	.	.	U	U	AM	CG	5	5	5.3		.	26.9	26.9	36.5	36.5	55	55.1	NG			.	1	300	1260	873801010	.
VCF940517	06/01/94	300	2	19	285547	804947	.	.	7	S	M	2	.	.	U	U	AM	NO	2	5	5.3		.	26.9	26.9	36.5	36.5	55	55.1	NG			.	1	300	1038	873801010	.
VCF940518	06/01/94	300	3	19	285601	804948	.	.	7	S	M	2	.	.	U	U	AM	NO	20	5	5.3		.	26.9	26.9	36.5	36.5	55	55.1	NG			.	1	300	667	873801010	.
VCF940592	06/27/94	300	1	19	285538	804930	.	.	4	M	O	2	.	.	U	U	NO	NO	10	5.8	6.0	7.5	7.8	29.7	29.6	34.9	35.9	53	53.0	NG			.	1	300	964	873801010	.
VCF940593	06/27/94	300	2	19	285541	804936	.	.	4	M	O	2	.	.	U	U	NO	NO	10	5.8	6.0	7.5	7.8	29.7	29.6	34.9	35.9	53	53.0	NG			.	1	300	1482	873801010	.
VCF940594	06/27/94	300	3	19	285556	804942	.	.	4	M	O	2	.	.	U	U	AM	NO	10	5.8	6.0	7.5	7.8	29.7	29.6	34.9	35.9	53	53.0	NG			.	1	300	1408	873801010	.
VCF940660	07/21/94	300	1	19	285557	804946	.	.	28	U	U	2	.	.	U	U	AD	NO	5	5.1	5.1	7.3	7.4	29.5	29.5	34.6	34.5	52.5	52.6	HR	2.5		.	1	300	741	873801010	.
VCF940661	07/21/94	300	2	19	285553	804942	.	.	28	U	U	2	.	.	U	U	AD	NO	4	5.1	5.1	7.3	7.4	29.5	29.5	34.6	34.5	52.5	52.6	HR	2.5		.	1	300	741	873801010	.
VCF940662	07/21/94	300	3	19	285606	804951	.	.	28	U	U	2	.	.	U	U	AD	NO	10	5.1	5.1	7.3	7.4	29.5	29.5	34.6	34.5	52.5	52.6	HR	3		.	1	300	741	873801010	.
VCF940944	10/31/94	300	1	19	285602	804942	.	.	12	U	U	2	.	.	U	U	AM	NO	4	6.4	6.0	7.8	7.8	25.8	25.7	30	30.1	46.4	46.5	NG	2.5		.	1	300	815	873801010	.
VCF940945	10/31/94	300	2	19	285592	804963	.	.	12	U	U	2	.	.	U	U	AM	NO	0.3	6.4	6.0	7.8	7.8	25.8	25.7	30	30.1	46.4	46.5	NG	2		.	1	300	667	873801010	.
VCF940946	10/31/94	300	3	19	285592	804958	.	.	12	U	U	2	.	.	U	U	AM	NO	2	6.4	6.0	7.8	7.8	25.8	25.7	30	30.1	46.4	46.5	NG	3		.	1	300	667	873801010	.
VCF940977	11/21/94	300	1	19			.	.	3	U	U	2	.	.	U	U	NO	NO	0	7.1	6.8	7.6	7.6	22.2	.	20.4	.	32.8	.	NG	2.5		.	1	300	741	873801010	.
VCF940978	11/21/94	300	2	19			.	.	3	U	U	2	.	.	U	U	AD	SP	0.4	7.1	6.8	7.6	7.6	22.2	.	20.4	.	32.8	.	NG	2.5		.	1	300	741	873801010	.
VCF940979	11/21/94	300	3	19			.	.	3	U	U	2	.	.	U	U	AD	NO	2	7.1	6.8	7.6	7.6	22.2	.	20.4	.	32.8	.	NG	2.5		.	1	300	741	873801010	.
VCF940090	02/02/94	23	1	20	285591	804373	.	.	6	S	N	2	SN	PA	H	N	NO	NO	0	11.2	.	8.1	.	13.2	.	31.3	.	48	.	HR	1.2	0	A	1	23	68	873801010	.
VCF940091	02/02/94	23	2	20	285591	804373	.	.	6	S	N	2	SA	NO	H	N	AM	NO	2.2	11.2	.	8.1	.	13.2	.	31.3	.	48	.	HR	1.2	0	A	1	23	68	873801010	.
VCF940092	02/02/94	23	3	20	285591	804373	.	.	6	S	N	2	SA	NO	H	N	AM	NO	2	11.2	.	8.1	.	13.2	.	31.3	.	48	.	HR	1.2	0	A	1	23	68	873801010	.
VCF940170	02/28/94	23	1	20	285591	804373	.	.	1	S	N	2	MA	SN	H	N	NO	NO	0	8.2	.	7.3	.	19.5	.	31.8	.	48.7	.	HF	1	5	C	1	23	68	873801010	.
VCF940171	02/28/94	23	2	20	285591	804373	.	.	1	S	N	2	MA	SN	H	N	NO	NO	0	8.2	.	7.3	.	19.5	.	31.8	.	48.7	.	HF	0.8	5	C	1	23	68	873801010	.
VCF940172	02/28/94	23	3	20	285591	804373	.	.	1	S	N	2	MA	SN	H	N	NO	NO	0	8.2	.	7.3	.	19.5	.	31.8	.	48.7	.	HF	0.8	5	C	1	23	68	873801010	.
VCF940313	04/04/94	23	1	20	285591	804373	.	.	8	S	M	2	SA	NO	N	N	NO	NO	0	5.6	.	8	.	22.3	.	32	.		.	LR	0.8	0	D	1	23	68	873801010	.
VCF940314	04/04/94	23	2	20	285591	804373	.	.	8	S	M	2	SN	SA	N	N	NO	NO	0	5.6	.	8	.	22.3	.	32	.		.	LR	0.8	0	D	1	23	68	873801010	.
VCF940315	04/04/94	23	3	20	285591	804373	.	.	8	S	M	2	MA	SA	N	N	NO	NO	0	5.6	.	8	.	22.3	.	32	.		.	LR	0.8	0	D	1	23	68	873801010	.
VCF940429	05/02/94	23	1	20	285591	804373	.	.	7	S	N	2	MA	SN	H	N	NO	NO	0	4.6	.		.	28.8	.	35.9	.	54.6	.	NG	0.5	30	D	1	23	68	873801010	.
VCF940430	05/02/94	23	2	20	285591	804373	.	.	7	S	N	2	SA	NO	H	N	NO	NO	0	4.6	.		.	28.8	.	35.9	.	54.6	.	NG	0.5	60	D	1	23	68	873801010	.
VCF940431	05/02/94	23	3	20	285591	804373	.	.	7	S	N	2	MA	SA	H	N	NO	NO	0	4.6	.		.	28.8	.	35.9	.	54.6	.	NG		50	D	1	23	68	873801010	.
VCF940525	06/01/94	23	1	20	285591	804373	.	.	7	S	H	2	SA	MA	H	N	NO	NO	0		.		.		.		.		.	NG	0.5	40	D	1	23	68	873801010	.
VCF940526	06/01/94	23	2	20	285591	804373	.	.	7	S	H	2	SA	MA	H	N	NO	NO	0		.		.		.		.		.	NG	0.6	40	D	1	23	68	873801010	.
VCF940527	06/01/94	23	3	20	285591	804373	.	.	7	S	H	2	SA	MA	H	N	NO	NO	0		.		.		.		.		.	NG	0.6	40	D	1	23	68	873801010	.
VCF940601	06/27/94	23	1	20	285591	804373	.	.	4	S	H	2	MA	SA	H	2	NO	NO	0	7.6	.	7.9	.	31.1	.	34.7	.	52.7	.	HR	0.8	60	D	1	23	68	873801010	.
VCF940602	06/27/94	23	2	20	285591	804373	.	.	4	S	H	2	SA	NO	H	2	AM	NO	2	7.6	.	7.9	.	31.1	.	34.7	.	52.7	.	HR	0.8	80	D	1	23	68	873801010	.
VCF940603	06/27/94	23	3	20	285591	804373	.	.	4	S	H	2	SN	SN	H	2	NO	NO	2	7.6	.	7.9	.	31.1	.	34.7	.	52.7	.	HR	0.8	80	D	1	23	68	873801010	.
VCF940663	07/21/94	23	1	20	285591	804373	.	.	28	S	N	2	OS	SA	H	N	NO	NO	0	6.3	.	7.5	.	30	.	34.5	.	52.7	.	HS	0.6	50	A	1	23	68	873801010	.
VCF940664	07/21/94	23	2	20	285591	804373	.	.	28	S	N	2	SA	TG	H	N	NO	NO	0	6.3	.	7.5	.	30	.	34.5	.	52.7	.	HS	0.6	50	A	1	23	68	873801010	.
VCF940665	07/21/94	23	3	20	285591	804373	.	.	28	S	N	2	OS	SA	H	N	NO	NO	0	6.3	.	7.5	.	30	.	34.5	.	52.7	.	HS	0.6	50	A	1	23	68	873801010	.
VCF940941	10/31/94	23	1	20	285591	804373	.	.	12	S	D	2	SN	TV	N	N	ST	NO	0.2	6.4	.	7.8	.	25.6	.	30.1	.	46.5	.	NG	0.7		B	1	23	68	873801010	.
VCF940942	10/31/94	23	2	20	285591	804373	.	.	12	S	D	2	SN	TV	N	N	ST	NO	0.2	6.4	.	7.8	.	25.6	.	30.1	.	46.5	.	NG	0.5		B	1	23	68	873801010	.
VCF940943	10/31/94	23	3	20	285591	804373	.	.	12	S	D	2	SN	TV	N	N	ST	NO	0.2	6.4	.	7.8	.	25.6	.	30.1	.	46.5	.	NG	0.6		B	1	23	68	873801010	.
VCF940974	11/21/94	23	1	20	285591	804373	.	.	3	S	M	2	TV	NO	N	N	ST	NO	0.5	6.5	.	7.5	.	22.2	.	20.1	.	32.3	.	NG	2		A	1	23	68	873801010	.
VCF940975	11/21/94	23	2	20	285591	804373	.	.	3	S	M	2	TV	NO	N	N	ST	NO	0.5	6.5	.	7.5	.	22.2	.	20.1	.	32.3	.	NG	2.4		A	1	23	68	873801010	.
VCF940976	11/21/94	23	3	20	285591	804373	.	.	3	S	M	2	TV	NO	N	N	ST	NO	0.5	6.5	.	7.5	.	22.2	.	20.1	.	32.3	.	NG	2.5		A	1	23	68	873801010	.
VCF940078	02/02/94	300	1	21	285407	804892	.	.	6	S	M	2	.	.	U	U	NO	NO	0	8.6	8.8	7.3	7.9	13.6	13.0	31.2	31.2	47.8	47.8	LF			.	1	300	519	873801010	.
VCF940079	02/02/94	300	2	21	285413	804894	.	.	6	S	M	2	.	.	U	U	NO	NO	0	8.6	8.8	7.3	7.9	13.6	13.0	31.2	31.2	47.8	47.8	LF			.	1	300	519	873801010	.
VCF940080	02/02/94	300	3	21	285418	804899	.	.	6	S	M	2	.	.	U	U	NO	NO	0	8.6	8.8	7.3	7.9	13.6	13.0	31.2	31.2	47.8	47.8	LF			.	1	300	519	873801010	.
VCF940158	02/28/94	300	1	21	285411	804902	.	.	1	S	M	2	.	.	U	U	NO	NO	0	7	7.5	7.2	7.2	18	17.8	32.1	32.1	49	49.0	HR	1.6		.	1	300	1334	873801010	.
VCF940159	02/28/94	300	2	21	285432	804916	.	.	1	S	M	2	.	.	U	U	AM	NO	1	7	7.5	7.2	7.2	18	17.8	32.1	32.1	49	49.0	HR	1.3		.	1	300	741	873801010	.
VCF940160	02/28/94	300	3	21	285441	804919	.	.	1	S	M	2	.	.	U	U	AM	NO	1	7	7.5	7.2	7.2	18	17.8	32.1	32.1	49	49.0	HR	2.1		.	1	300	741	873801010	.
VCF940301	04/04/94	300	1	21	285416	804922	.	.	8	S	H	2	.	.	U	U	NO	NO	0	5.4	.	7.8	.	22	.	32.5	.		.	LF			.	1	300	741	873801010	.
VCF940302	04/04/94	300	2	21	285422	804924	.	.	8	S	H	2	.	.	U	U	NO	NO	0	5.4	.	7.8	.	22	.	32.5	.		.	LF			.	1	300	593	873801010	.
VCF940303	04/04/94	300	3	21	285430	804928	.	.	8	S	H	2	.	.	U	U	AM	NO	0	5.4	.	7.8	.	22	.	32.5	.		.	LF			.	1	300	667	873801010	.
VCF940417	05/02/94	300	1	21	285417	804913	.	.	7	S	M	2	.	.	U	U	AM	NO	2	5.9	5.7		.	26.4	26.4	35.7	35.8	54.2	54.1	NG			.	1	300	1482	873801010	.
VCF940418	05/02/94	300	2	21	285430	804923	.	.	7	S	M	2	.	.	U	U	CT	AM	3	5.9	5.7		.	26.4	26.4	35.7	35.8	54.2	54.1	NG			.	1	300	1186	873801010	.
VCF940419	05/02/94	300	3	21	285439	804928	.	.	7	S	M	2	.	.	U	U	AM	CT	3	5.9	5.7		.	26.4	26.4	35.7	35.8	54.2	54.1	NG			.	1	300	889	873801010	.
VCF940513	06/01/94	300	1	21	285410	804909	.	.	7	S	M	2	.	.	U	U	NO	NO	0	4.9	5.2		.	26.7	26.7	36.9	36.9	55.6	55.5	NG			.	1	300	889	873801010	.
VCF940514	06/01/94	300	2	21	285421	804922	.	.	7	S	M	2	.	.	U	U	NO	NO	0	4.9	5.2		.	26.7	26.7	36.9	36.9	55.6	55.5	NG			.	1	300	889	873801010	.
VCF940515	06/01/94	300	3	21	285443	804924	.	.	7	S	M	2	.	.	U	U	NO	NO	0	4.9	5.2		.	26.7	26.7	36.9	36.9	55.6	55.5	NG			.	1	300	964	873801010	.
VCF940589	06/27/94	300	1	21	285405	804906	.	.	4	M	O	2	.	.	U	U	MU	NO	2	5.6	5.4	7.6	7.7	29.2	29.2	35.1	35.1	53.2	53.3	NG			.	1	300	445	873801010	.
VCF940590	06/27/94	300	2	21	285418	804918	.	.	4	M	O	2	.	.	U	U	MU	ST	5	5.6	5.4	7.6	7.7	29.2	29.2	35.1	35.1	53.2	53.3	NG			.	1	300	1112	873801010	.
VCF940591	06/27/94	300	3	21	285428	804923	.	.	4	M	O	2	.	.	U	U	MU	ST	5	5.4	5.4		7.7	29.2	29.2	35.1	35.1	53.3	53.3	NG			.	1	300	1260	873801010	.
VCF940657	07/21/94	300	1	21	285407	804911	.	.	28	U	U	2	.	.	U	U	AD	NO	3	5	5.3	7.4	7.4	29.4	29.3	34.6	34.6	52.5	52.5	MR	1.8		.	1	300	593	873801010	.
VCF940658	07/21/94	300	2	21	285415	804917	.	.	28	U	U	2	.	.	U	U	AD	NO	0.5	5	5.3	7.4	7.4	29.4	29.3	34.6	34.6	52.5	52.5	MR	1.5		.	1	300	593	873801010	.
VCF940659	07/21/94	300	3	21	285421	804920	.	.	28	U	U	2	.	.	U	U	AD	NO	0.5	5	5.3	7.4	7.4	29.4	29.3	34.6	34.6	52.5	52.5	MR	1.5		.	1	300	1186	873801010	.
VCF940947	10/31/94	300	1	21	285453	804921	.	.	12	U	U	2	.	.	U	U	AM	NO	0.2	6.2	5.9	7.9	7.9	26.1	26.1	29.4	29.5	45.4	45.5	NG	1.8		.	1	300	815	873801010	.
VCF940948	10/31/94	300	2	21	285438	804920	.	.	12	U	U	2	.	.	U	U	AM	NO	0.2	5.9	5.9	7.9	7.9	26.1	26.1	29.4	29.5	45.4	45.5	NG	1.5		.	1	300	815	873801010	.
VCF940949	10/31/94	300	3	21	285424	804915	.	.	12	U	U	2	.	.	U	U	AM	NO	0.2	5.9	5.9	7.9	7.9	26.1	26.1	29.4	29.5	45.4	45.5	NG	1.1		.	1	300	1038	873801010	.
VCF940980	11/21/94	300	1	21			.	.	3	U	U	2	.	.	U	U	NO	NO	0	7.4	7.2	7.6	7.6	22.4	.	20.7	.	33.3	.	NG	2.5		.	1	300	815	873801010	.
VCF940981	11/21/94	300	2	21			.	.	3	U	U	2	.	.	U	U	NO	NO	0	7.4	7.2	7.6	7.6	22.4	.	20.7	.	33.3	.	NG	2.5		.	1	300	815	873801010	.
VCF940982	11/21/94	300	3	21			.	.	3	U	U	2	.	.	U	U	NO	NO	0	7.4	7.2	7.6	7.6	22.4	.	20.7	.	33.3	.	NG	2.5		.	1	300	815	873801010	.
VCF940075	02/02/94	22	1	22	285416	804933	.	.	5	S	M	2	SA	HA	H	N	NO	NO	0	8.8	.	7.9	.	12.3	.	30.7	.	47.2	.	LF	0.3	20	B	1	22	338	873801010	.
VCF940076	02/02/94	22	2	22	285416	804933	.	.	5	S	M	2	SA	HA	H	N	NO	NO	0	8.8	.	7.9	.	12.3	.	30.7	.	47.2	.	LF	0.2	20	B	1	22	338	873801010	.
VCF940077	02/02/94	22	3	22	285416	804933	.	.	5	S	M	2	SA	HA	H	N	NO	NO	0	8.8	.	7.9	.	12.3	.	30.7	.	47.2	.	LF	0.3	20	B	1	22	338	873801010	.
VCF940173	02/28/94	22	1	22	285416	804933	.	.	1	S	M	2	MA	SA	H	N	NO	NO	0	9.4	.	7.4	.	21.3	.	32.1	.	49.1	.	HF	0.5	60	A	1	22	338	873801010	.
VCF940174	02/28/94	22	2	22	285416	804933	.	.	1	S	M	2	MG	SA	H	N	NO	NO	0	9.4	.	7.4	.	21.3	.	32.1	.	49.1	.	HF	0.5	60	A	1	22	338	873801010	.
VCF940175	02/28/94	22	3	22	285416	804933	.	.	1	S	M	2	MG	SA	H	N	NO	NO	0	9.4	.	7.4	.	21.3	.	32.1	.	49.1	.	HF	0.5	60	A	1	22	338	873801010	.
VCF940316	04/04/94	22	1	22	285416	804933	.	.	8	S	H	2	SA	RO	H	N	AM	HA	1	5.6	.	8	.	22.3	.	32	.		.	LR	0.3	60	A	1	22	338	873801010	.
VCF940317	04/04/94	22	2	22	285416	804933	.	.	8	S	H	2	MA	NO	H	N	AM	HA	2	5.6	.	8	.	22.3	.	32	.		.	LR	0.3	50	A	1	22	338	873801010	.
VCF940318	04/04/94	22	3	22	285416	804933	.	.	8	S	H	2	SA	NO	H	N	AM	HA	2	5.6	.	8	.	22.3	.	32	.		.	LR	0.3	50	A	1	22	338	873801010	.
VCF940432	05/02/94	22	1	22	285416	804933	.	.	7	S	N	2	SA	MA	H	N	HA	AM	2	6.6	.		.	33.4	.	36.1	.	54.4	.	NG	0.2	60	B	1	22	338	873801010	.
VCF940433	05/02/94	22	2	22	285416	804933	.	.	7	S	N	2	SA	MA	H	N	HA	AM	2	6.6	.		.	33.4	.	36.1	.	54.4	.	NG	0.2	70	B	1	22	338	873801010	.
VCF940434	05/02/94	22	3	22	285416	804933	.	.	7	S	N	2	MA	SA	H	N	HA	AM	1	6.6	.		.	33.4	.	36.1	.	54.4	.	NG	0.2	80	B	1	22	338	873801010	.
VCF940528	06/01/94	22	1	22	285416	804933	.	.	7	S	H	2	SA	MA	H	2	HA	AM	10		.		.		.		.		.	NG	0.5	80	B	1	22	338	873801010	.
VCF940529	06/01/94	22	2	22	285416	804933	.	.	7	S	H	2	SA	MA	H	2	AM	HA	10		.		.		.		.		.	NG	0.5	80	B	1	22	338	873801010	.
VCF940530	06/01/94	22	3	22	285416	804933	.	.	7	S	H	2	SA	MA	H	2	AM	HA	8		.		.		.		.		.	NG	0.5	80	B	1	22	338	873801010	.
VCF940604	06/27/94	22	1	22	285416	804933	.	.	4	S	H	2	SA	MA	H	2	HA	AM	8	9.4	.	8.1	.	32.6	.	34.4	.	52.2	.	HF	0.3	80	B	1	22	338	873801010	.
VCF940605	06/27/94	22	2	22	285416	804933	.	.	4	S	H	2	SA	MA	H	2	HA	AM	10	9.4	.	8.1	.	32.6	.	34.4	.	52.2	.	HF	0.3	80	B	1	22	338	873801010	.
VCF940606	06/27/94	22	3	22	285416	804933	.	.	4	S	H	2	SA	MA	H	2	HA	AM	5	9.4	.	8.1	.	32.6	.	34.4	.	52.2	.	HF	0.3	80	B	1	22	338	873801010	.
VCF940654	07/21/94	22	1	22	285416	804933	.	.	27	M	S	2	SA	MG	H	N	HA	NO	5	6.9	.	7.5	.	28.2	.	33.7	.	51.1	.	NG	0.3	80	A	1	22	338	873801010	.
VCF940655	07/21/94	22	2	22	285416	804933	.	.	27	M	S	2	SA	MG	H	N	HA	NO	10	6.9	.	7.5	.	28.2	.	33.7	.	51.1	.	NG	0.2	80	A	1	22	338	873801010	.
VCF940656	07/21/94	22	3	22	285416	804933	.	.	27	M	S	2	SA	MG	H	N	HA	NO	2	6.9	.	7.5	.	28.2	.	33.7	.	51.1	.	NG	0.2	20	A	1	22	338	873801010	.
VCF940950	10/31/94	22	1	22	285416	804933	.	.	12	S	M	2	MG	SN	.	.	AM	NO	1	6.5	.	7.9	.	27.2	.	29.6	.	45.8	.	NG	0.6		B	1	22	338	873801010	.
VCF940951	10/31/94	22	2	22	285416	804933	.	.	12	S	M	2	MG	SN	.	.	AM	NO	1	6.5	.	7.9	.	27.2	.	29.6	.	45.8	.	NG	0.6		B	1	22	338	873801010	.
VCF940952	10/31/94	22	3	22	285416	804933	.	.	12	S	M	2	MG	SN	.	.	AM	NO	1	6.5	.	7.9	.	27.2	.	29.6	.	45.8	.	NG	0.6		B	1	22	338	873801010	.
VCF940983	11/21/94	22	1	22	285416	804933	.	.	3	S	H	2	MG	SN	U	U	ST	NO	2		.		.		.		.		.	NG			A	1	22	338	873801010	.
VCF940984	11/21/94	22	2	22	285416	804933	.	.	3	S	H	2	MG	SN	U	U	ST	NO	2		.		.		.		.		.	NG			A	1	22	338	873801010	.
VCF940985	11/21/94	22	3	22	285416	804933	.	.	3	S	H	2	MG	SN	U	U	ST	NO	2		.		.		.		.		.	NG			A	1	22	338	873801010	.
VCF940319	04/14/94	300	1	23	285047	804659	.	.	18	U	U	2	.	.	U	U	AM	NO	2	4.6	.	8.1	.	24.5	.	34.2	.		.	NG			.	1	300	964	873801010	.
VCF940320	04/14/94	300	2	23	285064	804864	.	.	18	U	U	2	.	.	U	U	AM	NO	10	4.6	.	8.1	.	24.5	.	34.2	.		.	NG			.	1	300	889	873801010	.
VCF940321	04/14/94	300	3	23	285078	804879	.	.	18	U	U	2	.	.	U	U	AM	NO	10	4.6	.	8.1	.	24.5	.	34.2	.		.	NG			.	1	300	889	873801010	.
VCF940441	05/03/94	300	1	23	284961	804814	.	.	8	U	U	2	.	.	U	U	CT	AM	20	5.3	5.8		.	26.7	26.6	34.6	34.6	52.7	52.6	NG			.	1	300	815	873801010	.
VCF940442	05/03/94	300	2	23	281985	804824	.	.	8	U	U	2	.	.	U	U	CT	NO	10	5.3	5.8		.	26.7	26.6	34.6	34.6	52.7	52.6	NG			.	1	300	741	873801010	.
VCF940443	05/03/94	300	3	23	285005	804834	.	.	8	U	U	2	.	.	U	U	CT	AM	2	5.3	5.8		.	26.7	26.6	34.6	34.6	52.7	52.6	NG			.	1	300	1186	873801010	.
VCF940557	06/03/94	300	1	23	285031	804851	.	.	10	M	S	2	.	.	U	U	CQ	AM	70		.		.		.		.		.	NG			.	1	300	1038	873801010	.
VCF940558	06/03/94	300	2	23	285040	804851	.	.	10	M	S	2	.	.	U	U	AM	NO	1		.		.		.		.		.	NG			.	1	300	1186	873801010	.
VCF940559	06/03/94	300	3	23	285047	804900	.	.	10	M	S	2	.	.	U	U	AM	SP	10		.		.		.		.		.	NG			.	1	300	1038	873801010	.
VCF940613	06/28/94	300	1	23			.	.	5	S	M	2	.	.	U	U	AM	CT	10	6.8	6.7	7.8	7.7	30.4	30.2	35	35.2	53.1	53.4	NG			.	1	300	741	873801010	.
VCF940614	06/28/94	300	2	23			.	.	5	S	M	2	.	.	U	U	AM	NO	20	6.8	6.7	7.8	7.7	30.4	30.2	35	35.2	53.1	53.4	NG			.	1	300	741	873801010	.
VCF940615	06/28/94	300	3	23			.	.	5	S	M	2	.	.	U	U	AM	NO	15	6.8	6.7	7.8	7.7	30.4	30.2	35	35.2	53.1	53.4	NG			.	1	300	741	873801010	.
VCF940962	11/01/94	300	1	23	285048	804851	.	.	12	U	U	2	.	.	U	U	NO	NO	0	6.7	6.7	8	8.0	24.9	.	28.8	.	44.6	.	NG	2		.	1	300	1260	873801010	.
VCF940963	11/01/94	300	2	23	285059	804867	.	.	12	U	U	2	.	.	U	U	NO	NO	0	6.7	6.7	8	8.0	24.9	.	28.8	.	44.6	.	NG	2.2		.	1	300	815	873801010	.
VCF940964	11/01/94	300	3	23	285069	804873	.	.	12	U	U	2	.	.	U	U	NO	NO	0	6.7	6.7	8	8.0	24.9	.	28.8	.	44.6	.	NG	2.2		.	1	300	815	873801010	.
VCF940995	11/22/94	300	1	23	285047	804847	.	.	4	U	U	2	.	.	U	U	AD	CT	4	7.6	7.0	7.9	7.9	22.4	.	24	.	37.8	.	NG			.	1	300	741	873801010	.
VCF940996	11/22/94	300	2	23	285050	804855	.	.	4	U	U	2	.	.	U	U	AD	CT	4	7.6	7.0	7.9	7.9	22.4	.	24	.	37.8	.	NG			.	1	300	815	873801010	.
VCF940997	11/22/94	300	3	23	285050	804855	.	.	4	U	U	2	.	.	U	U	AD	NO	20	7.6	7.0	7.9	7.9	22.4	.	24	.	37.8	.	NG			.	1	300	593	873801010	.
VCF940066	02/01/94	22	1	24	285050	804898	.	.	4	S	H	2	SA	WR	H	N	NO	NO	0		.		.		.		.		.	HS	0.8	50	B	1	22	338	873801010	.
VCF940067	02/01/94	22	2	24	285050	804898	.	.	4	S	H	2	SA	WR	H	N	NO	NO	0		.		.		.		.		.	HS	0.8	50	B	1	22	338	873801010	.
VCF940068	02/01/94	22	3	24	285050	804898	.	.	4	S	H	2	WR	SA	H	N	NO	NO	0		.		.		.		.		.	HS	0.8	50	B	1	22	338	873801010	.
VCF940182	03/01/94	22	1	24	285050	804898	.	.	2	S	R	2	RO	NO	H	N	NO	NO	0	8.5	.	7.5	.	19.4	.	31	.	47.6	.	HF	1	30	A	1	22	338	873801010	.
VCF940183	03/01/94	22	2	24	285050	804898	.	.	2	S	R	2	RO	NO	H	N	NO	NO	0	8.5	.	7.5	.	19.4	.	31	.	47.6	.	HF	1	30	A	1	22	338	873801010	.
VCF940184	03/01/94	22	3	24	285050	804898	.	.	2	S	R	2	RO	NO	H	N	NO	NO	0	8.5	.	7.5	.	19.4	.	31	.	47.6	.	HF	1	20	A	1	22	338	873801010	.
VCF940322	04/14/94	22	1	24	285050	804898	.	.	18	S	H	2	SA	RO	H	N	NO	NO	0		.		.		.		.		.	NG	1	80	C	1	22	338	873801010	.
VCF940323	04/14/94	22	2	24	285050	804898	.	.	18	S	H	2	SA	RO	H	N	NO	NO	0		.		.		.		.		.	NG	1	80	C	1	22	338	873801010	.
VCF940324	04/14/94	22	3	24	285050	804898	.	.	18	S	H	2	SA	RO	H	N	NO	NO	0		.		.		.		.		.	NG	1	80	C	1	22	338	873801010	.
VCF940444	05/03/94	22	1	24	285050	804898	.	.	8	S	H	2	RO	SA	H	N	AM	HA	3	7.2	.		.	27.9	.	34.5	.	52.4	.	NG	1	60	B	1	22	338	873801010	.
VCF940445	05/03/94	22	2	24	285050	804898	.	.	8	S	H	2	SA	SH	H	N	AM	HA	5	7.2	.		.	27.9	.	34.5	.	52.4	.	NG	1	80	B	1	22	338	873801010	.
VCF940446	05/03/94	22	3	24	285050	804898	.	.	8	S	H	2	RO	SA	H	N	AM	HA	3	7.2	.		.	27.9	.	34.5	.	52.4	.	NG	1	80	B	1	22	338	873801010	.
VCF940560	06/03/94	22	1	24	285050	804898	.	.	10	S	H	2	RO	MA	H	2	AM	HA	10		.		.		.		.		.	NG	1	80	B	1	22	338	873801010	.
VCF940561	06/03/94	22	2	24	285050	804898	.	.	10	S	H	2	RO	MA	H	2	AM	HA	5		.		.		.		.		.	NG	1	80	B	1	22	338	873801010	.
VCF940562	06/03/94	22	3	24	285050	804898	.	.	10	S	H	2	RO	MA	H	2	AM	HA	5		.		.		.		.		.	NG	1	80	B	1	22	338	873801010	.
VCF940616	06/28/94	22	1	24	285050	804898	.	.	5	S	R	2	SA	RO	H	2	AM	HA	5	13.9	.	8.3	.	33.6	.	35.1	.	53.2	.	NG	1	80	B	1	22	338	873801010	.
VCF940617	06/28/94	22	2	24	285050	804898	.	.	5	S	R	2	SA	RO	H	2	AM	HA	3	13.9	.	8.3	.	33.6	.	35.1	.	53.2	.	NG	1	80	B	1	22	338	873801010	.
VCF940618	06/28/94	22	3	24	285050	804898	.	.	5	S	R	2	SA	RO	H	2	AM	HA	5	13.9	.	8.3	.	33.6	.	35.1	.	53.2	.	NG	1	80	B	1	22	338	873801010	.
VCF940791	10/04/94	22	1	24	285050	804898	.	.	15	S	M	2	BP	MG	N	N	AM	NO	5	6.8	.	8.2	.	27.6	.	27.6	.	43	.	NG	0.4	0	C	1	22	338	873801010	.
VCF940792	10/04/94	22	2	24	285050	804898	.	.	15	S	M	2	BP	MG	N	N	AM	NO	5	6.8	.	8.2	.	27.6	.	27.6	.	43	.	NG	0.4	0	C	1	22	338	873801010	.
VCF940793	10/04/94	22	3	24	285050	804898	.	.	15	S	M	2	BP	MG	N	N	AM	NO	5	6.8	.	8.2	.	27.6	.	27.6	.	43	.	NG	0.4	0	C	1	22	338	873801010	.
VCF940965	11/01/94	22	1	24	285050	804898	.	.	12	S	R	2	.	.	.	.	NO	NO	0	8.6	.	8.2	.	25.9	.	28.8	.	44.6	.	NG			.	1	22	338	873801010	.
VCF940966	11/01/94	22	2	24	285050	804898	.	.	12	S	R	2	.	.	.	.	NO	NO	0	8.6	.	8.2	.	25.9	.	28.8	.	44.6	.	NG			.	1	22	338	873801010	.
VCF940967	11/01/94	22	3	24	285050	804898	.	.	12	S	R	2	.	.	.	.	NO	NO	0	8.6	.	8.2	.	25.9	.	28.8	.	44.6	.	NG			.	1	22	338	873801010	.
VCF940998	11/22/94	22	1	24	285050	804898	.	.	4	S	R	2	SA	SN	H	N	HA	NO	10	8.3	.	8	.	23.3	.	23.5	.	37.2	.	NG	1	10	B	1	22	338	873801010	.
VCF940999	11/22/94	22	2	24	285050	804898	.	.	4	S	R	2	SA	SN	H	N	HA	NO	15	8.3	.	8	.	23.3	.	23.5	.	37.2	.	NG	1	10	B	1	22	338	873801010	.
VCF941000	11/22/94	22	3	24	285050	804898	.	.	4	S	R	2	SA	SN	H	N	HA	AD	10	8.3	.	8	.	23.3	.	23.5	.	37.2	.	NG	1	10	B	1	22	338	873801010	.
VCF940179	03/01/94	300	1	25	284680	804637	.	.	2	U	U	2	.	.	U	U	AM	NO	1	7.6	7.7	7.5	7.5	18.8	18.8	31.1	31.1	47.7	48.0	HF	3		.	1	300	741	873801010	.
VCF940180	03/01/94	300	2	25	284673	804635	.	.	2	U	U	2	.	.	U	U	AM	NO	2	7.6	7.7	7.5	7.5	18.8	18.8	31.1	31.1	47.7	48.0	HF	3.1		.	1	300	667	873801010	.
VCF940181	03/01/94	300	3	25	284674	804630	.	.	2	U	U	2	.	.	U	U	AM	NO	2	7.6	7.7	7.5	7.5	18.8	18.8	31.1	31.1	47.7	48.0	HF	1.6		.	1	300	519	873801010	.
VCF940325	04/14/94	300	1	25	284690	804652	.	.	18	.	.	2	.	.	.	.	AM	CG	10	7.2	7.2	8.2	8.2	26	26.0	35	35.0		.	NG			.	1	300	815	873801010	.
VCF940326	04/14/94	300	2	25	284698	804660	.	.	18	.	.	2	.	.	.	.	AM	SP	20	7.2	7.2	8.2	8.2	26	26.0	35	35.0		.	NG			.	1	300	889	873801010	.
VCF940327	04/14/94	300	3	25	284698	804660	.	.	18	.	.	2	.	.	.	.	AM	NO	10	7.2	7.2	8.2	8.2	26	26.0	35	35.0		.	NG			.	1	300	741	873801010	.
VCF940438	05/03/94	300	1	25	284693	804644	.	.	8	U	U	2	.	.	U	U	CT	AM	5	5.4	5.5		.	26.7	26.6	34	34.0	51.7	51.7	NG			.	1	300	1112	873801010	.
VCF940439	05/03/94	300	2	25	284694	804648	.	.	8	U	U	2	.	.	U	U	CT	AM	8	5.4	5.5		.	26.7	26.6	34	34.0	51.7	51.7	NG			.	1	300	964	873801010	.
VCF940440	05/03/94	300	3	25	284712	804658	.	.	8	U	U	2	.	.	U	U	CT	AM	8	5.4	5.5		.	26.7	26.6	34	34.0	51.7	51.7	NG			.	1	300	889	873801010	.
VCF940554	06/03/94	300	1	25	284738	804658	.	.	10	S	M	2	.	.	U	U	AM	NO	2		.		.		.		.		.	NG			.	1	300	1112	873801010	.
VCF940555	06/03/94	300	2	25	284748	804705	.	.	10	S	M	2	.	.	U	U	NO	NO	0		.		.		.		.		.	NG			.	1	300	1408	873801010	.
VCF940556	06/03/94	300	3	25	284757	804709	.	.	10	S	M	2	.	.	U	U	NO	NO	0		.		.		.		.		.	NG			.	1	300	1260	873801010	.
VCF940610	06/28/94	300	1	25			.	.	5	S	M	2	.	.	U	U	AM	CT	2	6	4.9	7.9	7.8	29.8	29.6	33.6	33.8	51.6	51.5	NG			.	1	300	741	873801010	.
VCF940611	06/28/94	300	2	25			.	.	5	S	M	2	.	.	U	U	AM	CT	10	6	4.9	7.9	7.8	29.8	29.6	33.6	33.8	51.6	51.5	NG			.	1	300	741	873801010	.
VCF940612	06/28/94	300	3	25			.	.	5	S	M	2	.	.	U	U	AM	CT	10	6	4.9	7.9	7.8	29.8	29.6	33.6	33.8	51.6	51.5	NG			.	1	300	741	873801010	.
VCF940959	11/01/94	300	1	25	284719	804653	.	.	12	U	U	2	.	.	U	U	HA	AM	2	7.3	4.6	8.2	7.9	25	.	27	.	42.1	.	NG	2.1		.	1	300	889	873801010	.
VCF940960	11/01/94	300	2	25	284731	804655	.	.	12	U	U	2	.	.	U	U	HA	AD	0.5	7.3	4.6	8.2	7.9	25	.	27	.	42.1	.	NG	3		.	1	300	964	873801010	.
VCF940961	11/01/94	300	3	25	284751	804668	.	.	12	U	U	2	.	.	U	U	HA	AD	0.1	7.3	4.6	8.2	7.9	25	.	27	.	42.1	.	NG	3		.	1	300	889	873801010	.
VCF940989	11/22/94	300	1	25	284674	804621	.	.	4	U	U	2	.	.	U	U	AD	CQ	10	8.4	7.2	8	7.9	22.6	.	23.6	.	37.3	.	NG			.	1	300	964	873801010	.
VCF940990	11/22/94	300	2	25	284686	804624	.	.	4	U	U	2	.	.	U	U	AD	CQ	10	8.4	7.2	8	7.9	22.6	.	23.6	.	37.3	.	NG			.	1	300	741	873801010	.
VCF940991	11/22/94	300	3	25	284698	804626	.	.	4	U	U	2	.	.	U	U	AD	CT	4	8.4	7.2	8	7.9	22.6	.	23.6	.	37.3	.	NG			.	1	300	667	873801010	.
VCF940069	02/01/94	22	1	26	284695	804695	.	.	4	S	H	2	SA	NO	H	N	NO	NO	0		.		.		.		.		.	HS	0.8	70	A	1	22	338	873801010	.
VCF940070	02/01/94	22	2	26	284695	804695	.	.	4	S	H	2	SA	NO	H	N	NO	NO	0		.		.		.		.		.	HF	0.8	70	A	1	22	338	873801010	.
VCF940071	02/01/94	22	3	26	284695	804695	.	.	4	S	H	2	SA	NO	H	N	NO	NO	0		.		.		.		.		.	HF	0.8	70	A	1	22	338	873801010	.
VCF940185	03/01/94	22	1	26	284695	804695	.	.	2	S	N	2	SA	NO	H	N	HA	AM	2	10.3	.	7.8	.	19.9	.	31.2	.	48	.	HS	0.5	60	C	1	22	338	873801010	.
VCF940186	03/01/94	22	2	26	284695	804695	.	.	2	S	N	2	SA	NO	H	N	AM	HA	5	10.3	.	7.8	.	19.9	.	31.2	.	48	.	HS	0.5	60	C	1	22	338	873801010	.
VCF940187	03/01/94	22	3	26	284695	804695	.	.	2	S	N	2	SA	NO	H	N	NO	NO	0	10.3	.	7.8	.	19.9	.	31.2	.	48	.	HS	0.5	60	C	1	22	338	873801010	.
VCF940328	04/14/94	22	1	26	284695	804695	.	.	18	S	H	2	SA	NO	H	N	NO	NO	0	7.2	.	8.2	.	26.5	.	35	.		.	NG	0.8	80	B	1	22	338	873801010	.
VCF940329	04/14/94	22	2	26	284695	804695	.	.	18	S	H	2	SA	NO	H	N	NO	NO	0	7.2	.	8.2	.	26.5	.	35	.		.	NG	0.8	80	B	1	22	338	873801010	.
VCF940330	04/14/94	22	3	26	284695	804695	.	.	18	S	H	2	SA	NO	H	N	NO	NO	0	7.2	.	8.2	.	26.5	.	35	.		.	NG	0.8	80	B	1	22	338	873801010	.
VCF940447	05/03/94	22	1	26	284695	804695	.	.	8	S	N	2	SA	WR	H	N	HA	AM	20	8.9	.		.	29.5	.	33.6	.	51.3	.	NG	0.5	80	B	1	22	338	873801010	.
VCF940448	05/03/94	22	2	26	284695	804695	.	.	8	S	N	2	SA	WR	H	N	HA	AM	30	8.9	.		.	29.5	.	33.6	.	51.3	.	NG	0.5	80	B	1	22	338	873801010	.
VCF940449	05/03/94	22	3	26	284695	804695	.	.	8	S	N	2	SA	WR	H	N	HA	AM	20	8.9	.		.	29.5	.	33.6	.	51.3	.	NG	0.5	80	B	1	22	338	873801010	.
VCF940563	06/03/94	22	1	26	284695	804695	.	.	10	S	H	2	SA	NO	H	N	NO	NO	0		.		.		.		.		.	NG	1.2	90	A	1	22	338	873801010	.
VCF940564	06/03/94	22	2	26	284695	804695	.	.	10	S	H	2	SA	NO	H	N	NO	NO	0		.		.		.		.		.	NG	1.2	90	A	1	22	338	873801010	.
VCF940565	06/03/94	22	3	26	284695	804695	.	.	10	S	H	2	SA	NO	H	N	NO	NO	0		.		.		.		.		.	NG	1.2	90	A	1	22	338	873801010	.
VCF940787	10/04/94	22	1	26	284695	804695	.	.	15	S	N	2	SA	MG	H	N	HA	NO	2	6.7	.	8.2	.	26.6	.	25.8	.	40.4	.	NG	0.4	25	D	1	22	338	873801010	.
VCF940788	10/04/94	22	2	26	284695	804695	.	.	15	S	N	2	SA	MG	H	N	HA	NO	1	6.7	.	8.2	.	26.6	.	25.8	.	40.4	.	NG	0.4	20	D	1	22	338	873801010	.
VCF940789	10/04/94	22	3	26	284695	804695	.	.	15	S	N	2	SA	MG	H	N	HA	NO	2	6.7	.	8.2	.	26.6	.	25.8	.	40.4	.	NG	0.5	50	D	1	22	338	873801010	.
VCF940956	11/01/94	22	1	26	284695	804695	.	.	12	S	S	2	.	.	U	U	AM	NO	3	6.6	.	8.1	.	25.1	.	27.6	.	43	.	NG	0.7		B	1	22	338	873801010	.
VCF940957	11/01/94	22	2	26	284695	804695	.	.	12	S	S	2	.	.	U	U	AM	NO	3	6.6	.	8.1	.	25.1	.	27.6	.	43	.	NG	0.7		B	1	22	338	873801010	.
VCF940958	11/01/94	22	3	26	284695	804695	.	.	12	S	S	2	.	.	U	U	AM	NO	3	6.6	.	8.1	.	25.1	.	27.6	.	43	.	NG	0.5		B	1	22	338	873801010	.
VCF940992	11/22/94	22	1	26	284695	804695	.	.	4	S	H	2	SA	SN	H	N	ST	NO	0.3		.		.		.		.		.	NG		30	B	1	22	338	873801010	.
VCF940993	11/22/94	22	2	26	284695	804695	.	.	4	S	H	2	SA	SN	H	N	ST	NO	0.3		.		.		.		.		.	NG		40	B	1	22	338	873801010	.
VCF940994	11/22/94	22	3	26	284695	804695	.	.	4	S	H	2	SA	SN	H	N	ST	NO	0.3		.		.		.		.		.	NG		20	B	1	22	338	873801010	.
VCF940176	03/01/94	300	1	27	284458	804453	.	.	2	U	U	2	.	.	U	U	AM	NO	4	7.7	7.9	7.6	7.6	18.6	18.6	31.3	31.3	48	48.3	HF	1.2		.	1	300	1038	873801010	.
VCF940177	03/01/94	300	2	27	284447	804451	.	.	2	U	U	2	.	.	U	U	CT	AM	4	7.7	7.9	7.6	7.6	18.6	18.6	31.3	31.3	48	48.3	HF	1.3		.	1	300	519	873801010	.
VCF940178	03/01/94	300	3	27	284445	804454	.	.	2	U	U	2	.	.	U	U	CT	AM	2	7.7	7.9	7.6	7.6	18.6	18.6	31.3	31.3	48	48.3	HF	1.3		.	1	300	519	873801010	.
VCF940334	04/15/94	300	1	27	284410	804437	.	.	19	U	U	2	.	.	U	U	AM	SP	20	7.4	.	8.2	.	26.8	.	35.5	.		.	NG			.	1	300	593	873801010	.
VCF940335	04/15/94	300	2	27	284402	804439	.	.	19	U	U	2	.	.	U	U	AM	SP	10	7.4	.	8.2	.	26.8	.	35.5	.		.	NG			.	1	300	667	873801010	.
VCF940336	04/15/94	300	3	27	284290	804442	.	.	19	U	U	2	.	.	U	U	AM	SP	20	7.4	.	8.2	.	26.8	.	35.5	.		.	NG			.	1	300	519	873801010	.
VCF940435	05/03/94	300	1	27	284450	804457	.	.	8	U	U	2	.	.	U	U	NO	NO	0	5	4.9		.	26.7	26.7	32.7	32.7	49.9	49.9	NG			.	1	300	741	873801010	.
VCF940436	05/03/94	300	2	27	284448	804447	.	.	8	U	U	2	.	.	U	U	AM	NO	4	5	4.9		.	26.7	26.7	32.7	32.7	49.9	49.9	NG			.	1	300	1260	873801010	.
VCF940437	05/03/94	300	3	27	284440	804442	.	.	8	U	U	2	.	.	U	U	AM	NO	3	5	4.9		.	26.7	26.7	32.7	32.7	49.9	49.9	NG			.	1	300	815	873801010	.
VCF940551	06/03/94	300	1	27	284431	804423	.	.	10	S	M	2	.	.	U	U	AM	CQ	20		.		.		.		.		.	NG			.	1	300	1260	873801010	.
VCF940552	06/03/94	300	2	27	284423	804414	.	.	10	S	M	2	.	.	U	U	AM	NO	10		.		.		.		.		.	NG			.	1	300	964	873801010	.
VCF940553	06/03/94	300	3	27	284416	804416	.	.	10	S	M	2	.	.	U	U	AM	NO	10		.		.		.		.		.	NG			.	1	300	889	873801010	.
VCF940607	06/28/94	300	1	27			.	.	5	S	M	2	.	.	U	U	AM	NO	20	5.9	3.9	7.9	7.8	29.7	29.3	32.4	33.3	49.6	50.9	NG			.	1	300	741	873801010	.
VCF940608	06/28/94	300	2	27			.	.	5	S	M	2	.	.	U	U	AM	NO	10	5.9	3.9	7.9	7.8	29.7	29.3	32.4	33.3	49.6	50.9	NG			.	1	300	741	873801010	.
VCF940609	06/28/94	300	3	27			.	.	5	S	M	2	.	.	U	U	AM	NO	20	5.9	3.9	7.9	7.8	29.7	29.3	32.4	33.3	49.6	50.9	NG			.	1	300	741	873801010	.
VCF940953	11/01/94	300	1	27			.	.	13	U	U	2	.	.	U	U	NO	NO	0	6.5	6.2	8.1	8.1	24.6	.	24.7	.	38.8	.	NG			.	1	300	964	873801010	.
VCF940954	11/01/94	300	2	27			.	.	13	U	U	2	.	.	U	U	HA	AM	3	6.5	6.2	8.1	8.1	24.6	.	24.7	.	38.8	.	NG			.	1	300	889	873801010	.
VCF940955	11/01/94	300	3	27			.	.	13	U	U	2	.	.	U	U	HA	AM	3	6.5	6.2	8.1	8.1	24.6	.	24.7	.	38.8	.	NG			.	1	300	1112	873801010	.
VCF940986	11/22/94	300	1	27	284426	804417	.	.	4	U	U	2	.	.	U	U	AD	CT	1	8.6	6.6	7.9	7.8	22.1	.	22	.	35	.	NG			.	1	300	593	873801010	.
VCF940987	11/22/94	300	2	27	284439	804410	.	.	4	U	U	2	.	.	U	U	AD	CT	8	8.6	6.6	7.9	7.8	22.1	.	22	.	35	.	NG			.	1	300	815	873801010	.
VCF940988	11/22/94	300	3	27	284443	804416	.	.	4	U	U	2	.	.	U	U	AD	NO	15	8.6	6.6	7.9	7.8	22.1	.	22	.	35	.	NG			.	1	300	815	873801010	.
VCF940072	02/01/94	22	1	28	284338	804414	.	.	4	M	S	2	WR	NO	H	N	HA	AM	10		.		.		.		.		.	HF	0.5	30	A	1	22	338	873801010	.
VCF940073	02/01/94	22	2	28	284338	804414	.	.	4	M	S	2	WR	NO	H	N	HA	AM	10		.		.		.		.		.	HF	0.5	30	A	1	22	338	873801010	.
VCF940074	02/01/94	22	3	28	284338	804414	.	.	4	M	S	2	WR	NO	H	N	HA	AM	10		.		.		.		.		.	HF	0.5	30	A	1	22	338	873801010	.
VCF940188	03/01/94	22	1	28	284338	804414	.	.	2	S	H	2	WR	NO	H	N	AM	HA	5	9.7	.	7.7	.	20.2	.	27.6	.	42.9	.	HS	0.5	60	A	1	22	338	873801010	.
VCF940189	03/01/94	22	2	28	284338	804414	.	.	2	S	H	2	WR	NO	H	N	HA	AM	5	9.7	.	7.7	.	20.2	.	27.6	.	42.9	.	HS	0.5	60	A	1	22	338	873801010	.
VCF940190	03/01/94	22	3	28	284338	804414	.	.	2	S	H	2	WR	NO	H	N	AM	GM	20	9.7	.	7.7	.	20.2	.	27.6	.	42.9	.	HS	0.5	60	A	1	22	338	873801010	.
VCF940331	04/15/94	22	1	28	284338	804414	.	.	19	S	M	2	WR	NO	H	N	AM	HA	20	7.4	.	8.2	.	26.5	.	35.8	.		.	NG	0.3	100	B	1	22	338	873801010	.
VCF940332	04/15/94	22	2	28	284338	804414	.	.	19	S	M	2	WR	NO	H	N	AM	HA	30	7.4	.	8.2	.	26.5	.	35.8	.		.	NG	0.3	100	B	1	22	338	873801010	.
VCF940333	04/15/94	22	3	28	284338	804414	.	.	19	S	M	2	WR	NO	H	N	AM	HA	20	7.4	.	8.2	.	26.5	.	35.8	.		.	NG	0.3	100	B	1	22	338	873801010	.
VCF940450	05/03/94	22	1	28	284338	804414	.	.	8	S	M	2	WR	NO	H	N	AM	HA	30	8.1	.		.	30.2	.	34.3	.	52.1	.	NG	0.3	100	B	1	22	338	873801010	.
VCF940451	05/03/94	22	2	28	284338	804414	.	.	8	S	M	2	WR	NO	H	N	HA	AM	30	8.1	.		.	30.2	.	34.3	.	52.1	.	NG	0.3	90	B	1	22	338	873801010	.
VCF940452	05/03/94	22	3	28	284338	804414	.	.	8	S	M	2	WR	NO	H	N	HA	AM	20	8.1	.		.	30.2	.	34.3	.	52.1	.	NG	0.3	90	B	1	22	338	873801010	.
VCF940566	06/03/94	22	1	28	284338	804414	.	.	10	S	M	2	WR	NO	H	N	HA	AM	20		.		.		.		.		.	NG	0.3	80	B	1	22	338	873801010	.
VCF940567	06/03/94	22	2	28	284338	804414	.	.	10	S	M	2	WR	NO	H	N	HA	AM	20		.		.		.		.		.	NG	0.3	80	B	1	22	338	873801010	.
VCF940568	06/03/94	22	3	28	284338	804414	.	.	10	S	M	2	WR	NO	H	N	AM	HA	20		.		.		.		.		.	NG	0.5	80	B	1	22	338	873801010	.
VCF940790	10/04/94	22	1	28	284338	804414	.	.	15	S	M	2	BP	MG	N	N	GM	PR	200	1.5	.	7.7	.	27.1	.	26	.	40.7	.	NG	0.4	0	C	1	22	338	873801010	.
VCF940097	02/07/94	300	1	30	290527	805689	.	.	11	U	U	2	.	.	U	U	NO	NO	0	8	7.5	7.1	7.1	18.1	18.1	25.7	25.7	40.4	40.3	LF	3.9		.	1	300	889	873801010	.
VCF940117	02/21/94	300	1	30	290524	805885	.	.	25	S	H	2	.	.	U	U	NO	NO	0	6.3	.	7.8	.	22	22.5	22	.		.	LF	4.5		.	1	300	593	873801010	.
VCF940226	03/28/94	300	1	30	290511	805713	.	.	2	S	H	2	.	.	U	U	OY	SH	1	6	.	8	.	23	.	34.8	.		.	HR			.	1	300	741	873801010	.
VCF940407	04/28/94	300	1	30	290522	805713	.	.	3	S	M	2	.	.	U	U	SH	NO	0.5	6	.		.	27.9	.	31	.	47.5	.	LF			.	1	300	667	873801010	.
VCF940453	05/23/94	300	1	30	290515	805702	.	.	28	S	M	2	.	.	U	U	NO	NO	0	6.4	6.5	7.3	7.3	23.1	23.0	34.5	34.5	52.4	52.4	HF			.	1	300	1038	873801010	.
VCF940714	08/22/94	300	1	30	290526	805690	.	.	1	U	U	2	.	.	U	U	NO	NO	0	5.5	5.7	7.8	7.8	27.5	27.2		30.3	30	46.7	HS	2.2		.	1	300	815	873801010	.
VCF940834	10/10/94	300	1	30	290526	805690	.	.	21	U	U	2	.	.	U	U	NO	NO	0	6.2	.	8.2	.	26.6	.	34.8	.	52.8	.	HF			.	1	300	1186	873801010	.
VCF940890	10/25/94	300	1	30	290523	805705	.	.	6	M	D	2	.	.	U	U	JF	NO	0.1		.		.		.		.		.	MR	2		.	1	300	815	873801010	.
VCF941066	12/07/94	300	1	30	290717	805754	.	.	19	U	U	2	.	.	U	U	NO	NO	0	7.3	.	7.6	.	22.5	.	16.9	.	27.9	.	LR			.	1	300	815	873801010	.
VCF941086	12/19/94	300	1	30	290520	805702	.	.	2	M	S	2	.	.	U	U	NO	NO	0	9.7	.	8.1	.	17.2	.	30.3	.	46.2	.	HF			.	1	300	296	873801010	.
[truncated: 10 more columns]

## Sheet: 1995
FIELD_NO	DATE	GEAR	REP	STTN	LAT	LONG	ZONE	GRID	MOON	B1	B2	PERIOD	SV1	SV2	BV1	BV2	BY1	BY2	QUANTITY	SFST_DO	BTST_DO	SFST_PH	BTST_PH	SFST_TEM	BTST_TEM	SFST_SAL	BTST_SAL	SFST_CON	BTST_CON	STTIDE	STDEPTH	P_COVER	BANK	CF	GR	AREA	SPECIES	SEX	L1	L2	L3	L4	L5	L6	L7	L8	L9	L10	L11
VCF950071	01/26/95	23	1	1	291929	810510	.	.	10	M	D	2	MG	NO	N	N	DT	MU	3		.	7.5	.	14.1	.	0.6	.	2.2	.	LF	0.5	0	D	1	23	68	873801010	.
VCF950072	01/26/95	23	2	1	291929	810510	.	.	10	M	D	2	MG	NO	N	N	DT	MU	2		.	7.5	.	14.1	.	0.6	.	2.2	.	LF	0.5	0	D	1	23	68	873801010	.
VCF950073	01/26/95	23	3	1	291929	810510	.	.	10	M	D	2	MG	NO	N	N	DT	MU	1		.	7.5	.	14.1	.	0.6	.	2.2	.	LF	0.4	0	D	1	23	68	873801010	.
VCF950074	01/26/95	23	4	1	291929	810510	.	.	10	M	D	2	MG	NO	N	N	DT	MU	2		.	7.5	.	14.1	.	0.6	.	2.2	.	LF	0.3	0	D	1	23	68	873801010	.
VCF950075	01/26/95	23	5	1	291929	810510	.	.	10	M	D	2	MG	NO	N	N	DT	MU	2		.	7.5	.	14.1	.	0.6	.	2.2	.	LF	0.3	0	D	1	23	68	873801010	.
VCF950167	02/23/95	23	1	1	291929	810510	.	.	8	D	M	2	MG	NO	N	N	DT	MU	0.5		.		.		.		.		.	NG	0.8	0	D	1	23	68	873801010	.
VCF950168	02/23/95	23	2	1	291929	810510	.	.	8	D	M	2	MG	NO	N	N	DT	MU	0.5		.		.		.		.		.	NG	0.8	0	D	1	23	68	873801010	.
VCF950169	02/23/95	23	3	1	291929	810510	.	.	8	D	M	2	MG	NO	N	N	DT	MU	0.5		.		.		.		.		.	NG	0.8	0	D	1	23	68	873801010	.
VCF950170	02/23/95	23	4	1	291929	810510	.	.	8	D	M	2	MG	NO	N	N	DT	MU	0.5		.		.		.		.		.	NG	0.8	0	D	1	23	68	873801010	.
VCF950171	02/23/95	23	5	1	291929	810510	.	.	8	D	M	2	MG	NO	N	N	DT	MU	10		.		.		.		.		.	NG	0.5	0	D	1	23	68	873801010	.
VCF950300	03/23/95	23	1	1	291929	810510	.	.	6	D	T	2	SN	MG	N	N	MU	DT	1.5	5.4	.	7.9	.	22.4	.	16.3	.	19.3	.	MF	0.9	0	D	1	23	68	873801010	.
VCF950301	03/23/95	23	2	1	291929	810510	.	.	6	D	T	2	SN	MG	N	N	MU	DT	1.5	5.4	.	7.9	.	22.4	.	16.3	.	19.3	.	MF	0.9	0	D	1	23	68	873801010	.
VCF950302	03/23/95	23	3	1	291929	810510	.	.	6	D	T	2	SN	MG	N	N	MU	DT	1.5	5.4	.	7.9	.	22.4	.	16.3	.	19.3	.	MF	1	0	D	1	23	68	873801010	.
VCF950303	03/23/95	23	4	1	291929	810510	.	.	6	D	T	2	SN	MG	N	N	MU	DT	1.5	5.4	.	7.9	.	22.4	.	16.3	.	19.3	.	MF	0.8	0	D	1	23	68	873801010	.
VCF950304	03/23/95	23	5	1	291929	810510	.	.	6	D	T	2	SN	MG	N	N	MU	DT	1.5	5.4	.	7.9	.	22.4	.	16.3	.	19.3	.	MF	0.9	0	D	1	23	68	873801010	.
VCF950393	04/20/95	23	1	1	291224	810510	.	.	5	M	D	2	MG	SN	N	N	CT	DT	0.2	5.2	.	8.3	.	28.4	.	15	.	24.9	.	.	1	0	D	1	23	68	873801010	.
VCF950394	04/20/95	23	2	1	291224	810510	.	.	5	M	D	2	MG	SN	N	N	CT	DT	0.2	5.2	.	8.3	.	28.4	.	15	.	24.9	.	.	1.1	0	D	1	23	68	873801010	.
VCF950395	04/20/95	23	3	1	291224	810510	.	.	5	M	D	2	MG	SN	N	N	CT	DT	0.2	5.2	.	8.3	.	28.4	.	15	.	24.9	.	.	1.2	0	D	1	23	68	873801010	.
VCF950396	04/20/95	23	4	1	291224	810510	.	.	5	M	D	2	MG	SN	N	N	CT	DT	0.2	5.2	.	8.3	.	28.4	.	15	.	24.9	.	.	1.1	0	D	1	23	68	873801010	.
VCF950397	04/20/95	23	5	1	291224	810510	.	.	5	M	D	2	MG	SN	N	N	CT	DT	0.2	5.2	.	8.3	.	28.4	.	15	.	24.9	.	.	1.2	0	D	1	23	68	873801010	.
VCF950516	05/18/95	23	1	1	291929	810510	.	.	4	M	D	2	SN	MG	N	N	DT	NO	4	3.4	.	7.7	.	28.7	.	16.7	.	27.4	.	NG	1	0	B	1	23	68	873801010	.
VCF950517	05/18/95	23	2	1	291929	810510	.	.	4	M	D	2	SN	MG	N	N	DT	NO	0.9	3.4	.	7.7	.	28.7	.	16.7	.	27.4	.	NG	1	0	B	1	23	68	873801010	.
VCF950518	05/18/95	23	3	1	291929	810510	.	.	4	M	D	2	SN	MG	N	N	DT	NO	1	3.4	.	7.7	.	28.7	.	16.7	.	27.4	.	NG	1	0	B	1	23	68	873801010	.
VCF950519	05/18/95	23	4	1	291929	810510	.	.	4	M	D	2	SN	MG	N	N	DT	NO	1	3.4	.	7.7	.	28.7	.	16.7	.	27.4	.	NG	1	0	B	1	23	68	873801010	.
VCF950520	05/18/95	23	5	1	291929	810510	.	.	4	M	D	2	SN	MG	N	N	DT	NO	1	3.4	.	7.7	.	28.7	.	16.7	.	27.4	.	NG	1	0	B	1	23	68	873801010	.
VCF950639	06/22/95	23	1	1	291929	810510	.	.	9	M	D	2	MG	SN	N	N	DT	ST	2	5.3	.	7.5	.	28.9	.	16.5	.	27.3	.	NG	0.9	0	C	1	23	68	873801010	.
VCF950640	06/22/95	23	2	1	291929	810510	.	.	9	M	D	2	MG	SN	N	N	DT	ST	4	5.3	.	7.5	.	28.9	.	16.5	.	27.3	.	NG	0.9	0	C	1	23	68	873801010	.
VCF950641	06/22/95	23	3	1	291929	810510	.	.	9	M	D	2	MG	SN	N	N	DT	ST	4	5.3	.	7.5	.	28.9	.	16.5	.	27.3	.	NG	0.9	0	C	1	23	68	873801010	.
VCF950642	06/22/95	23	4	1	291929	810510	.	.	9	M	D	2	MG	SN	N	N	DT	ST	2	5.3	.	7.5	.	28.9	.	16.5	.	27.3	.	NG	0.9	0	C	1	23	68	873801010	.
VCF950643	06/22/95	23	5	1	291929	810510	.	.	9	M	D	2	MG	SN	N	N	DT	ST	1	5.3	.	7.5	.	28.9	.	16.5	.	27.3	.	NG	0.9	0	C	1	23	68	873801010	.
VCF950750	07/27/95	23	1	1	291929	810510	.	.	15	D	M	2	SN	MG	N	N	MU	DT	16	5.7	.	7.6	.	31.2	.	4.6	.	89	.	NG	1	0	C	1	23	68	873801010	.
VCF950751	07/27/95	23	2	1	291929	810510	.	.	15	D	M	2	SN	MG	N	N	MU	DT	16	5.7	.	7.6	.	31.2	.	4.6	.	89	.	NG	1	0	C	1	23	68	873801010	.
VCF950752	07/27/95	23	3	1	291929	810510	.	.	15	D	M	2	SN	MG	N	N	MU	DT	16	5.7	.	7.6	.	31.2	.	4.6	.	89	.	NG	1	0	C	1	23	68	873801010	.
VCF950753	07/27/95	23	4	1	291929	810510	.	.	15	D	M	2	SN	MG	N	N	MU	DT	16	5.7	.	7.6	.	31.2	.	4.6	.	89	.	NG	1	0	C	1	23	68	873801010	.
VCF950754	07/27/95	23	5	1	291929	810510	.	.	15	D	M	2	SN	MG	N	N	MU	DT	2	5.7	.	7.6	.	31.2	.	4.6	.	89	.	NG	1	0	C	1	23	68	873801010	.
VCF950798	08/21/95	23	1	1	291929	810510	.	.	11	M	D	2	MG	NO	N	N	DT	MU	4	2.8	2.5	6.9	6.9	30	29.8	5.2	5.9	9.6	10.8	.	1.3	0	C	1	23	68	873801010	.
VCF950799	08/21/95	23	2	1	291929	810510	.	.	11	M	D	2	MG	NO	N	N	DT	MU	4	2.8	2.5	6.9	6.9	30	29.8	5.2	5.9	9.6	10.8	.	1.3	0	C	1	23	68	873801010	.
VCF950800	08/21/95	23	3	1	291929	810510	.	.	11	M	D	2	MG	NO	N	N	DT	MU	3	2.8	2.5	6.9	6.9	30	29.8	5.2	5.9	9.6	10.8	.	1.3	0	C	1	23	68	873801010	.
VCF950801	08/21/95	23	4	1	291929	810510	.	.	11	M	D	2	MG	NO	N	N	DT	MU	0.2	2.8	2.5	6.9	6.9	30	29.8	5.2	5.9	9.6	10.8	.	1.3	0	C	1	23	68	873801010	.
VCF950802	08/21/95	23	5	1	291929	810510	.	.	11	M	D	2	MG	NO	N	N	DT	MU	0.2	2.8	2.5	6.9	6.9	30	29.8	5.2	5.9	9.6	10.8	.	1.3	0	C	1	23	68	873801010	.
VCF950950	09/20/95	23	1	1	291929	810510	.	.	11	M	D	2	SN	MG	N	N	DT	ST	1	2.9	.	6.7	.	29.3	.	0	.	0.5	.	NG	1.3	0	C	1	23	68	873801010	.
VCF950951	09/20/95	23	2	1	291929	810510	.	.	11	M	D	2	SN	MG	N	N	DT	ST	2.5	2.9	.	6.7	.	29.3	.	0	.	0.5	.	NG	1.3	0	C	1	23	68	873801010	.
VCF950952	09/20/95	23	3	1	291929	810510	.	.	11	M	D	2	SN	MG	N	N	DT	ST	2.5	2.9	.	6.7	.	29.3	.	0	.	0.5	.	NG	1.3	0	C	1	23	68	873801010	.
VCF950953	09/20/95	23	4	1	291929	810510	.	.	11	M	D	2	SN	MG	N	N	DT	ST	3	2.9	.	6.7	.	29.3	.	0	.	0.5	.	NG	1.3	0	C	1	23	68	873801010	.
VCF950954	09/20/95	23	5	1	291929	810510	.	.	11	M	D	2	SN	MG	N	N	DT	ST	2.5	2.9	.	6.7	.	29.3	.	0	.	0.5	.	NG	1.3	0	C	1	23	68	873801010	.
VCF951058	10/25/95	23	1	1	291929	810510	.	.	17	M	D	2	MG	SN	N	N	DT	MU	4	3.4	.	6.4	.	23	.	0	.	0.3	.	NG	1.7	0	C	1	23	68	873801010	.
VCF951059	10/25/95	23	2	1	291929	810510	.	.	17	M	D	2	MG	SN	N	N	DT	MU	4	3.4	.	6.4	.	23	.	0	.	0.3	.	NG	1.7	0	C	1	23	68	873801010	.
VCF951060	10/25/95	23	3	1	291929	810510	.	.	17	M	D	2	MG	SN	N	N	DT	MU	0.5	3.4	.	6.4	.	23	.	0	.	0.3	.	NG	1.7	0	C	1	23	68	873801010	.
VCF951061	10/25/95	23	4	1	291929	810510	.	.	17	M	D	2	MG	SN	N	N	DT	MU	0.5	3.4	.	6.4	.	23	.	0	.	0.3	.	NG	1.7	0	C	1	23	68	873801010	.
VCF951062	10/25/95	23	5	1	291929	810510	.	.	17	M	D	2	MG	SN	N	N	ST	DT	10	3.4	.	6.4	.	23	.	0	.	0.3	.	NG	1.7	0	C	1	23	68	873801010	.
VCF951171	11/29/95	23	1	1	291929	810510	.	.	22	M	D	2	MG	SN	N	N	MU	NO	1	5.3	.	7	.	18.5	.	5	.	9.3	.	NG	1.5	0	D	1	23	68	873801010	.
VCF951172	11/29/95	23	2	1	291929	810510	.	.	22	M	D	2	MG	SN	N	N	MU	NO	1	5.3	.	7	.	18.5	.	5	.	9.3	.	NG	1.5	0	D	1	23	68	873801010	.
VCF951173	11/29/95	23	3	1	291929	810510	.	.	22	M	D	2	MG	SN	N	N	MU	NO	1	5.3	.	7	.	18.5	.	5	.	9.3	.	NG	1.5	0	D	1	23	68	873801010	.
VCF951174	11/29/95	23	4	1	291929	810510	.	.	22	M	D	2	MG	SN	N	N	MU	NO	1	5.3	.	7	.	18.5	.	5	.	9.3	.	NG	1.5	0	D	1	23	68	873801010	.
VCF951175	11/29/95	23	5	1	291929	810510	.	.	22	M	D	2	MG	SN	N	N	MU	NO	1	5.3	.	7	.	18.5	.	5	.	9.3	.	NG	1.5	0	D	1	23	68	873801010	.
VCF950625	06/21/95	23	2	2	292126	810545	.	.	8	S	H	2	SA	SN	N	N	SH	SA	0.1	5.7	.	7.5	.	29.7	.	22.8	.	36.2	.	NG	1	0	B	1	23	68	873801010	.	8
VCF950076	01/26/95	23	1	2	292126	810545	.	.	10	S	H	2	SA	SN	N	N	DT	NO	0.1		.	7.6	.	13.9	.	6.4	.	11.8	.	LS	1	0	D	1	23	68	873801010	.
VCF950077	01/26/95	23	2	2	292126	810545	.	.	10	S	H	2	SA	SN	N	N	DT	NO	0.1		.	7.6	.	13.9	.	6.4	.	11.8	.	LS	1	0	D	1	23	68	873801010	.
VCF950078	01/26/95	23	3	2	292126	810545	.	.	10	S	H	2	SA	SN	N	N	DT	NO	0.1		.	7.6	.	13.9	.	6.4	.	11.8	.	LS	1	0	D	1	23	68	873801010	.
VCF950079	01/26/95	23	4	2	292126	810545	.	.	10	S	H	2	SA	SN	N	N	DT	NO	0.1		.	7.6	.	13.9	.	6.4	.	11.8	.	LS	1	0	D	1	23	68	873801010	.
VCF950080	01/26/95	23	5	2	292126	810545	.	.	10	S	H	2	SA	SN	N	N	DT	NO	0.1		.	7.6	.	13.9	.	6.4	.	11.8	.	LS	0.8	0	D	1	23	68	873801010	.
VCF950152	02/22/95	23	1	2	292126	810545	.	.	7	S	M	2	SA	SN	N	N	SH	NO	0.3		.		.		.		.		.	NG	2	0	D	1	23	68	873801010	.
VCF950153	02/22/95	23	2	2	292126	810545	.	.	7	S	M	2	SA	SN	N	N	SH	NO	0.3		.		.		.		.		.	NG	2	0	D	1	23	68	873801010	.
VCF950154	02/22/95	23	3	2	292126	810545	.	.	7	S	M	2	SA	SN	N	N	SH	NO	0.3		.		.		.		.		.	NG	2	0	D	1	23	68	873801010	.
VCF950155	02/22/95	23	4	2	292126	810545	.	.	7	S	M	2	SA	SN	N	N	SH	NO	0.3		.		.		.		.		.	NG	2	0	D	1	23	68	873801010	.
VCF950156	02/22/95	23	5	2	292126	810545	.	.	7	S	M	2	SA	SN	N	N	SH	NO	0.3		.		.		.		.		.	NG	1.9	0	D	1	23	68	873801010	.
VCF950285	03/22/95	23	1	2	292126	810545	.	.	5	S	H	2	SA	SN	N	N	SH	NO	0.5	5.5	.	7.9	.	23.2	.	19.5	.	31.5	.	HR	0.9	0	B	1	23	68	873801010	.
VCF950286	03/22/95	23	2	2	292126	810545	.	.	5	S	H	2	SA	SN	N	N	NO	NO	0	5.5	.	7.9	.	23.2	.	19.5	.	31.5	.	HR	0.9	0	B	1	23	68	873801010	.
VCF950287	03/22/95	23	3	2	292126	810545	.	.	5	S	H	2	SA	SN	N	N	NO	NO	0	5.5	.	7.9	.	23.2	.	19.5	.	31.5	.	HR	0.9	0	B	1	23	68	873801010	.
VCF950288	03/22/95	23	4	2	292126	810545	.	.	5	S	H	2	SA	SN	N	N	NO	NO	0	5.5	.	7.9	.	23.2	.	19.5	.	31.5	.	HR	0.9	0	B	1	23	68	873801010	.
VCF950289	03/22/95	23	5	2	292126	810545	.	.	5	S	H	2	SA	SN	N	N	NO	NO	0	5.5	.	7.9	.	23.2	.	19.5	.	31.5	.	HR	0.9	0	B	1	23	68	873801010	.
VCF950378	04/20/95	23	1	2	292126	810545	.	.	5	S	H	2	SA	SN	N	N	CT	MU	0.1	5.1	.	8	.	27.2	.	21.4	.	34.2	.	.	1	0	B	1	23	68	873801010	.
VCF950379	04/20/95	23	2	2	292126	810545	.	.	5	S	H	2	SA	SN	N	N	CT	MU	0.1	5.1	.	8	.	27.2	.	21.4	.	34.2	.	.	1	0	B	1	23	68	873801010	.
VCF950380	04/20/95	23	3	2	292126	810545	.	.	5	S	H	2	SA	SN	N	N	CT	MU	0.1	5.1	.	8	.	27.2	.	21.4	.	34.2	.	.	1	0	B	1	23	68	873801010	.
VCF950381	04/20/95	23	4	2	292126	810545	.	.	5	S	H	2	SA	SN	N	N	CT	MU	0.1	5.1	.	8	.	27.2	.	21.4	.	34.2	.	.	1	0	B	1	23	68	873801010	.
VCF950382	04/20/95	23	5	2	292126	810545	.	.	5	S	H	2	SA	SN	N	N	CT	MU	0.1	5.1	.	8	.	27.2	.	21.4	.	34.2	.	.	1	0	B	1	23	68	873801010	.
VCF950511	05/17/95	23	1	2	292126	810545	.	.	3	S	M	2	SN	SA	N	N	SH	NO	0.1	5.2	.	8.2	.	31.5	.	25.5	.	40	.	HS	1.1	0	B	1	23	68	873801010	.
VCF950512	05/17/95	23	2	2	292126	810545	.	.	3	S	M	2	SN	SA	N	N	SH	NO	0.1	5.2	.	8.2	.	31.5	.	25.5	.	40	.	HS	1.2	0	B	1	23	68	873801010	.
VCF950513	05/17/95	23	3	2	292126	810545	.	.	3	S	M	2	SN	SA	N	N	SH	NO	0.1	5.2	.	8.2	.	31.5	.	25.5	.	40	.	HS	1.2	0	B	1	23	68	873801010	.
VCF950514	05/17/95	23	4	2	292126	810545	.	.	3	S	M	2	SN	SA	N	N	SH	NO	0.1	5.2	.	8.2	.	31.5	.	25.5	.	40	.	HS	1.1	0	B	1	23	68	873801010	.
VCF950515	05/17/95	23	5	2	292126	810545	.	.	3	S	M	2	SN	SA	N	N	SH	NO	0.1	5.2	.	8.2	.	31.5	.	25.5	.	40	.	HS	1.2	0	B	1	23	68	873801010	.
VCF950624	06/21/95	23	1	2	292126	810545	.	.	8	S	H	2	SA	SN	N	N	SH	SA	0.1	5.7	.	7.5	.	29.7	.	22.8	.	36.2	.	NG	1	0	B	1	23	68	873801010	.
VCF950625	06/21/95	23	2	2	292126	810545	.	.	8	S	H	2	SA	SN	N	N	SH	SA	0.1	5.7	.	7.5	.	29.7	.	22.8	.	36.2	.	NG	1	0	B	1	23	68	873801010	.
VCF950626	06/21/95	23	3	2	292126	810545	.	.	8	S	H	2	SA	SN	N	N	SH	SA	0.1	5.7	.	7.5	.	29.7	.	22.8	.	36.2	.	NG	1	0	B	1	23	68	873801010	.
VCF950627	06/21/95	23	4	2	292126	810545	.	.	8	S	H	2	SA	SN	N	N	SH	SA	0.1	5.7	.	7.5	.	29.7	.	22.8	.	36.2	.	NG	1	0	B	1	23	68	873801010	.
VCF950628	06/21/95	23	5	2	292126	810545	.	.	8	S	H	2	SA	SN	N	N	SH	SA	0.1	5.7	.	7.5	.	29.7	.	22.8	.	36.2	.	NG	1	0	B	1	23	68	873801010	.
VCF950735	07/26/95	23	1	2	292126	810545	.	.	14	S	M	2	SN	SA	N	N	SH	NO	0.2	7.2	.	7.8	.	31.2	.	12.5	.	21.1	.	NG	1.4	0	B	1	23	68	873801010	.
VCF950736	07/26/95	23	2	2	292126	810545	.	.	14	S	M	2	SN	SA	N	N	SH	NO	0.2	7.2	.	7.8	.	31.2	.	12.5	.	21.1	.	NG	1.4	0	B	1	23	68	873801010	.
VCF950737	07/26/95	23	3	2	292126	810545	.	.	14	S	M	2	SN	SA	N	N	SH	NO	0.2	7.2	.	7.8	.	31.2	.	12.5	.	21.1	.	NG	1.4	0	B	1	23	68	873801010	.
VCF950738	07/26/95	23	4	2	292126	810545	.	.	14	S	M	2	SN	SA	N	N	SH	NO	0.2	7.2	.	7.8	.	31.2	.	12.5	.	21.1	.	NG	1.4	0	B	1	23	68	873801010	.
VCF950739	07/26/95	23	5	2	292126	810545	.	.	14	S	M	2	SN	SA	N	N	SH	NO	0.2	7.2	.	7.8	.	31.2	.	12.5	.	21.1	.	NG	1.4	0	B	1	23	68	873801010	.
VCF950823	08/22/95	23	1	2	292126	810545	.	.	12	S	M	2	SA	SN	N	N	DT	SH	0.2	5.6	.	7.4	.	31	.	13.1	.	22	.	.	1.3	0	B	1	23	68	873801010	.
VCF950824	08/22/95	23	2	2	292126	810545	.	.	12	S	M	2	SA	SN	N	N	DT	SH	0.2	5.6	.	7.4	.	31	.	13.1	.	22	.	.	1.3	0	B	1	23	68	873801010	.
VCF950825	08/22/95	23	3	2	292126	810545	.	.	12	S	M	2	SA	SN	N	N	DT	SH	0.2	5.6	.	7.4	.	31	.	13.1	.	22	.	.	1.3	0	B	1	23	68	873801010	.
VCF950826	08/22/95	23	4	2	292126	810545	.	.	12	S	M	2	SA	SN	N	N	DT	SH	0.2	5.6	.	7.4	.	31	.	13.1	.	22	.	.	1.3	0	B	1	23	68	873801010	.
VCF950827	08/22/95	23	5	2	292126	810545	.	.	12	S	M	2	SA	SN	N	N	DT	SH	0.2	5.6	.	7.4	.	31	.	13.1	.	22	.	.	1.3	0	B	1	23	68	873801010	.
VCF950955	09/20/95	23	1	2	292126	810545	.	.	11	S	M	2	SN	PA	N	N	NO	NO	0	4.5	.	7.1	.	29.1	.	0.2	.	1.4	.	NG	1.7	0	B	1	23	68	873801010	.
VCF950956	09/20/95	23	2	2	292126	810545	.	.	11	S	M	2	SN	PA	N	N	NO	NO	0	4.5	.	7.1	.	29.1	.	0.2	.	1.4	.	NG	1.7	0	B	1	23	68	873801010	.
VCF950957	09/20/95	23	3	2	292126	810545	.	.	11	S	M	2	SN	PA	N	N	NO	NO	0	4.5	.	7.1	.	29.1	.	0.2	.	1.4	.	NG	1.7	0	B	1	23	68	873801010	.
VCF950958	09/20/95	23	4	2	292126	810545	.	.	11	S	M	2	SN	PA	N	N	NO	NO	0	4.5	.	7.1	.	29.1	.	0.2	.	1.4	.	NG	1.7	0	B	1	23	68	873801010	.
VCF950959	09/20/95	23	5	2	292126	810545	.	.	11	S	M	2	SN	PA	N	N	NO	NO	0	4.5	.	7.1	.	29.1	.	0.2	.	1.4	.	NG	1.7	0	B	1	23	68	873801010	.
VCF951068	10/25/95	23	1	2	292126	810545	.	.	17	S	M	2	SN	SA	N	N	SH	MU	1	5.8	.	6.3	.	26.8	.	2.6	.	5.5	.	MR	1.7	0	B	1	23	68	873801010	.
VCF951069	10/25/95	23	2	2	292126	810545	.	.	17	S	M	2	SN	SA	N	N	SH	DT	0.2	5.8	.	6.3	.	26.8	.	2.6	.	5.5	.	MR	1.7	0	B	1	23	68	873801010	.
VCF951070	10/25/95	23	3	2	292126	810545	.	.	17	S	M	2	SN	SA	N	N	SH	DT	0.2	5.8	.	6.3	.	26.8	.	2.6	.	5.5	.	MR	1.7	0	B	1	23	68	873801010	.
VCF951071	10/25/95	23	4	2	292126	810545	.	.	17	S	M	2	SN	SA	N	N	SH	DT	0.2	5.8	.	6.3	.	26.8	.	2.6	.	5.5	.	MR	1.7	0	B	1	23	68	873801010	.
VCF951072	10/25/95	23	5	2	292126	810545	.	.	17	S	M	2	SN	SA	N	N	SH	DT	0.2	5.8	.	6.3	.	26.8	.	2.6	.	5.5	.	MR	1.7	0	B	1	23	68	873801010	.
VCF951181	11/29/95	23	1	2	292126	810545	.	.	22	S	M	2	SA	SN	N	N	NO	NO	0	4.6	.	7.7	.	21.3	.	17.2	.	27.6	.	NG	2	0	B	1	23	68	873801010	.
VCF951182	11/29/95	23	2	2	292126	810545	.	.	22	S	M	2	SA	SN	N	N	NO	NO	0	4.6	.	7.7	.	21.3	.	17.2	.	27.6	.	NG	2	0	B	1	23	68	873801010	.
VCF951183	11/29/95	23	3	2	292126	810545	.	.	22	S	M	2	SA	SN	N	N	NO	NO	0	4.6	.	7.7	.	21.3	.	17.2	.	27.6	.	NG	2	0	B	1	23	68	873801010	.
VCF951184	11/29/95	23	4	2	292126	810545	.	.	22	S	M	2	SA	SN	N	N	NO	NO	0	4.6	.	7.7	.	21.3	.	17.2	.	27.6	.	NG	2	0	B	1	23	68	873801010	.
VCF951185	11/29/95	23	5	2	292126	810545	.	.	22	S	M	2	SA	SN	N	N	NO	NO	0	4.6	.	7.7	.	21.3	.	17.2	.	27.6	.	NG	2	0	B	1	23	68	873801010	.
VCF950375	04/19/95	22	3	3	292310	810548	.	.	4	M	H	2	SA	TV	N	N	OY	MU	0.2	5.4	.	8.2	.	29.6	.	26.7	.	41.7	.	.	0.5	0	B	1	22	338	873801010	L	37	32	33	32	32	33	31	34	32	32	32
VCF950377	04/19/95	22	5	3	292310	810548	.	.	4	M	H	2	SA	TV	N	N	OY	MU	0.2	5.4	.	8.2	.	29.6	.	26.7	.	41.7	.	.	0.5	0	B	1	22	338	873801010	L	33	36	34	33	32	33	36
VCF950373	04/19/95	22	1	3	292310	810548	.	.	4	M	H	2	SA	TV	N	N	OY	MU	0.2	5.4	.	8.2	.	29.6	.	26.7	.	41.7	.	.	0.5	0	B	1	22	338	873801010	L	42	35	38	35	35
VCF950376	04/19/95	22	4	3	292310	810548	.	.	4	M	H	2	SA	TV	N	N	OY	MU	0.2	5.4	.	8.2	.	29.6	.	26.7	.	41.7	.	.	0.5	0	B	1	22	338	873801010	L	32	34	36
VCF950281	03/22/95	22	2	3	292310	810548	.	.	5	M	O	2	SA	SN	N	N	MU	NO	8	5.1	.	8	.	22	.	28.1	.	43.7	.	MR	0.5	0	B	1	22	338	873801010	L	41	35
VCF950282	03/22/95	22	3	3	292310	810548	.	.	5	M	O	2	SA	SN	N	N	MU	NO	8	5.1	.	8	.	22	.	28.1	.	43.7	.	MR	0.5	0	B	1	22	338	873801010	L	41	22
VCF950374	04/19/95	22	2	3	292310	810548	.	.	4	M	H	2	SA	TV	N	N	OY	MU	0.2	5.4	.	8.2	.	29.6	.	26.7	.	41.7	.	.	0.5	0	B	1	22	338	873801010	L	26	32
VCF950058	01/25/95	22	3	3	292310	810548	.	.	9	M	S	2	TV	SN	N	N	MU	NO	10		.	7.9	.	14.5	.	20.9	.	33.4	.	.	0.4	0	B	1	22	338	873801010	L	37
VCF950510	05/17/95	22	5	3	292310	810548	.	.	3	M	S	2	TV	SN	N	N	MU	SH	1	5.9	.	8.2	.	32.3	.	28.1	.	43.7	.	MR	0.9	0	B	1	22	338	873801010	.	33
VCF950620	06/21/95	22	2	3	292310	810548	.	.	8	M	O	2	SA	SN	N	N	MU	SH	3.5	6.5	.	7.8	.	30.6	.	32.6	.	49.7	.	NG	0.5	0	B	1	22	338	873801010	.	17
VCF950816	08/22/95	22	4	3	292310	810548	.	.	12	M	D	2	TV	SA	N	N	DT	MU	0	4.4	.	7.4	.	30.9	.	29.3	.	45.4	.	.	0.9	0	.	1	22	338	873801010	.	21
VCF950973	09/21/95	22	4	3	292310	810548	.	.	12	M	D	2	SN	TV	N	N	MU	DT	0.3	5.6	.	7.5	.	29.6	.	15.2	.	25.1	.	NG	1	0	B	1	22	338	873801010	.	185
VCF950056	01/25/95	22	1	3	292310	810548	.	.	9	M	S	2	TV	SN	N	N	MU	NO	10		.	7.9	.	14.5	.	20.9	.	33.4	.	.	0.4	0	B	1	22	338	873801010	.
VCF950057	01/25/95	22	2	3	292310	810548	.	.	9	M	S	2	TV	SN	N	N	MU	NO	10		.	7.9	.	14.5	.	20.9	.	33.4	.	.	0.4	0	B	1	22	338	873801010	.
VCF950058	01/25/95	22	3	3	292310	810548	.	.	9	M	S	2	TV	SN	N	N	MU	NO	10		.	7.9	.	14.5	.	20.9	.	33.4	.	.	0.4	0	B	1	22	338	873801010	.
VCF950059	01/25/95	22	4	3	292310	810548	.	.	9	M	S	2	TV	SN	N	N	MU	NO	10		.	7.9	.	14.5	.	20.9	.	33.4	.	.	0.4	0	B	1	22	338	873801010	.
VCF950060	01/25/95	22	5	3	292310	810548	.	.	9	M	S	2	TV	SN	N	N	MU	NO	2		.	7.9	.	14.5	.	20.9	.	33.4	.	.	0.4	0	B	1	22	338	873801010	.
VCF950147	02/22/95	22	1	3	292310	810548	.	.	7	M	H	2	SN	SA	G	N	MU	AF	0.3		.		.		.		.		.	NG	0.3	0	B	1	22	338	873801010	.
VCF950148	02/22/95	22	2	3	292310	810548	.	.	7	M	H	2	SN	SA	G	N	MU	AF	0.3		.		.		.		.		.	NG	0.3	0	B	1	22	338	873801010	.
VCF950149	02/22/95	22	3	3	292310	810548	.	.	7	M	H	2	SN	SA	G	N	MU	AF	0.3		.		.		.		.		.	NG	0.3	0	B	1	22	338	873801010	.
VCF950150	02/22/95	22	4	3	292310	810548	.	.	7	M	H	2	SN	SA	G	N	MU	AF	0.3		.		.		.		.		.	NG	0.3	0	B	1	22	338	873801010	.
VCF950151	02/22/95	22	5	3	292310	810548	.	.	7	M	H	2	SN	SA	G	N	MU	AF	0.3		.		.		.		.		.	NG	0.3	0	B	1	22	338	873801010	.
VCF950280	03/22/95	22	1	3	292310	810548	.	.	5	M	O	2	SA	SN	N	N	MU	NO	8	5.1	.	8	.	22	.	28.1	.	43.7	.	MR	0.5	0	B	1	22	338	873801010	.
VCF950281	03/22/95	22	2	3	292310	810548	.	.	5	M	O	2	SA	SN	N	N	MU	NO	8	5.1	.	8	.	22	.	28.1	.	43.7	.	MR	0.5	0	B	1	22	338	873801010	.
VCF950282	03/22/95	22	3	3	292310	810548	.	.	5	M	O	2	SA	SN	N	N	MU	NO	8	5.1	.	8	.	22	.	28.1	.	43.7	.	MR	0.5	0	B	1	22	338	873801010	.
VCF950283	03/22/95	22	4	3	292310	810548	.	.	5	M	O	2	SA	SN	N	N	MU	NO	8	5.1	.	8	.	22	.	28.1	.	43.7	.	MR	0.5	0	B	1	22	338	873801010	.
VCF950284	03/22/95	22	5	3	292310	810548	.	.	5	M	O	2	SA	SN	N	N	MU	NO	8	5.1	.	8	.	22	.	28.1	.	43.7	.	MR	0.5	0	B	1	22	338	873801010	.
VCF950373	04/19/95	22	1	3	292310	810548	.	.	4	M	H	2	SA	TV	N	N	OY	MU	0.2	5.4	.	8.2	.	29.6	.	26.7	.	41.7	.	.	0.5	0	B	1	22	338	873801010	.
VCF950374	04/19/95	22	2	3	292310	810548	.	.	4	M	H	2	SA	TV	N	N	OY	MU	0.2	5.4	.	8.2	.	29.6	.	26.7	.	41.7	.	.	0.5	0	B	1	22	338	873801010	.
VCF950375	04/19/95	22	3	3	292310	810548	.	.	4	M	H	2	SA	TV	N	N	OY	MU	0.2	5.4	.	8.2	.	29.6	.	26.7	.	41.7	.	.	0.5	0	B	1	22	338	873801010	.
VCF950376	04/19/95	22	4	3	292310	810548	.	.	4	M	H	2	SA	TV	N	N	OY	MU	0.2	5.4	.	8.2	.	29.6	.	26.7	.	41.7	.	.	0.5	0	B	1	22	338	873801010	.
VCF950377	04/19/95	22	5	3	292310	810548	.	.	4	M	H	2	SA	TV	N	N	OY	MU	0.2	5.4	.	8.2	.	29.6	.	26.7	.	41.7	.	.	0.5	0	B	1	22	338	873801010	.
VCF950506	05/17/95	22	1	3	292310	810548	.	.	3	M	S	2	TV	SN	N	N	MU	SH	1	5.9	.	8.2	.	32.3	.	28.1	.	43.7	.	MR	0.9	0	B	1	22	338	873801010	.
VCF950507	05/17/95	22	2	3	292310	810548	.	.	3	M	S	2	TV	SN	N	N	MU	SH	1	5.9	.	8.2	.	32.3	.	28.1	.	43.7	.	MR	0.9	0	B	1	22	338	873801010	.
VCF950508	05/17/95	22	3	3	292310	810548	.	.	3	M	S	2	TV	SN	N	N	MU	SH	1	5.9	.	8.2	.	32.3	.	28.1	.	43.7	.	MR	0.9	0	B	1	22	338	873801010	.
VCF950509	05/17/95	22	4	3	292310	810548	.	.	3	M	S	2	TV	SN	N	N	MU	SH	1	5.9	.	8.2	.	32.3	.	28.1	.	43.7	.	MR	0.9	0	B	1	22	338	873801010	.
VCF950510	05/17/95	22	5	3	292310	810548	.	.	3	M	S	2	TV	SN	N	N	MU	SH	1	5.9	.	8.2	.	32.3	.	28.1	.	43.7	.	MR	0.9	0	B	1	22	338	873801010	.
VCF950619	06/21/95	22	1	3	292310	810548	.	.	8	M	O	2	SA	SN	N	N	MU	SH	3.5	6.5	.	7.8	.	30.6	.	32.6	.	49.7	.	NG	0.5	0	B	1	22	338	873801010	.
VCF950620	06/21/95	22	2	3	292310	810548	.	.	8	M	O	2	SA	SN	N	N	MU	SH	3.5	6.5	.	7.8	.	30.6	.	32.6	.	49.7	.	NG	0.5	0	B	1	22	338	873801010	.
VCF950621	06/21/95	22	3	3	292310	810548	.	.	8	M	O	2	SA	SN	N	N	MU	SH	3.5	6.5	.	7.8	.	30.6	.	32.6	.	49.7	.	NG	0.5	0	B	1	22	338	873801010	.
VCF950622	06/21/95	22	4	3	292310	810548	.	.	8	M	O	2	SA	SN	N	N	MU	SH	3.5	6.5	.	7.8	.	30.6	.	32.6	.	49.7	.	NG	0.5	0	B	1	22	338	873801010	.
VCF950623	06/21/95	22	5	3	292310	810548	.	.	8	M	O	2	SA	SN	N	N	MU	SH	3.5	6.5	.	7.8	.	30.6	.	32.6	.	49.7	.	NG	0.5	0	B	1	22	338	873801010	.
VCF950730	07/26/95	22	1	3	292310	810548	.	.	14	M	O	2	SA	TV	N	N	MU	SH	1	6.5	.	7.8	.	31.5	.	20.6	.	33.1	.	NG	0.5	0	B	1	22	338	873801010	.
VCF950731	07/26/95	22	2	3	292310	810548	.	.	14	M	O	2	SA	TV	N	N	MU	SH	1	6.5	.	7.8	.	31.5	.	20.6	.	33.1	.	NG	0.5	0	B	1	22	338	873801010	.
VCF950732	07/26/95	22	3	3	292310	810548	.	.	14	M	O	2	SA	TV	N	N	MU	SH	1	6.5	.	7.8	.	31.5	.	20.6	.	33.1	.	NG	0.5	0	B	1	22	338	873801010	.
VCF950733	07/26/95	22	4	3	292310	810548	.	.	14	M	O	2	SA	TV	N	N	MU	SH	1	6.5	.	7.8	.	31.5	.	20.6	.	33.1	.	NG	0.5	0	B	1	22	338	873801010	.
VCF950734	07/26/95	22	5	3	292310	810548	.	.	14	M	O	2	SA	TV	N	N	MU	SH	1	6.5	.	7.8	.	31.5	.	20.6	.	33.1	.	NG	0.5	0	B	1	22	338	873801010	.
VCF950813	08/22/95	22	1	3	292310	810548	.	.	12	M	D	2	TV	SA	N	N	DT	MU	0	4.4	.	7.4	.	30.9	.	29.3	.	45.4	.	.	0.9	0	.	1	22	338	873801010	.
VCF950814	08/22/95	22	2	3	292310	810548	.	.	12	M	D	2	TV	SA	N	N	DT	MU	0	4.4	.	7.4	.	30.9	.	29.3	.	45.4	.	.	0.9	0	.	1	22	338	873801010	.
VCF950815	08/22/95	22	3	3	292310	810548	.	.	12	M	D	2	TV	SA	N	N	DT	MU	0	4.4	.	7.4	.	30.9	.	29.3	.	45.4	.	.	0.9	0	.	1	22	338	873801010	.
VCF950816	08/22/95	22	4	3	292310	810548	.	.	12	M	D	2	TV	SA	N	N	DT	MU	0	4.4	.	7.4	.	30.9	.	29.3	.	45.4	.	.	0.9	0	.	1	22	338	873801010	.
VCF950817	08/22/95	22	5	3	292310	810548	.	.	12	M	D	2	TV	SA	N	N	DT	MU	0	4.4	.	7.4	.	30.9	.	29.3	.	45.4	.	.	0.9	0	.	1	22	338	873801010	.
VCF950970	09/21/95	22	1	3	292310	810548	.	.	12	M	D	2	SN	TV	N	N	MU	DT	0.3	5.6	.	7.5	.	29.6	.	15.2	.	25.1	.	NG	1	0	B	1	22	338	873801010	.
VCF950971	09/21/95	22	2	3	292310	810548	.	.	12	M	D	2	SN	TV	N	N	MU	DT	0.3	5.6	.	7.5	.	29.6	.	15.2	.	25.1	.	NG	1	0	B	1	22	338	873801010	.
VCF950972	09/21/95	22	3	3	292310	810548	.	.	12	M	D	2	SN	TV	N	N	MU	DT	0.3	5.6	.	7.5	.	29.6	.	15.2	.	25.1	.	NG	1	0	B	1	22	338	873801010	.
VCF950974	09/21/95	22	5	3	292310	810548	.	.	12	M	D	2	SN	TV	N	N	MU	DT	0.3	5.6	.	7.5	.	29.6	.	15.2	.	25.1	.	NG	1	0	B	1	22	338	873801010	.
VCF951083	10/26/95	22	1	3	292310	810548	.	.	18	M	D	2	TV	SN	N	N	MU	DT	0.5	5.6	.	5.8	.	27.1	.	7.7	.	13.9	.	NG	0.7	0	B	1	22	338	873801010	.
VCF951084	10/26/95	22	2	3	292310	810548	.	.	18	M	D	2	TV	SN	N	N	MU	DT	0.5	5.6	.	5.8	.	27.1	.	7.7	.	13.9	.	NG	0.7	0	B	1	22	338	873801010	.
VCF951085	10/26/95	22	3	3	292310	810548	.	.	18	M	D	2	TV	SN	N	N	MU	DT	0.5	5.6	.	5.8	.	27.1	.	7.7	.	13.9	.	NG	0.7	0	B	1	22	338	873801010	.
VCF951086	10/26/95	22	4	3	292310	810548	.	.	18	M	D	2	TV	SN	N	N	MU	DT	0.5	5.6	.	5.8	.	27.1	.	7.7	.	13.9	.	NG	0.7	0	B	1	22	338	873801010	.
VCF951087	10/26/95	22	5	3	292310	810548	.	.	18	M	D	2	TV	SN	N	N	MU	DT	0.5	5.6	.	5.8	.	27.1	.	7.7	.	13.9	.	NG	0.7	0	B	1	22	338	873801010	.
VCF951196	11/30/95	22	1	3	292310	810548	.	.	23	M	O	2	SA	SN	N	N	SH	OY	1	4.2	.	7.5	.	19.5	.	26.4	.	41	.	NG	0.6	0	B	1	22	338	873801010	.
VCF951197	11/30/95	22	2	3	292310	810548	.	.	23	M	O	2	SA	SN	N	N	SH	OY	1	4.2	.	7.5	.	19.5	.	26.4	.	41	.	NG	0.6	0	B	1	22	338	873801010	.
VCF951198	11/30/95	22	3	3	292310	810548	.	.	23	M	O	2	SA	SN	N	N	SH	OY	1	4.2	.	7.5	.	19.5	.	26.4	.	41	.	NG	0.6	0	B	1	22	338	873801010	.
VCF951199	11/30/95	22	4	3	292310	810548	.	.	23	M	O	2	SA	SN	N	N	SH	OY	1	4.2	.	7.5	.	19.5	.	26.4	.	41	.	NG	0.6	0	B	1	22	338	873801010	.
VCF951200	11/30/95	22	5	3	292310	810548	.	.	23	M	O	2	SA	SN	N	N	SH	OY	1	4.2	.	7.5	.	19.5	.	26.4	.	41	.	NG	0.6	0	B	1	22	338	873801010	.
VCF950268	03/22/95	22	4	4	292186	810494	.	.	5	S	M	2	SN	SA	N	N	OY	SH	0.5	5.8	.	8.1	.	20.2	.	25.1	.	39.5	.	LS	0.5	0	B	1	22	338	873801010	L	4
VCF950360	04/19/95	22	3	4	292186	810494	.	.	4	S	H	2	SA	TV	G	2	OY	ST	0.1	4.7	.	8.1	.	24.2	.	24.6	.	38.6	.	.	0.5	20	B	1	22	338	873801010	L	3
VCF950493	05/17/95	22	3	4	292186	810495	.	.	3	S	H	2	MG	SN	N	N	SH	OY	0.1	4.6	.	8.2	.	28.3	.	25.9	.	40.5	.	LS	0.5	0	B	1	22	338	873801010	.	51
VCF950608	06/21/95	22	5	4	292186	810494	.	.	8	S	M	2	SN	TV	N	N	SH	OY	1	5.7	.	7.6	.	27.4	.	29.1	.	45.1	.	NG	0.6	0	B	1	22	338	873801010	.	69
VCF950041	01/25/95	22	1	4	292186	810494	.	.	9	S	O	2	SA	SN	N	N	SH	AG	0.3		.	7.9	.	10.1	.	14.5	.	24.2	.	.	0.4	0	B	1	22	338	873801010	.
VCF950042	01/25/95	22	2	4	292186	810494	.	.	9	S	O	2	SA	SN	N	N	SH	AG	0.3		.	7.9	.	10.1	.	14.5	.	24.2	.	.	0.4	0	B	1	22	338	873801010	.
VCF950043	01/25/95	22	3	4	292186	810494	.	.	9	S	O	2	SA	SN	N	N	SH	AG	0.3		.	7.9	.	10.1	.	14.5	.	24.2	.	.	0.4	0	B	1	22	338	873801010	.
VCF950044	01/25/95	22	4	4	292186	810494	.	.	9	S	O	2	SA	SN	N	N	SH	AG	0.3		.	7.9	.	10.1	.	14.5	.	24.2	.	.	0.4	0	B	1	22	338	873801010	.
VCF950045	01/25/95	22	5	4	292186	810494	.	.	9	S	O	2	SA	SN	N	N	SH	AG	0.3		.	7.9	.	10.1	.	14.5	.	24.2	.	.	0.4	0	B	1	22	338	873801010	.
VCF950132	02/22/95	22	1	4	292186	810494	.	.	7	S	O	2	SN	SA	G	N	AF	OY	0.5		.		.		.		.		.	NG	0.3	30	B	1	22	338	873801010	.
VCF950133	02/22/95	22	2	4	292186	810494	.	.	7	S	O	2	SN	SA	G	N	AF	OY	0.5		.		.		.		.		.	NG	0.3	30	B	1	22	338	873801010	.
VCF950134	02/22/95	22	3	4	292186	810494	.	.	7	S	O	2	SN	SA	G	N	AF	OY	0.5		.		.		.		.		.	NG	0.3	30	B	1	22	338	873801010	.
VCF950135	02/22/95	22	4	4	292186	810494	.	.	7	S	O	2	SN	SA	G	N	AF	OY	0.5		.		.		.		.		.	NG	0.3	30	B	1	22	338	873801010	.
VCF950136	02/22/95	22	5	4	292186	810494	.	.	7	S	O	2	SN	SA	G	N	AF	OY	0.5		.		.		.		.		.	NG	0.3	30	B	1	22	338	873801010	.
VCF950265	03/22/95	22	1	4	292186	810494	.	.	5	S	M	2	SN	SA	N	N	OY	SH	0.5	5.8	.	8.1	.	20.2	.	25.1	.	39.5	.	LS	0.5	0	B	1	22	338	873801010	.
VCF950266	03/22/95	22	2	4	292186	810494	.	.	5	S	M	2	SN	SA	N	N	OY	SH	0.5	5.8	.	8.1	.	20.2	.	25.1	.	39.5	.	LS	0.5	0	B	1	22	338	873801010	.
VCF950267	03/22/95	22	3	4	292186	810494	.	.	5	S	M	2	SN	SA	N	N	OY	SH	0.5	5.8	.	8.1	.	20.2	.	25.1	.	39.5	.	LS	0.5	0	B	1	22	338	873801010	.
VCF950268	03/22/95	22	4	4	292186	810494	.	.	5	S	M	2	SN	SA	N	N	OY	SH	0.5	5.8	.	8.1	.	20.2	.	25.1	.	39.5	.	LS	0.5	0	B	1	22	338	873801010	.
VCF950269	03/22/95	22	5	4	292186	810494	.	.	5	S	M	2	SN	SA	N	N	OY	SH	0.5	5.8	.	8.1	.	20.2	.	25.1	.	39.5	.	LS	0.5	0	B	1	22	338	873801010	.
VCF950358	04/19/95	22	1	4	292186	810494	.	.	4	S	H	2	SA	TV	G	2	OY	ST	0.1	4.7	.	8.1	.	24.2	.	24.6	.	38.6	.	.	0.5	20	B	1	22	338	873801010	.
VCF950359	04/19/95	22	2	4	292186	810494	.	.	4	S	H	2	SA	TV	G	2	OY	ST	0.1	4.7	.	8.1	.	24.2	.	24.6	.	38.6	.	.	0.5	20	B	1	22	338	873801010	.
VCF950360	04/19/95	22	3	4	292186	810494	.	.	4	S	H	2	SA	TV	G	2	OY	ST	0.1	4.7	.	8.1	.	24.2	.	24.6	.	38.6	.	.	0.5	20	B	1	22	338	873801010	.
VCF950361	04/19/95	22	4	4	292186	810494	.	.	4	S	H	2	SA	TV	G	2	OY	ST	0.1	4.7	.	8.1	.	24.2	.	24.6	.	38.6	.	.	0.5	20	B	1	22	338	873801010	.
VCF950362	04/19/95	22	5	4	292186	810494	.	.	4	S	H	2	SA	TV	G	2	OY	ST	0.1	4.7	.	8.1	.	24.2	.	24.6	.	38.6	.	.	0.5	20	B	1	22	338	873801010	.
VCF950491	05/17/95	22	1	4	292186	810495	.	.	3	S	H	2	MG	SN	N	N	SH	OY	0.1	4.6	.	8.2	.	28.3	.	25.9	.	40.5	.	LS	0.5	0	B	1	22	338	873801010	.
VCF950492	05/17/95	22	2	4	292186	810495	.	.	3	S	H	2	MG	SN	N	N	SH	OY	0.1	4.6	.	8.2	.	28.3	.	25.9	.	40.5	.	LS	0.5	0	B	1	22	338	873801010	.
VCF950493	05/17/95	22	3	4	292186	810495	.	.	3	S	H	2	MG	SN	N	N	SH	OY	0.1	4.6	.	8.2	.	28.3	.	25.9	.	40.5	.	LS	0.5	0	B	1	22	338	873801010	.
VCF950494	05/17/95	22	4	4	292186	810495	.	.	3	S	H	2	MG	SN	N	N	SH	OY	0.1	4.6	.	8.2	.	28.3	.	25.9	.	40.5	.	LS	0.5	0	B	1	22	338	873801010	.
VCF950495	05/17/95	22	5	4	292186	810495	.	.	3	S	H	2	MG	SN	N	N	SH	OY	0.1	4.6	.	8.2	.	28.3	.	25.9	.	40.5	.	LS	0.5	0	B	1	22	338	873801010	.
VCF950604	06/21/95	22	1	4	292186	810494	.	.	8	S	M	2	SN	TV	N	N	SH	OY	1	5.7	.	7.6	.	27.4	.	29.1	.	45.1	.	NG	0.6	0	B	1	22	338	873801010	.
VCF950605	06/21/95	22	2	4	292186	810494	.	.	8	S	M	2	SN	TV	N	N	SH	OY	1	5.7	.	7.6	.	27.4	.	29.1	.	45.1	.	NG	0.6	0	B	1	22	338	873801010	.
VCF950606	06/21/95	22	3	4	292186	810494	.	.	8	S	M	2	SN	TV	N	N	SH	OY	1	5.7	.	7.6	.	27.4	.	29.1	.	45.1	.	NG	0.6	0	B	1	22	338	873801010	.
VCF950607	06/21/95	22	4	4	292186	810494	.	.	8	S	M	2	SN	TV	N	N	SH	OY	1	5.7	.	7.6	.	27.4	.	29.1	.	45.1	.	NG	0.6	0	B	1	22	338	873801010	.
VCF950715	07/26/95	22	1	4	292186	810494	.	.	14	S	H	2	SA	SN	N	N	SH	OY	1	5.4	.	7.6	.	28	.	15.1	.	25.3	.	NG	0.3	0	B	1	22	338	873801010	.
VCF950716	07/26/95	22	2	4	292186	810494	.	.	14	S	H	2	SA	SN	N	N	SH	OY	1	5.4	.	7.6	.	28	.	15.1	.	25.3	.	NG	0.3	0	B	1	22	338	873801010	.
VCF950717	07/26/95	22	3	4	292186	810494	.	.	14	S	H	2	SA	SN	N	N	SH	OY	1	5.4	.	7.6	.	28	.	15.1	.	25.3	.	NG	0.3	0	B	1	22	338	873801010	.
VCF950718	07/26/95	22	4	4	292186	810494	.	.	14	S	H	2	SA	SN	N	N	SH	OY	1	5.4	.	7.6	.	28	.	15.1	.	25.3	.	NG	0.2	0	B	1	22	338	873801010	.
VCF950719	07/26/95	22	5	4	292186	810494	.	.	14	S	H	2	SA	SN	N	N	SH	OY	1	5.4	.	7.6	.	28	.	15.1	.	25.3	.	NG	0.3	0	B	1	22	338	873801010	.
VCF950803	08/22/95	22	1	4	292186	810494	.	.	12	S	M	2	TV	SN	N	N	SH	DT	1	5.2	.	7.4	.	27.8	.	17.5	.	28.7	.	.	1	0	A	1	22	338	873801010	.
VCF950804	08/22/95	22	2	4	292186	810494	.	.	12	S	M	2	TV	SN	N	N	SH	DT	1	5.2	.	7.4	.	27.8	.	17.5	.	28.7	.	.	1	0	A	1	22	338	873801010	.
VCF950805	08/22/95	22	3	4	292186	810494	.	.	12	S	M	2	TV	SN	N	N	SH	DT	1	5.2	.	7.4	.	27.8	.	17.5	.	28.7	.	.	1	0	A	1	22	338	873801010	.
VCF950806	08/22/95	22	4	4	292186	810494	.	.	12	S	M	2	TV	SN	N	N	SH	DT	1	5.2	.	7.4	.	27.8	.	17.5	.	28.7	.	.	1	0	A	1	22	338	873801010	.
VCF950807	08/22/95	22	5	4	292186	810494	.	.	12	S	M	2	TV	SN	N	N	SH	DT	1	5.2	.	7.4	.	27.8	.	17.5	.	28.7	.	.	1	0	A	1	22	338	873801010	.
VCF950960	09/21/95	22	1	4	292186	810494	.	.	12	S	H	2	SN	TV	N	N	OY	SH	0.3	6	.	7.3	.	27.3	.	2.6	.	5.5	.	NG	1.2	0	A	1	22	338	873801010	.
VCF950961	09/21/95	22	2	4	292186	810494	.	.	12	S	H	2	SN	TV	N	N	OY	SH	0.3	6	.	7.3	.	27.3	.	2.6	.	5.5	.	NG	1.2	0	A	1	22	338	873801010	.
VCF950962	09/21/95	22	3	4	292186	810494	.	.	12	S	H	2	SN	TV	N	N	OY	SH	0.3	6	.	7.3	.	27.3	.	2.6	.	5.5	.	NG	1.2	0	A	1	22	338	873801010	.
VCF950963	09/21/95	22	4	4	292186	810494	.	.	12	S	H	2	SN	TV	N	N	OY	SH	0.3	6	.	7.3	.	27.3	.	2.6	.	5.5	.	NG	1.2	0	A	1	22	338	873801010	.
VCF950964	09/21/95	22	5	4	292186	810494	.	.	12	S	H	2	SN	TV	N	N	OY	SH	0.3	6	.	7.3	.	27.3	.	2.6	.	5.5	.	NG	1.2	0	A	1	22	338	873801010	.
VCF951073	10/26/95	22	1	4	292186	810494	.	.	18	M	O	2	SA	SN	G	N	OY	SH	1	5.8	.	6.7	.	24.8	.	2.7	.	5.6	.	NG	0.7	5	B	1	22	338	873801010	.
VCF951074	10/26/95	22	2	4	292186	810494	.	.	18	M	O	2	SA	SN	G	N	OY	SH	1	5.8	.	6.7	.	24.8	.	2.7	.	5.6	.	NG	0.7	5	B	1	22	338	873801010	.
VCF951075	10/26/95	22	3	4	292186	810494	.	.	18	M	O	2	SA	SN	G	N	OY	SH	1.5	5.8	.	6.7	.	24.8	.	2.7	.	5.6	.	NG	0.7	5	B	1	22	338	873801010	.
VCF951076	10/26/95	22	4	4	292186	810494	.	.	18	M	O	2	SA	SN	G	N	OY	SH	1	5.8	.	6.7	.	24.8	.	2.7	.	5.6	.	NG	0.7	5	B	1	22	338	873801010	.
VCF951077	10/26/95	22	5	4	292186	810494	.	.	18	M	O	2	SA	SN	G	N	OY	SH	1	5.8	.	6.7	.	24.8	.	2.7	.	5.6	.	NG	0.7	5	B	1	22	338	873801010	.
VCF951186	11/30/95	22	1	4	292186	810494	.	.	23	S	M	2	SA	SN	G	N	OY	SH	0.5	4.4	.	7.6	.	17.9	.	22.8	.	36.2	.	NG	0.6	2	B	1	22	338	873801010	.
VCF951187	11/30/95	22	2	4	292186	810494	.	.	23	S	M	2	SA	SN	G	N	OY	SH	0.5	4.4	.	7.6	.	17.9	.	22.8	.	36.2	.	NG	0.6	2	B	1	22	338	873801010	.
VCF951188	11/30/95	22	3	4	292186	810494	.	.	23	S	M	2	SA	SN	G	N	OY	SH	0.5	4.4	.	7.6	.	17.9	.	22.8	.	36.2	.	NG	0.6	2	B	1	22	338	873801010	.
VCF951189	11/30/95	22	4	4	292186	810494	.	.	23	S	M	2	SA	SN	G	N	OY	SH	0.5	4.4	.	7.6	.	17.9	.	22.8	.	36.2	.	NG	0.6	2	B	1	22	338	873801010	.
VCF951190	11/30/95	22	5	4	292186	810494	.	.	23	S	M	2	SA	SN	G	N	OY	SH	0.5	4.4	.	7.6	.	17.9	.	22.8	.	36.2	.	NG	0.6	2	B	1	22	338	873801010	.
VCF950296	03/23/95	300	2	5	291958	810489	.	.	6	M	D	2	.	.	U	U	CQ	DT	20	5.4	5.0	7.8	7.7	21.6	21.9	13	18.1	21.8	29.4	MF	0.9		.	1	300	667	873801010	L	37	37	34
VCF950297	03/23/95	300	3	5	291954	810491	.	.	6	M	D	2	.	.	U	U	DT	MU	0.1	5.4	5.0	7.8	7.7	21.6	21.9	13	18.1	21.8	29.4	MF	0.9		.	1	300	667	873801010	L	34	37
VCF950163	02/23/95	300	2	5	291958	810490	.	.	8	D	M	2	.	.	U	U	DT	NO	0.2		.		.		.		.		.	NG			.	1	300	889	873801010	L	39
VCF950166	02/23/95	300	5	5	291932	810497	.	.	8	D	M	2	.	.	U	U	CQ	NO	80		.		.		.		.		.	NG			.	1	300	593	873801010	L	44
VCF950298	03/23/95	300	4	5	291942	810492	.	.	6	M	D	2	.	.	U	U	DT	MU	0.1	5.4	5.0	7.8	7.7	21.6	21.9	13	18.1	21.8	29.4	MF	0.9		.	1	300	519	873801010	L	41
VCF950298	03/23/95	300	4	5	291942	810492	.	.	6	M	D	2	.	.	U	U	DT	MU	0.1	5.4	5.0	7.8	7.7	21.6	21.9	13	18.1	21.8	29.4	MF	0.9		.	1	300	519	873801010	L	42
VCF950795	08/21/95	300	3	5	291949	810493	.	.	11	U	U	2	.	.	U	U	DT	MU	2	3.2	2.7	7.1	7.0	28.9	28.9	8.1	10.3	14.5	17.8	.	2.7		.	1	300	445	873801010	L	26
VCF950066	01/26/95	300	1	5	291960	810495	.	.	10	U	U	2	.	.	U	U	DT	MU	2		.	7.5	7.5	13.4	13.4	1.6	1.7	3.9	4.1	HF	1		.	1	300	667	873801010	.
VCF950067	01/26/95	300	2	5	291957	810491	.	.	10	U	U	2	.	.	U	U	DT	MU	1		.	7.5	7.5	13.4	13.4	1.6	1.7	3.9	4.1	HF	1.9		.	1	300	593	873801010	.
VCF950068	01/26/95	300	3	5	291954	810492	.	.	10	U	U	2	.	.	U	U	DT	MU	0.1		.	7.5	7.5	13.4	13.4	1.6	1.7	3.9	4.1	HF	2		.	1	300	889	873801010	.
VCF950069	01/26/95	300	4	5	291946	810492	.	.	10	U	U	2	.	.	U	U	DT	MU	0.1		.	7.5	7.5	13.4	13.4	1.6	1.7	3.9	4.1	HF	2.4		.	1	300	667	873801010	.
VCF950070	01/26/95	300	5	5	291945	810494	.	.	10	U	U	2	.	.	U	U	DT	MU	0.1		.	7.5	7.5	13.4	13.4	1.6	1.7	3.9	4.1	HF	2.2		.	1	300	741	873801010	.
VCF950162	02/23/95	300	1	5	291962	810493	.	.	8	D	M	2	.	.	U	U	DT	NO	1		.		.		.		.		.	NG			.	1	300	741	873801010	.
VCF950163	02/23/95	300	2	5	291958	810490	.	.	8	D	M	2	.	.	U	U	DT	NO	0.2		.		.		.		.		.	NG			.	1	300	889	873801010	.
VCF950164	02/23/95	300	3	5	291938	810495	.	.	8	D	M	2	.	.	U	U	DT	NO	0.2		.		.		.		.		.	NG			.	1	300	741	873801010	.
VCF950165	02/23/95	300	4	5	291944	810493	.	.	8	D	M	2	.	.	U	U	DT	NO	0.2		.		.		.		.		.	NG			.	1	300	1112	873801010	.
VCF950166	02/23/95	300	5	5	291932	810497	.	.	8	D	M	2	.	.	U	U	CQ	NO	80		.		.		.		.		.	NG			.	1	300	593	873801010	.
VCF950295	03/23/95	300	1	5	291965	810493	.	.	6	M	D	2	.	.	U	U	MU	DT	0.1	5.4	5.0	7.8	7.7	21.6	21.9	13	18.1	21.8	29.4	MF	1.7		.	1	300	667	873801010	.
VCF950296	03/23/95	300	2	5	291958	810489	.	.	6	M	D	2	.	.	U	U	CQ	DT	20	5.4	5.0	7.8	7.7	21.6	21.9	13	18.1	21.8	29.4	MF	0.9		.	1	300	667	873801010	.
VCF950297	03/23/95	300	3	5	291954	810491	.	.	6	M	D	2	.	.	U	U	DT	MU	0.1	5.4	5.0	7.8	7.7	21.6	21.9	13	18.1	21.8	29.4	MF	0.9		.	1	300	667	873801010	.
VCF950298	03/23/95	300	4	5	291942	810492	.	.	6	M	D	2	.	.	U	U	DT	MU	0.1	5.4	5.0	7.8	7.7	21.6	21.9	13	18.1	21.8	29.4	MF	0.9		.	1	300	519	873801010	.
VCF950299	03/23/95	300	5	5	291943	810494	.	.	6	M	D	2	.	.	U	U	DT	MU	0.1	5.4	5.0	7.8	7.7	21.6	21.9	13	18.1	21.8	29.4	MF	0.9		.	1	300	667	873801010	.
VCF950388	04/20/95	300	1	5	291935	810356	.	.	5	M	D	2	.	.	U	U	MM	MU	2	5.2	4.0	8	7.9	28.3	27.1	12.6	16.7	21.4	27.4	.	1.8		.	1	300	1038	873801010	.
VCF950389	04/20/95	300	2	5	291946	810354	.	.	5	M	D	2	.	.	U	U	MM	MU	2	5.2	4.0	8	7.9	28.3	27.1	12.6	16.7	21.4	27.4	.	1.9		.	1	300	889	873801010	.
VCF950390	04/20/95	300	3	5	291957	810492	.	.	5	M	D	2	.	.	U	U	MM	MU	2	5.2	4.0	8	7.9	28.3	27.1	12.6	16.7	21.4	27.4	.	1.5		.	1	300	741	873801010	.
VCF950391	04/20/95	300	4	5	291958	810489	.	.	5	M	D	2	.	.	U	U	CT	DT	0.2	5.2	4.0	8	7.9	28.3	27.1	12.6	16.7	21.4	27.4	.	1.8		.	1	300	741	873801010	.
VCF950392	04/20/95	300	5	5	291949	810493	.	.	5	M	D	2	.	.	U	U	CT	DT	0.2	5.2	4.0	8	7.9	28.3	27.1	12.6	16.7	21.4	27.4	.	1.2		.	1	300	1038	873801010	.
VCF950521	05/18/95	300	1	5	291962	810490	.	.	4	M	D	2	.	.	U	U	DT	NO	1	4.4	3.8	7.8	7.8	30.2	29.7	14.1	15.4	23.6	25.4	NG	1.9		.	1	300	593	873801010	.
VCF950522	05/18/95	300	2	5	291953	810492	.	.	4	M	D	2	.	.	U	U	DT	MU	0.1	4.4	3.8	7.8	7.8	30.2	29.7	14.1	15.4	23.6	25.4	NG	1.9		.	1	300	445	873801010	.
VCF950523	05/18/95	300	3	5	291941	810493	.	.	4	M	D	2	.	.	U	U	DT	MU	0.1	4.4	3.8	7.8	7.8	30.2	29.7	14.1	15.4	23.6	25.4	NG	1.9		.	1	300	741	873801010	.
VCF950524	05/18/95	300	4	5	291959	810489	.	.	4	M	D	2	.	.	U	U	DT	MU	0.1	4.4	3.8	7.8	7.8	30.2	29.7	14.1	15.4	23.6	25.4	NG	1.8		.	1	300	741	873801010	.
VCF950525	05/18/95	300	5	5	291950	810492	.	.	4	M	D	2	.	.	U	U	DT	MU	0.1	4.4	3.8	7.8	7.8	30.2	29.7	14.1	15.4	23.6	25.4	NG	2.2		.	1	300	815	873801010	.
VCF950634	06/22/95	300	1	5	291963	810491	.	.	9	U	U	2	.	.	U	U	DT	NO	40	4.7	3.5	7.5	7.3	28.6	28.6	17.8	23.9	28.9	37.6	NG	1.5		.	1	300	815	873801010	.
VCF950635	06/22/95	300	2	5	291958	810489	.	.	9	U	U	2	.	.	U	U	DT	ST	3	4.7	3.5	7.5	7.3	28.6	28.6	17.8	23.9	28.9	37.6	NG	2.4		.	1	300	593	873801010	.
VCF950636	06/22/95	300	3	5	291950	810490	.	.	9	U	U	2	.	.	U	U	DT	NO	18	4.7	3.5	7.5	7.3	28.6	28.6	17.8	23.9	28.9	37.6	NG	1.8		.	1	300	815	873801010	.
VCF950637	06/22/95	300	4	5	291953	810492	.	.	9	U	U	2	.	.	U	U	DT	NO	5	4.7	3.5	7.5	7.3	28.6	28.6	17.8	23.9	28.9	37.6	NG	1.9		.	1	300	889	873801010	.
VCF950638	06/22/95	300	5	5	291955	810490	.	.	9	U	U	2	.	.	U	U	DT	PR	8	4.7	3.5	7.5	7.3	28.6	28.6	17.8	23.9	28.9	37.6	NG	2		.	1	300	741	873801010	.
VCF950745	07/27/95	300	1	5	291963	810492	.	.	15	M	D	2	.	.	U	U	DT	MU	25	6.2	2.8	7.6	7.3	31	30.0	5	8.7	9.5	15.3	NG	1.7		.	1	300	964	873801010	.
VCF950746	07/27/95	300	2	5	291961	810490	.	.	15	M	D	2	.	.	U	U	DT	MU	25	6.2	2.8	7.6	7.3	31	30.0	5	8.7	9.5	15.3	NG	1.5		.	1	300	815	873801010	.
VCF950747	07/27/95	300	3	5	291961	810490	.	.	15	M	D	2	.	.	U	U	DT	MU	12.5	6.2	2.8	7.6	7.3	31	30.0	5	8.7	9.5	15.3	NG	2.3		.	1	300	741	873801010	.
VCF950748	07/27/95	300	4	5	291941	810491	.	.	15	M	D	2	.	.	U	U	DT	MU	10	6.2	2.8	7.6	7.3	31	30.0	5	8.7	9.5	15.3	NG	2.8		.	1	300	741	873801010	.
VCF950749	07/27/95	300	5	5	291947	810492	.	.	15	M	D	2	.	.	U	U	DT	MU	10	6.2	2.8	7.6	7.3	31	30.0	5	8.7	9.5	15.3	NG	2.2		.	1	300	889	873801010	.
VCF950793	08/21/95	300	1	5	291962	810492	.	.	11	U	U	2	.	.	U	U	PR	DT	50	3.2	2.7	7.1	7.0	28.9	28.9	8.1	10.3	14.5	17.8	.	1.6		.	1	300	667	873801010	.
VCF950794	08/21/95	300	2	5	291958	810490	.	.	11	U	U	2	.	.	U	U	DT	MU	15	3.2	2.7	7.1	7.0	28.9	28.9	8.1	10.3	14.5	17.8	.	1.6		.	1	300	667	873801010	.
VCF950795	08/21/95	300	3	5	291949	810493	.	.	11	U	U	2	.	.	U	U	DT	MU	2	3.2	2.7	7.1	7.0	28.9	28.9	8.1	10.3	14.5	17.8	.	2.7		.	1	300	445	873801010	.
VCF950796	08/21/95	300	4	5	291948	810493	.	.	11	U	U	2	.	.	U	U	DT	MU	2	3.2	2.7	7.1	7.0	28.9	28.9	8.1	10.3	14.5	17.8	.	2.5		.	1	300	371	873801010	.
VCF950797	08/21/95	300	5	5	291946	810494	.	.	11	U	U	2	.	.	U	U	DT	MU	5	3.2	2.7	7.1	7.0	28.9	28.9	8.1	10.3	14.5	17.8	.	1.7		.	1	300	815	873801010	.
VCF950945	09/20/95	300	1	5	291955	810355	.	.	11	U	U	2	.	.	U	U	DT	ST	0.5	3.9	3.9	6.8	6.9	27.9	27.6	0	0.0	0.7	0.9	NG	2.3		.	1	300	1038	873801010	.
VCF950946	09/20/95	300	2	5	291946	810355	.	.	11	U	U	2	.	.	U	U	DT	ST	0.5	3.9	3.9	6.8	6.9	27.9	27.6	0	0.0	0.7	0.9	NG	2.3		.	1	300	593	873801010	.
VCF950947	09/20/95	300	3	5	291945	810352	.	.	11	U	U	2	.	.	U	U	DT	ST	0.5	3.9	3.9	6.8	6.9	27.9	27.6	0	0.0	0.7	0.9	NG	2.3		.	1	300	815	873801010	.
VCF950948	09/20/95	300	4	5	291935	810356	.	.	11	U	U	2	.	.	U	U	DT	ST	0.5	3.9	3.9	6.8	6.9	27.9	27.6	0	0.0	0.7	0.9	NG	2.3		.	1	300	593	873801010	.
VCF950949	09/20/95	300	5	5	291946	810354	.	.	11	U	U	2	.	.	U	U	DT	ST	0.5	3.9	3.9	6.8	6.9	27.9	27.6	0	0.0	0.7	0.9	NG	2.3		.	1	300	1038	873801010	.
VCF951053	10/25/95	300	1	5	291964	810491	.	.	17	U	U	2	.	.	U	U	DT	ST	0.5	3.2	3.5	6	6.0	22.5	22.4	0	0.0	0.3	0.3	NG	2.3		.	1	300	815	873801010	.
VCF951054	10/25/95	300	2	5	291956	810491	.	.	17	U	U	2	.	.	U	U	DT	ST	0.5	3.2	3.5	6	6.0	22.5	22.4	0	0.0	0.3	0.3	NG	2.3		.	1	300	741	873801010	.
VCF951055	10/25/95	300	3	5	291958	810490	.	.	17	U	U	2	.	.	U	U	DT	ST	0.2	3.2	3.5	6	6.0	22.5	22.4	0	0.0	0.3	0.3	NG	2.3		.	1	300	815	873801010	.
VCF951056	10/25/95	300	4	5	291948	810493	.	.	17	U	U	2	.	.	U	U	PR	ST	20	3.2	3.5	6	6.0	22.5	22.4	0	0.0	0.3	0.3	NG	2.3		.	1	300	889	873801010	.
VCF951057	10/25/95	300	5	5	291942	810491	.	.	17	U	U	2	.	.	U	U	PR	ST	20	3.2	3.5	6	6.0	22.5	22.4	0	0.0	0.3	0.3	NG	2.3		.	1	300	815	873801010	.
VCF951166	11/29/95	300	1	5	291964	810495	.	.	22	M	D	2	.	.	N	N	ST	DT	20	5.4	4.9	7.1	7.2	18.3	18.7	4.7	17.7	8.4	28.7	NG	2.4		.	1	300	889	873801010	.
VCF951167	11/29/95	300	2	5	292096	810545	.	.	22	M	D	2	.	.	N	N	ST	DT	1	5.4	4.9	7.1	7.2	18.3	18.7	4.7	17.7	8.4	28.7	NG	2.4		.	1	300	815	873801010	.
VCF951168	11/29/95	300	3	5	292096	810545	.	.	22	M	D	2	.	.	N	N	ST	DT	1	5.4	4.9	7.1	7.2	18.3	18.7	4.7	17.7	8.4	28.7	NG	2.4		.	1	300	741	873801010	.
VCF951169	11/29/95	300	4	5	292096	810545	.	.	22	M	D	2	.	.	N	N	ST	DT	1	5.4	4.9	7.1	7.2	18.3	18.7	4.7	17.7	8.4	28.7	NG	2.4		.	1	300	741	873801010	.
VCF951170	11/29/95	300	5	5	292096	810545	.	.	22	M	D	2	.	.	N	N	ST	DT	1	5.4	4.9	7.1	7.2	18.3	18.7	4.7	17.7	8.4	28.7	NG	2.4		.	1	300	741	873801010	.
VCF950061	01/26/95	300	1	6	292061	810508	.	.	10	U	U	2	.	.	U	U	SH	NO	0.1		.	7.6	7.8	11.3	11.1	9.1	11.4	16	19.5	HS	4.8		.	1	300	964	873801010	.	189
VCF950061	01/26/95	300	1	6	292061	810508	.	.	10	U	U	2	.	.	U	U	SH	NO	0.1		.	7.6	7.8	11.3	11.1	9.1	11.4	16	19.5	HS	4.8		.	1	300	964	873801010	.
VCF950062	01/26/95	300	2	6	292084	810516	.	.	10	U	U	2	.	.	U	U	SH	NO	0.1		.	7.6	7.8	11.3	11.1	9.1	11.4	16	19.5	HS	3		.	1	300	741	873801010	.
VCF950063	01/26/95	300	3	6	292086	810518	.	.	10	U	U	2	.	.	U	U	SH	NO	0.1		.	7.6	7.8	11.3	11.1	9.1	11.4	16	19.5	HS	2.5		.	1	300	1038	873801010	.
VCF950064	01/26/95	300	4	6	292167	810410	.	.	10	U	U	2	.	.	U	U	SH	NO	0.1		.	7.6	7.8	11.3	11.1	9.1	11.4	16	19.5	HF	2		.	1	300	1038	873801010	.
VCF950065	01/26/95	300	5	6	292074	810376	.	.	10	U	U	2	.	.	U	U	SH	NO	0.1		.	7.6	7.8	11.3	11.1	9.1	11.4	16	19.5	HF	3		.	1	300	667	873801010	.
VCF950157	02/22/95	300	1	6	292070	810496	.	.	7	U	U	2	.	.	U	U	NO	NO	0		.		.		.		.		.	MR			.	1	300	371	873801010	.
VCF950158	02/22/95	300	2	6	292082	810518	.	.	7	U	U	2	.	.	U	U	NO	NO	0		.		.		.		.		.	MR			.	1	300	445	873801010	.
VCF950159	02/22/95	300	3	6	292085	810518	.	.	7	U	U	2	.	.	U	U	DT	MU	0.2		.		.		.		.		.	MR			.	1	300	445	873801010	.
VCF950160	02/22/95	300	4	6	292093	810522	.	.	7	U	U	2	.	.	U	U	CQ	AF	20		.		.		.		.		.	MR			.	1	300	519	873801010	.
VCF950161	02/22/95	300	5	6	292114	810530	.	.	7	U	U	2	.	.	U	U	NO	NO	0		.		.		.		.		.	MR			.	1	300	519	873801010	.
VCF950290	03/22/95	300	1	6	292062	810506	.	.	5	M	D	2	.	.	U	U	MM	ST	2	5.7	5.8	8	8.1	24.2	23.4	20.3	24.5	32.7	38.5	HR	1.4		.	1	300	519	873801010	.
VCF950291	03/22/95	300	2	6	292072	810512	.	.	5	M	D	2	.	.	U	U	DT	ST	0.1	5.7	5.8	8	8.1	24.2	23.4	20.3	24.5	32.7	38.5	HR	1.4		.	1	300	667	873801010	.
VCF950292	03/22/95	300	3	6	292083	810517	.	.	5	M	D	2	.	.	U	U	DT	ST	0.1	5.7	5.8	8	8.1	24.2	23.4	20.3	24.5	32.7	38.5	HR	1.4		.	1	300	593	873801010	.
VCF950293	03/22/95	300	4	6	293096	810523	.	.	5	M	D	2	.	.	U	U	DT	ST	0.1	5.7	5.8	8	8.1	24.2	23.4	20.3	24.5	32.7	38.5	HR	1.4		.	1	300	889	873801010	.
VCF950294	03/22/95	300	5	6	292095	810521	.	.	5	M	D	2	.	.	U	U	DT	ST	0.1	5.7	5.8	8	8.1	24.2	23.4	20.3	24.5	32.7	38.5	HR	1.4		.	1	300	519	873801010	.
VCF950383	04/20/95	300	1	6	292084	810385	.	.	5	M	D	2	.	.	U	U	DT	CT	0.2	5	4.4	8	8.0	28.4	27.0	18.1	20.5	29.5	33.0	.	1.9		.	1	300	741	873801010	.
VCF950384	04/20/95	300	2	6	292179	810418	.	.	5	M	D	2	.	.	U	U	DT	CT	0.2	5	4.4	8	8.0	28.4	27.0	18.1	20.5	29.5	33.0	.	1.6		.	1	300	741	873801010	.
VCF950385	04/20/95	300	3	6	292080	810381	.	.	5	M	D	2	.	.	U	U	DT	CT	0.2	5	4.4	8	8.0	28.4	27.0	18.1	20.5	29.5	33.0	.	2.7		.	1	300	519	873801010	.
VCF950386	04/20/95	300	4	6	292076	810381	.	.	5	M	D	2	.	.	U	U	DT	CT	0.2	5	4.4	8	8.0	28.4	27.0	18.1	20.5	29.5	33.0	.	2.7		.	1	300	519	873801010	.
VCF950387	04/20/95	300	5	6	292073	810378	.	.	5	M	D	2	.	.	U	U	CQ	MU	20	5	4.4	8	8.0	28.4	27.0	18.1	20.5	29.5	33.0	.	3.4		.	1	300	889	873801010	.
VCF950526	05/18/95	300	1	6	292103	810525	.	.	4	U	U	2	.	.	U	U	DT	ST	0.1	4.4	4.1	8	8.1	31.1	30.4	21	24.3	33.6	38.3	NG	2.8		.	1	300	1112	873801010	.
VCF950527	05/18/95	300	2	6	292096	810523	.	.	4	U	U	2	.	.	U	U	DT	ST	0.1	4.4	4.1	8	8.1	31.1	30.4	21	24.3	33.6	38.3	NG	2.8		.	1	300	1112	873801010	.
VCF950528	05/18/95	300	3	6	292067	810509	.	.	4	U	U	2	.	.	U	U	DT	ST	0.1	4.4	4.1	8	8.1	31.1	30.4	21	24.3	33.6	38.3	NG	3		.	1	300	593	873801010	.
VCF950529	05/18/95	300	4	6	292067	810509	.	.	4	U	U	2	.	.	U	U	DT	ST	0.1	4.4	4.1	8	8.1	31.1	30.4	21	24.3	33.6	38.3	NG	2.1		.	1	300	519	873801010	.
VCF950530	05/18/95	300	5	6	292092	810521	.	.	4	U	U	2	.	.	U	U	DT	ST	0.1	4.4	4.1	8	8.1	31.1	30.4	21	24.3	33.6	38.3	NG	2.9		.	1	300	964	873801010	.
VCF950629	06/22/95	300	1	6	291929	810507	.	.	9	M	D	2	.	.	U	U	SH	MM	0.5	4.3	4.3	7.5	7.5	28.3	28.2	27.1	27.8	42.1	43.1	NG	4.9		.	1	300	815	873801010	.
VCF950630	06/22/95	300	2	6	291929	810507	.	.	9	M	D	2	.	.	U	U	PR	DT	50	4.3	4.3	7.5	7.5	28.3	28.2	27.1	27.8	42.1	43.1	NG	4.3		.	1	300	815	873801010	.
VCF950631	06/22/95	300	3	6	292082	810516	.	.	9	M	D	2	.	.	U	U	DT	NO	10	4.3	4.3	7.5	7.5	28.3	28.2	27.1	27.8	42.1	43.1	NG	2.8		.	1	300	889	873801010	.
VCF950632	06/22/95	300	4	6	292082	810516	.	.	9	M	D	2	.	.	U	U	OY	DT	15	4.3	4.3	7.5	7.5	28.3	28.2	27.1	27.8	42.1	43.1	NG	2.5		.	1	300	815	873801010	.
VCF950633	06/22/95	300	5	6	292082	810516	.	.	9	M	D	2	.	.	U	U	DT	CT	10	4.3	4.3	7.5	7.5	28.3	28.2	27.1	27.8	42.1	43.1	NG	2		.	1	300	1186	873801010	.
VCF950740	07/27/95	300	1	6	292092	810522	.	.	15	M	D	2	.	.	U	U	DT	MU	1	5.1	3.5	7.5	7.5	30	29.6	9.2	17.6	15.6	28.7	NG	2.2		.	1	300	593	873801010	.
VCF950741	07/27/95	300	2	6	292090	810517	.	.	15	M	D	2	.	.	U	U	DT	CT	1	5.1	3.5	7.5	7.5	30	29.6	9.2	17.6	15.6	28.7	NG	2.5		.	1	300	889	873801010	.
VCF950742	07/27/95	300	3	6	292079	810515	.	.	15	M	D	2	.	.	U	U	DT	CT	1	5.1	3.5	7.5	7.5	30	29.6	9.2	17.6	15.6	28.7	NG	3.1		.	1	300	667	873801010	.
VCF950743	07/27/95	300	4	6	292088	810518	.	.	15	M	D	2	.	.	U	U	CT	DT	20	5.1	3.5	7.5	7.5	30	29.6	9.2	17.6	15.6	28.7	NG	2.8		.	1	300	964	873801010	.
VCF950744	07/27/95	300	5	6	292068	810510	.	.	15	M	D	2	.	.	U	U	CT	DT	20	5.1	3.5	7.5	7.5	30	29.6	9.2	17.6	15.6	28.7	NG	3.1		.	1	300	741	873801010	.
VCF950788	08/21/95	300	1	6	292096	810523	.	.	11	U	U	2	.	.	U	U	DT	MU	20	3.8	3.8	7.3	7.4	28.7	28.8	17.3	20.6	28.2	33.2	LR	3.1		.	1	300	519	873801010	.
VCF950789	08/21/95	300	2	6	292085	810516	.	.	11	U	U	2	.	.	U	U	DT	MU	20	3.8	3.8	7.3	7.4	28.7	28.8	17.3	20.6	28.2	33.2	LR	3.7		.	1	300	815	873801010	.
VCF950790	08/21/95	300	3	6	292060	810506	.	.	11	U	U	2	.	.	U	U	CT	DT	5	3.8	3.8	7.3	7.4	28.7	28.8	17.3	20.6	28.2	33.2	LR	3.5		.	1	300	741	873801010	.
VCF950791	08/21/95	300	4	6	292073	810512	.	.	11	U	U	2	.	.	U	U	CT	DT	5	3.8	3.8	7.3	7.4	28.7	28.8	17.3	20.6	28.2	33.2	LR	4.1		.	1	300	741	873801010	.
VCF950792	08/21/95	300	5	6	292083	810517	.	.	11	U	U	2	.	.	U	U	CT	DT	5	3.8	3.8	7.3	7.4	28.7	28.8	17.3	20.6	28.2	33.2	LR	3.2		.	1	300	889	873801010	.
VCF950940	09/20/95	300	1	6	292059	810505	.	.	11	U	U	2	.	.	U	U	MM	OY	7	5.9	5.6	7.2	7.2	27.6	27.6	1.1	2.4	2.7	5.1	NG	2.8		.	1	300	741	873801010	.
VCF950941	09/20/95	300	2	6	292075	810513	.	.	11	U	U	2	.	.	U	U	ST	LL	2	5.9	5.6	7.2	7.2	27.6	27.6	1.1	2.4	2.7	5.1	NG	2.8		.	1	300	741	873801010	.
VCF950942	09/20/95	300	3	6	292081	810516	.	.	11	U	U	2	.	.	U	U	DT	LL	15	5.9	5.6	7.2	7.2	27.6	27.6	1.1	2.4	2.7	5.1	NG	2.8		.	1	300	741	873801010	.
VCF950943	09/20/95	300	4	6	292081	810383	.	.	11	U	U	2	.	.	U	U	DT	LL	20	5.9	5.6	7.2	7.2	27.6	27.6	1.1	2.4	2.7	5.1	NG	2.8		.	1	300	815	873801010	.
VCF950944	09/20/95	300	5	6	292160	810409	.	.	11	U	U	2	.	.	U	U	DT	LL	20	5.9	5.6	7.2	7.2	27.6	27.6	1.1	2.4	2.7	5.1	NG	2.8		.	1	300	815	873801010	.
VCF951063	10/25/95	300	1	6	292057	810493	.	.	17	D	M	2	.	.	N	N	ST	LL	10	4.7	4.8	6.7	6.7	26.3	26.0	0.3	0.6	1.6	2.1	MR	2.8		.	1	300	741	873801010	.
VCF951064	10/25/95	300	2	6	292057	810493	.	.	17	D	M	2	.	.	N	N	ST	LL	10	4.7	4.8	6.7	6.7	26.3	26.0	0.3	0.6	1.6	2.1	MR	2.7		.	1	300	593	873801010	.
VCF951065	10/25/95	300	3	6	292080	810515	.	.	17	D	M	2	.	.	N	N	ST	LL	10	4.7	4.8	6.7	6.7	26.3	26.0	0.3	0.6	1.6	2.1	MR	2.8		.	1	300	741	873801010	.
VCF951066	10/25/95	300	4	6	292084	810517	.	.	17	D	M	2	.	.	N	N	ST	LL	10	4.7	4.8	6.7	6.7	26.3	26.0	0.3	0.6	1.6	2.1	MR	2		.	1	300	889	873801010	.
VCF951067	10/25/95	300	5	6	292096	810523	.	.	17	D	M	2	.	.	N	N	DT	SH	10	4.7	4.8	6.7	6.7	26.3	26.0	0.3	0.6	1.6	2.1	MR	1.8		.	1	300	889	873801010	.
VCF951176	11/29/95	300	1	6	292100	810545	.	.	22	U	U	2	.	.	N	N	MU	ST	15	4.7	4.0	7.2	7.4	20.1	19.2	10	22.7	16.9	36.0	NG	2		.	1	300	889	873801010	.
VCF951177	11/29/95	300	2	6	292092	810519	.	.	22	U	U	2	.	.	N	N	MU	ST	20	4.7	4.0	7.2	7.4	20.1	19.2	10	22.7	16.9	36.0	NG	2		.	1	300	519	873801010	.
VCF951178	11/29/95	300	3	6	292083	810516	.	.	22	U	U	2	.	.	N	N	ST	MU	5	4.7	4.0	7.2	7.4	20.1	19.2	10	22.7	16.9	36.0	NG	2		.	1	300	815	873801010	.
VCF951179	11/29/95	300	4	6	292067	810508	.	.	22	U	U	2	.	.	N	N	OY	ST	10	4.7	4.0	7.2	7.4	20.1	19.2	10	22.7	16.9	36.0	NG	2		.	1	300	741	873801010	.
VCF951180	11/29/95	300	5	6	292067	810508	.	.	22	U	U	2	.	.	N	N	OY	ST	10	4.7	4.0	7.2	7.4	20.1	19.2	10	22.7	16.9	36.0	NG	2		.	1	300	964	873801010	.
VCF950051	01/25/95	300	1	7	292327	810529	.	.	9	U	U	2	.	.	U	U	CQ	MU	100		.	7.9	7.9	13.3	12.8	19.2	21.2	31	34.0	.	3.2		.	1	300	1112	873801010	.
VCF950052	01/25/95	300	2	7	292327	810529	.	.	9	U	U	2	.	.	U	U	NO	NO	0		.	7.9	7.9	13.3	12.8	19.2	21.2	31	34.0	.	3.2		.	1	300	741	873801010	.
VCF950053	01/25/95	300	3	7	292358	810546	.	.	9	U	U	2	.	.	U	U	CQ	ST	10		.	7.9	7.9	13.3	12.8	19.2	21.2	31	34.0	.	3.5		.	1	300	741	873801010	.
VCF950054	01/25/95	300	4	7	292345	810537	.	.	9	U	U	2	.	.	U	U	NO	NO	0		.	7.9	7.9	13.3	12.8	19.2	21.2	31	34.0	.	2.6		.	1	300	815	873801010	.
VCF950055	01/25/95	300	5	7	292363	810543	.	.	9	U	U	2	.	.	U	U	NO	NO	0		.	7.9	7.9	13.3	12.8	19.2	21.2	31	34.0	.	3.4		.	1	300	1038	873801010	.
VCF950142	02/22/95	300	1	7	292326	810529	.	.	7	U	U	2	.	.	U	U	PR	DT	2		.		.		.		.		.	NG			.	1	300	815	873801010	.
VCF950143	02/22/95	300	2	7	292336	810532	.	.	7	U	U	2	.	.	U	U	PR	DT	4		.		.		.		.		.	NG			.	1	300	889	873801010	.
VCF950144	02/22/95	300	3	7	292346	810537	.	.	7	U	U	2	.	.	U	U	CQ	NO	20		.		.		.		.		.	NG			.	1	300	667	873801010	.
VCF950145	02/22/95	300	4	7	292346	810537	.	.	7	U	U	2	.	.	U	U	NO	NO	0		.		.		.		.		.	NG			.	1	300	815	873801010	.
VCF950146	02/22/95	300	5	7	292346	810537	.	.	7	U	U	2	.	.	U	U	NO	NO	0		.		.		.		.		.	NG			.	1	300	741	873801010	.
VCF950275	03/22/95	300	1	7	292329	810527	.	.	5	M	D	2	.	.	U	U	NO	NO	0	5	4.8	7.9	7.7	22.3	21.2	24.2	27.5	38.2	42.8	LS	1.5		.	1	300	964	873801010	.
VCF950276	03/22/95	300	2	7	292342	810534	.	.	5	M	D	2	.	.	U	U	NO	NO	0	5	4.8	7.9	7.7	22.3	21.2	24.2	27.5	38.2	42.8	LS	1.5		.	1	300	889	873801010	.
[truncated: 940 more rows]
[truncated: 10 more columns]

## Sheet: Graphs
Year	Frequency
1993	188
1994	32
1995	89
	Station	1993	1994	1995
	1	5	2	0
	2	7	0	1
	3	37	5	40
	4	8	0	4
	5	2	9	10
[truncated: 20 more rows]

## Sheet: EZA7
EZAnalyze Results Report - Correlation of B1 with NUMBER															B1	NUMBER
[truncated: 3,705 more rows]

[truncated: 2 more sheets: summary, Voulcia County]
